# Supplementary material for: Coral mucus rapidly induces chemokinesis and genome-wide transcriptional shifts toward early pathogenesis in a bacterial coral pathogen
Source: ISME J. 2021 Jun 24;15(12):3668–82. doi: 10.1038/s41396-021-01024-7 (PMC8630044; doi:10.1038/s41396-021-01024-7)
Supplement: Supplementary file 2 — Supplementary Table 1 [file 41396_2021_1024_MOESM2_ESM.xlsx]

## Sheet: supplementary table 1
Supplementary Table 1. Differential expression analysis results (DESeq2) of pairwise comparison, coral mucus (10 min) vs. control (10 min).
* DESeq2 results fields definition:
"baseMean" Average of normalized transcript count values over all replicates. Counts were divided by size factors.
"log2FoldChange" The value indicates how much the gene's expression seems to have changed between the two comparison groups (i.e., mucus / control), reported on logarithmic scale to base 2.
"lfcSE" The standard error estimate for the log2 fold change estimate.
"stat" The value of the test statistic for the gene.
"pvalue" P-value of the test for the gene. DESeq2 performs a hypothesis test for each gene to determine whether evidence is sufficient to decide against the null hypothesis that there is no effect of the treatment on the gene and that the observed difference between treatment (i.e. mucus) and control was merely caused by experimental variability.
"padj" Adjusted P-value for multiple testing for the gene.
** Additional information on the V. coralliilyticus ATCC BAA-450 reference genome was obtained from the JGI IMG website.
		Gene information					DESeq2 results*							Additional gene information**
#		GenBank accession	JGI gene ID	Locus tag	Gene product name		baseMean	log2FoldChange	lfcSE	stat	pvalue	padj		Scaffold	Coordinates	DNA length (bp)	GC	COG_category	COG	pfam	TIGR	KEGG_module	KO	Metacyc	NCBI_accession	Protein_length	ITERM	EC	Transmembrane	Signal_peptide	Fused_gene	IMG
1		EEX34074.1	647171017	VIC_001972	proton/glutamate symport protein		10833.9	9.16766	0.280628	32.6683	4.39846e-234	2.20539e-230		NZ_ACZN01000015	667981..669261(-)	1281	0.47	[C] Energy production and conversion	COG1301,Na+/H+-dicarboxylate symporter,2.0e-71	pfam00375,SDF,6.9e-115	NA	NA	NA	NA	ZP_05885481	426aa	NA	NA	Yes	NA	Yes	NA
2		EEX32326.1	647172472	VIC_003427	serine hydroxymethyltransferase		8649.73	6.86563	0.210508	32.6146	2.54328e-233	6.37601e-230		NZ_ACZN01000017	549926..551221(+)	1296	0.49	[E] Amino acid transport and metabolism	COG0112,Glycine/serine hydroxymethyltransferase,0.0e+00	pfam00464,SHMT,0.0e+00	NA	M00140: C1-unit interconversion, prokaryotes	KO:K00600,glycine hydroxymethyltransferase [EC:2.1.2.1],0.0e+00	PWY-2161: folate polyglutamylation	ZP_05886921	431aa	ITERM:00210,serine hydroxymethyltransferase (EC 2.1.2.1)	EC:2.1.2.1,Glycine hydroxymethyltransferase.	NA	NA	NA	IMG_pathway,1029: 5,10-methylenetetrahydrofolate polyglutamination,IMG_pathway,127: L-serine conversion to glycine and methylene-THF,IMG_pathway,959: Serine cycle
3		EEX32760.1	647171260	VIC_002210	putative phosphatase		34036.3	-9.14758	0.285931	-31.9923	1.39454e-224	2.33074e-221		NZ_ACZN01000016	93320..95197(+)	1878	0.49	[R] General function prediction only	COG3211,Secreted phosphatase, PhoX family,0.0e+00	pfam05787,DUF839,0.0e+00	NA	NA	KO:K07093,uncharacterized protein,0.0e+00	NA	ZP_05885714	625aa	NA	NA	Yes	NA	NA	NA
4		EEX33354.1	647171855	VIC_002808	ABC transporter, periplasmic substrate-binding protein		9176.41	-8.53874	0.282213	-30.2564	4.30321e-201	5.39407e-198		NZ_ACZN01000016	762549..763559(+)	1011	0.46	[P] Inorganic ion transport and metabolism	COG1840,ABC-type Fe3+ transport system, periplasmic component,4.0e-44	pfam13343,SBP_bac_6,3.6e-26	TIGR03261,putative 2-aminoethylphosphonate ABC transporter, periplasmic 2-aminoethylphosphonate-binding protein,0.0e+00	M00190: Iron(III) transport system	KO:K02012,iron(III) transport system substrate-binding protein,0.0e+00	NA	ZP_05886308	336aa	NA	NA	NA	Yes	NA	NA
5		EEX35096.1	647169648	VIC_000604	glycosyltransferase		12542.2	-10.0329	0.334564	-29.9881	1.40323e-197	1.40716e-194		NZ_ACZN01000012	133441..134487(-)	1047	0.45	[G] Carbohydrate transport and metabolism	COG1819,UDP:flavonoid glycosyltransferase YjiC, YdhE family,4.0e-20	pfam13528,Glyco_trans_1_3,1.2e-39	TIGR00661,conserved hypothetical protein,1.1e-104	NA	NA	NA	ZP_05884131	348aa	NA	NA	NA	NA	NA	NA
6		EEX32441.1	647172587	VIC_003545	phosphate ABC transporter, periplasmic phosphate-binding protein PstS		58020.1	-7.61132	0.25813	-29.4864	4.30385e-191	3.59658e-188		NZ_ACZN01000017	676602..677423(-)	822	0.43	[P] Inorganic ion transport and metabolism	COG0226,ABC-type phosphate transport system, periplasmic component,9.0e-45	pfam12849,PBP_like_2,3.4e-41	TIGR02136,phosphate binding protein,7.0e-80	M00222: Phosphate transport system	KO:K02040,phosphate transport system substrate-binding protein,0.0e+00	NA	ZP_05887036	273aa	ITERM:05783,phosphate ABC transporter substrate-binding protein, PhoT family (TC 3.A.1.7.1)	NA	NA	Yes	NA	NA
7		EEX32440.1	647172586	VIC_003544	phosphate transport system permease protein PstC		8587.04	-6.51414	0.229122	-28.4309	8.38666e-178	6.00725e-175		NZ_ACZN01000017	675574..676506(-)	933	0.47	[P] Inorganic ion transport and metabolism	COG0573,ABC-type phosphate transport system, permease component,2.0e-66	pfam00528,BPD_transp_1,4.6e-22	TIGR02138,phosphate ABC transporter, permease protein PstC,1.3e-95,TIGR00974,phosphate ABC transporter, permease protein PstA,6.8e-55	M00222: Phosphate transport system	KO:K02037,phosphate transport system permease protein,0.0e+00	NA	ZP_05887035	310aa	ITERM:05784,phosphate ABC transporter membrane protein 1, PhoT family (TC 3.A.1.7.1)	NA	Yes	NA	NA	NA
8		EEX32298.1	647172444	VIC_003397	putative pullulanase precursor		6098.29	6.18162	0.218898	28.2397	1.90378e-175	1.19319e-172		NZ_ACZN01000017	513262..519306(-)	6045	0.48	[G] Carbohydrate transport and metabolism	COG1523,Pullulanase/glycogen debranching enzyme,8.0e-59	pfam00128,Alpha-amylase,3.7e-25,pfam03714,PUD,8.3e-18,pfam11852,DUF3372,8.2e-58,pfam00128,Alpha-amylase,4.7e-15,pfam02922,CBM_48,2.3e-12	TIGR02103,alpha-1,6-glucosidases, pullulanase-type,0.0e+00	NA	NA	NA	ZP_05886893	2014aa	NA	NA	NA	Yes	Yes	NA
9		EEX32754.1	647171254	VIC_002204	phosphoglycolate phosphatase		1437.17	-7.4102	0.263419	-28.1308	4.11465e-174	2.29232e-171		NZ_ACZN01000016	84819..85553(+)	735	0.49	[C] Energy production and conversion	COG0546,Phosphoglycolate phosphatase, HAD superfamily,1.0e-26	pfam13419,HAD_2,4.9e-25	TIGR01549,haloacid dehalogenase superfamily, subfamily IA, variant 1 with third motif having Dx(3-4)D or Dx(3-4)E,4.5e-13,TIGR01509,haloacid dehalogenase superfamily, subfamily IA, variant 3 with third motif having DD or ED,2.6e-09	NA	KO:K01091,phosphoglycolate phosphatase [EC:3.1.3.18],0.0e+00	PWY-181: photorespiration	ZP_05885708	244aa	NA	EC:3.1.3.18,Phosphoglycolate phosphatase.	NA	NA	NA	NA
10		EEX32438.1	647172584	VIC_003542	phosphate transport ATP-binding protein PstB		5059.02	-6.05242	0.221121	-27.3716	5.98262e-165	2.99969e-162		NZ_ACZN01000017	673882..674631(-)	750	0.45	[P] Inorganic ion transport and metabolism	COG1117,ABC-type phosphate transport system, ATPase component,3.0e-124	pfam00005,ABC_tran,1.1e-29	TIGR00972,phosphate ABC transporter, ATP-binding protein,3.0e-129	M00222: Phosphate transport system	KO:K02036,phosphate transport system ATP-binding protein [EC:3.6.3.27],0.0e+00	NA	ZP_05887033	249aa	ITERM:05785,phosphate ABC transporter ATP-binding protein, PhoT family (TC 3.A.1.7.1)	EC:3.6.3.27,Phosphate-transporting ATPase.	NA	NA	NA	NA
11		EEX31192.1	647173176	VIC_004137	methyl-accepting chemotaxis protein		6654	-7.17559	0.2624	-27.3459	1.20666e-164	5.50016e-162		NZ_ACZN01000018	385053..386918(-)	1866	0.44	[T] Signal transduction mechanisms	COG0840,Methyl-accepting chemotaxis protein,7.0e-34	pfam00672,HAMP,7.0e-07,pfam00015,MCPsignal,1.4e-38	NA	NA	KO:K03406,methyl-accepting chemotaxis protein,0.0e+00	NA	ZP_05887625	621aa	NA	NA	Yes	NA	NA	NA
12		EEX33579.1	647170520	VIC_001475	cysteine desulfurase		2600.76	5.41707	0.199755	27.1186	5.94728e-162	2.48497e-159		NZ_ACZN01000015	91344..92579(-)	1236	0.48	[E] Amino acid transport and metabolism	COG0520,Selenocysteine lyase/Cysteine desulfurase,4.0e-94	pfam00266,Aminotran_5,1.6e-69	TIGR01976,cysteine desulfurase family protein, VC1184 subfamily,0.0e+00	NA	NA	NA	ZP_05884986	411aa	NA	NA	NA	NA	NA	NA
13		EEX32328.1	647172474	VIC_003429	glycine dehydrogenase [decarboxylating]		26063.8	6.74845	0.253048	26.6686	1.08809e-156	4.19667e-154		NZ_ACZN01000017	551759..554524(+)	2766	0.5	[E] Amino acid transport and metabolism	COG1003,Glycine cleavage system protein P (pyridoxal-binding), C-terminal domain,0.0e+00	pfam02347,GDC-P,0.0e+00,pfam02347,GDC-P,1.5e-08	TIGR00461,glycine dehydrogenase (decarboxylating),0.0e+00	M00532: Photorespiration	KO:K00281,glycine dehydrogenase [EC:1.4.4.2],0.0e+00	GLYCINE-SYN2-PWY: glycine biosynthesis II	ZP_05886923	921aa	ITERM:02612,glycine dehydrogenase (decarboxylating) alpha subunit (EC 1.4.4.2),ITERM:02613,glycine dehydrogenase (decarboxylating) beta subunit (EC 1.4.4.2)	EC:1.4.4.2,Glycine dehydrogenase (aminomethyl-transferring).	NA	NA	Yes	NA
14		EEX33177.1	647171677	VIC_002631	predicted transcriptional regulator		735.893	5.00292	0.188393	26.5557	2.20732e-155	7.90537e-153		NZ_ACZN01000016	565795..567171(-)	1377	0.48	NA	NA	pfam12268,DUF3612,1.5e-103	NA	NA	NA	NA	ZP_05886131	458aa	NA	NA	NA	NA	NA	NA
15		EEX32322.1	647172468	VIC_003421	maltoporin		25328.6	8.51899	0.323248	26.3543	4.58167e-153	1.5315e-150		NZ_ACZN01000017	542824..544050(-)	1227	0.46	[G] Carbohydrate transport and metabolism	COG4580,Maltoporin (phage lambda and maltose receptor),9.0e-98	pfam02264,LamB,6.7e-99	NA	NA	KO:K02024,maltoporin,0.0e+00	NA	ZP_05886917	408aa	NA	NA	Yes	Yes	NA	NA
16		EEX32755.1	647171255	VIC_002205	ABC transporter ATP-binding component		1805.91	-7.11023	0.278385	-25.541	6.91404e-144	2.16669e-141		NZ_ACZN01000016	85563..86690(+)	1128	0.47	[G] Carbohydrate transport and metabolism	COG3839,ABC-type sugar transport system, ATPase component,2.0e-119	pfam08402,TOBE_2,1.4e-04,pfam00005,ABC_tran,2.3e-28	NA	M00194: Maltose/maltodextrin transport system	KO:K10112,multiple sugar transport system ATP-binding protein,0.0e+00	NA	ZP_05885709	375aa	ITERM:05845,carbohydrate ABC transporter ATP-binding protein, CUT1 family (TC 3.A.1.1.-)	NA	NA	NA	NA	NA
17		EEX34882.1	647169958	VIC_000914	putative hemolysin		11543.2	-11.2248	0.448253	-25.0413	2.17111e-138	6.40351e-136		NZ_ACZN01000013	334901..336655(+)	1755	0.46	[R] General function prediction only	COG3176,Putative hemolysin,4.0e-51	pfam01553,Acyltransferase,6.4e-05,pfam13444,Acetyltransf_5,9.7e-22	NA	NA	NA	NA	ZP_05884433	584aa	NA	NA	NA	NA	Yes	NA
18		EEX35229.1	647169383	VIC_000353	amino acid ABC transporter amino acid-binding portion		4895.56	5.0828	0.208166	24.4171	1.12587e-131	3.13618e-129		NZ_ACZN01000010	34954..35700(-)	747	0.46	[E] Amino acid transport and metabolism	COG0834,ABC-type amino acid transport/signal transduction system, periplasmic component/domain,4.0e-35	pfam00497,SBP_bac_3,5.0e-57	NA	M00586: Putative amino-acid transport system	KO:K16961,putative amino-acid transport system substrate-binding protein,0.0e+00	NA	ZP_05883880	248aa	ITERM:05951,amino acid ABC transporter substrate-binding protein, PAAT family (TC 3.A.1.3.-)	NA	NA	Yes	NA	NA
19		EEX33200.1	647171700	VIC_002654	UDP-glucose dehydrogenase		4020.61	-8.10368	0.337943	-23.9794	4.56364e-127	1.20432e-124		NZ_ACZN01000016	586823..588196(+)	1374	0.46	[M] Cell wall/membrane/envelope biogenesis	COG1004,UDP-glucose 6-dehydrogenase,0.0e+00	pfam03721,UDPG_MGDP_dh_N,1.5e-64,pfam00984,UDPG_MGDP_dh,3.2e-38,pfam03720,UDPG_MGDP_dh_C,4.6e-27	TIGR03026,nucleotide sugar dehydrogenase,0.0e+00	M00014: Glucuronate pathway (uronate pathway)	KO:K00012,UDPglucose 6-dehydrogenase [EC:1.1.1.22],0.0e+00	PWY-7346: UDP-&alpha;-D-glucuronate biosynthesis (from UDP-glucose)	ZP_05886154	457aa	NA	EC:1.1.1.22,UDP-glucose 6-dehydrogenase.	NA	NA	NA	NA
20		EEX33014.1	647171514	VIC_002464	hypothetical protein		2109.6	8.68656	0.363311	23.9094	2.44497e-126	6.12955e-124		NZ_ACZN01000016	369112..369660(-)	549	0.45	NA	NA	NA	NA	NA	NA	NA	ZP_05885968	182aa	NA	NA	NA	Yes	NA	NA
21		EEX34149.1	647171092	VIC_002047	phosphate regulon transcriptional regulatory protein PhoB		3049.67	-7.17337	0.301561	-23.7875	4.50238e-125	1.075e-122		NZ_ACZN01000015	762904..763593(-)	690	0.5	[K] Transcription	COG0745,DNA-binding response regulator, OmpR family, contains REC and winged-helix (wHTH) domain,7.0e-65	pfam00486,Trans_reg_C,2.5e-28,pfam00072,Response_reg,8.2e-29	TIGR02154,phosphate regulon transcriptional regulatory protein PhoB,4.9e-117	M00434: PhoR-PhoB (phosphate starvation response) two-component regulatory system	KO:K07657,two-component system, OmpR family, phosphate regulon response regulator PhoB,0.0e+00	NA	ZP_05885556	229aa	NA	NA	NA	NA	Yes	NA
22		EEX35097.1	647169649	VIC_000605	membrane-associated phospholipid phosphatase		5016.23	-9.97526	0.43024	-23.1854	6.39744e-119	1.45803e-116		NZ_ACZN01000012	134492..135022(-)	531	0.47	NA	NA	pfam01569,PAP2,1.6e-20	NA	NA	KO:K19302,undecaprenyl-diphosphatase [EC:3.6.1.27],1.9e-125	PWY-5785: di-<i>trans</i>,poly-<i>cis</i>-undecaprenyl phosphate biosynthesis	ZP_05884132	176aa	NA	EC:3.6.1.27,Undecaprenyl-diphosphate phosphatase.	Yes	NA	NA	NA
23		EEX33580.1	647170521	VIC_001476	hypothetical protein		1696.82	5.6688	0.246312	23.0148	3.3161e-117	7.2291e-115		NZ_ACZN01000015	92563..93219(-)	657	0.46	[S] Function unknown	COG4340,Uncharacterized protein,3.0e-68	pfam10014,2OG-Fe_Oxy_2,3.2e-53	NA	NA	NA	NA	ZP_05884987	218aa	NA	NA	NA	NA	NA	NA
24		EEX33702.1	647170643	VIC_001598	alanine dehydrogenase		1626.91	4.49077	0.197841	22.6989	4.59552e-114	9.6008e-112		NZ_ACZN01000015	235480..236604(+)	1125	0.47	[E] Amino acid transport and metabolism	COG0686,Alanine dehydrogenase,0.0e+00	pfam01262,AlaDh_PNT_C,2.4e-83,pfam05222,AlaDh_PNT_N,6.0e-46	TIGR00518,alanine dehydrogenase,0.0e+00	NA	KO:K00259,alanine dehydrogenase [EC:1.4.1.1],0.0e+00	PWY1-2: L-alanine degradation IV	ZP_05885109	374aa	ITERM:00172,L-alanine dehydrogenase (EC 1.4.1.1)	EC:1.4.1.1,Alanine dehydrogenase.	NA	NA	NA	IMG_pathway,105: L-alanine oxidative deamination,IMG_pathway,257: Reductive amination of pyruvate
25		EEX31285.1	647173271	VIC_004232	ribonucleotide reductase of class Ia (aerobic) alpha subunit		7631.56	4.62331	0.204316	22.6283	2.28471e-113	4.58222e-111		NZ_ACZN01000018	504905..507187(+)	2283	0.46	[F] Nucleotide transport and metabolism	COG0209,Ribonucleotide reductase alpha subunit,0.0e+00	pfam03477,ATP-cone,5.9e-19,pfam00317,Ribonuc_red_lgN,5.9e-12,pfam02867,Ribonuc_red_lgC,1.0e-118	TIGR02506,ribonucleoside-diphosphate reductase, alpha subunit,0.0e+00	M00053: Pyrimidine deoxyribonuleotide biosynthesis, CDP/CTP => dCDP/dCTP,dTDP/dTTP	KO:K00525,ribonucleoside-diphosphate reductase alpha chain [EC:1.17.4.1],0.0e+00	PWY-7222: guanosine deoxyribonucleotides <i>de novo</i> biosynthesis II	ZP_05887718	760aa	ITERM:00728,ribonucleoside-diphosphate reductase class Ia alpha subunit (EC 1.17.4.1)	EC:1.17.4.1,Ribonucleoside-diphosphate reductase.	NA	NA	Yes	NA
26		EEX33240.1	647171741	VIC_002694	maltose/maltodextrin ABC transporter substrate binding periplasmic protein MalE		15075.9	5.55807	0.246371	22.5597	1.07757e-112	2.07805e-110		NZ_ACZN01000016	643236..644417(+)	1182	0.47	[G] Carbohydrate transport and metabolism	COG2182,Maltose-binding periplasmic protein MalE,9.0e-106	pfam13416,SBP_bac_8,7.9e-44	NA	M00194: Maltose/maltodextrin transport system	KO:K10108,maltose/maltodextrin transport system substrate-binding protein,0.0e+00	NA	ZP_05886194	393aa	ITERM:05787,maltooligosaccharide-binding protein	NA	NA	Yes	NA	NA
27		EEX33158.1	647171658	VIC_002612	hypothetical protein		6660.58	-8.10503	0.362216	-22.3763	6.70408e-111	1.24497e-108		NZ_ACZN01000016	546256..547371(+)	1116	0.46	[G] Carbohydrate transport and metabolism	COG2220,L-ascorbate metabolism protein UlaG, beta-lactamase superfamily,2.0e-39	pfam12706,Lactamase_B_2,3.3e-44	NA	NA	NA	NA	ZP_05886112	371aa	NA	NA	NA	NA	NA	NA
28		EEX33897.1	647170839	VIC_001793	enoyl-CoA hydratase/delta(3)-cis-delta(2)-trans-enoyl-CoA isomerase/3-hydroxyacyl-CoA dehydrogenase/3-hydroxybutyryl-CoA epimerase		10868.1	4.88879	0.222189	22.0029	2.7038e-107	4.84172e-105		NZ_ACZN01000015	474048..476171(-)	2124	0.46	[I] Lipid transport and metabolism	COG1250,3-hydroxyacyl-CoA dehydrogenase,6.0e-81	pfam00378,ECH_1,4.4e-41,pfam00725,3HCDH,2.4e-05,pfam00725,3HCDH,4.3e-25,pfam02737,3HCDH_N,4.1e-54	TIGR02440,fatty oxidation complex, alpha subunit FadJ,0.0e+00	M00087: beta-Oxidation	KO:K01782,3-hydroxyacyl-CoA dehydrogenase / enoyl-CoA hydratase / 3-hydroxybutyryl-CoA epimerase [EC:1.1.1.35 4.2.1.17 5.1.2.3],0.0e+00	P162-PWY: L-glutamate degradation V (via hydroxyglutarate)	ZP_05885304	707aa	NA	EC:1.1.1.35,3-hydroxyacyl-CoA dehydrogenase.,EC:5.1.2.3,3-hydroxybutyryl-CoA epimerase.,EC:4.2.1.17,Enoyl-CoA hydratase.	NA	NA	Yes	NA
29		EEX32752.1	647171252	VIC_002202	glycerol-3-phosphate-binding periplasmic protein		1878.55	-7.2533	0.335175	-21.6403	7.49874e-104	1.29651e-101		NZ_ACZN01000016	82057..83343(+)	1287	0.49	[G] Carbohydrate transport and metabolism	COG1653,ABC-type glycerol-3-phosphate transport system, periplasmic component,2.0e-28	pfam13416,SBP_bac_8,9.6e-36	NA	M00207: Putative multiple sugar transport system	KO:K02027,multiple sugar transport system substrate-binding protein,0.0e+00	NA	ZP_05885706	428aa	ITERM:05843,carbohydrate ABC transporter substrate-binding protein, CUT1 family (TC 3.A.1.1.-)	NA	NA	Yes	NA	NA
30		EEX32439.1	647172585	VIC_003543	phosphate transport system permease protein PstA		4264.04	-6.11172	0.282959	-21.5993	1.82205e-103	3.04525e-101		NZ_ACZN01000017	674689..675552(-)	864	0.45	[P] Inorganic ion transport and metabolism	COG0581,ABC-type phosphate transport system, permease component,1.0e-73	pfam00528,BPD_transp_1,1.8e-26	TIGR00974,phosphate ABC transporter, permease protein PstA,6.7e-102	M00222: Phosphate transport system	KO:K02038,phosphate transport system permease protein,0.0e+00	NA	ZP_05887034	287aa	ITERM:06114,phosphate ABC transporter membrane protein 2, PhoT family (TC 3.A.1.7.1)	NA	Yes	NA	NA	NA
31		EEX32841.1	647171341	VIC_002291	proton/glutamate symporter		767.755	5.66706	0.263815	21.4812	2.33259e-102	3.77277e-100		NZ_ACZN01000016	176109..177413(-)	1305	0.48	[C] Energy production and conversion	COG1301,Na+/H+-dicarboxylate symporter,3.0e-93	pfam00375,SDF,4.0e-130	NA	NA	NA	NA	ZP_05885795	434aa	NA	NA	Yes	NA	Yes	NA
32		EEX31713.1	647173705	VIC_004663	methyl-accepting chemotaxis protein		1093.66	5.42373	0.254218	21.3349	5.38124e-101	8.43172e-99		NZ_ACZN01000018	971946..972875(+)	930	0.44	NA	NA	pfam00015,MCPsignal,2.1e-31	NA	NA	KO:K03406,methyl-accepting chemotaxis protein,0.0e+00	NA	ZP_05888146	309aa	NA	NA	NA	NA	NA	NA
33		EEX33015.1	647171515	VIC_002465	cobalt-zinc-cadmium resistance protein czcA		2914.02	10.6566	0.499704	21.3258	6.53576e-101	9.9304e-99		NZ_ACZN01000016	369720..372848(-)	3129	0.51	[P] Inorganic ion transport and metabolism	COG3696,Cu/Ag efflux pump CusA,0.0e+00	pfam00873,ACR_tran,0.0e+00	TIGR00914,heavy metal efflux pump, CzcA family,0.0e+00	NA	KO:K07787,Cu(I)/Ag(I) efflux system membrane protein CusA/SilA,0.0e+00	NA	ZP_05885969	1042aa	NA	NA	Yes	NA	Yes	NA
34		EEX32321.1	647172467	VIC_003420	maltose operon periplasmic protein MalM		2236.04	4.46891	0.209713	21.3097	9.23199e-101	1.36145e-98		NZ_ACZN01000017	541868..542707(-)	840	0.45	NA	NA	pfam07148,MalM,3.5e-36	NA	NA	KO:K05775,maltose operon periplasmic protein,0.0e+00	NA	ZP_05886916	279aa	NA	NA	NA	NA	NA	NA
35		EEX30923.1	647172907	VIC_003867	phosphoribosylglycinamide formyltransferase 2		814.418	6.4295	0.301986	21.2907	1.38412e-100	1.98286e-98		NZ_ACZN01000018	67927..69102(-)	1176	0.49	[F] Nucleotide transport and metabolism	COG0027,Formate-dependent phosphoribosylglycinamide formyltransferase (GAR transformylase),0.0e+00	pfam02222,ATP-grasp,1.9e-56,pfam01370,Epimerase,5.8e-06	TIGR01142,phosphoribosylglycinamide formyltransferase 2,0.0e+00	M00048: Inosine monophosphate biosynthesis, PRPP + glutamine => IMP	KO:K08289,phosphoribosylglycinamide formyltransferase 2 [EC:2.1.2.2],0.0e+00	PWY-6121: 5-aminoimidazole ribonucleotide biosynthesis I	ZP_05887356	391aa	ITERM:01297,formate-dependent phosphoribosylglycinamide formyltransferase (EC 6.3.4.-)	EC:2.1.2.2,Phosphoribosylglycinamide formyltransferase.	NA	NA	NA	IMG_pathway,297: 5-amino-1-(5-phospho-D-ribosyl)imidazole synthesis
36		EEX33364.1	647171865	VIC_002818	transcriptional regulator		671.772	-7.54767	0.360761	-20.9215	3.41087e-97	4.75059e-95		NZ_ACZN01000016	774111..774914(+)	804	0.47	[K] Transcription	COG0583,DNA-binding transcriptional regulator, LysR family,1.0e-24	pfam00126,HTH_1,6.4e-07,pfam03466,LysR_substrate,3.2e-26	NA	NA	KO:K03566,LysR family transcriptional regulator, glycine cleavage system transcriptional activator,0.0e+00	NA	ZP_05886318	267aa	ITERM:02250,transcriptional regulator	NA	NA	NA	NA	NA
37		EEX30914.1	647172898	VIC_003856	histidine ammonia-lyase		2467.44	7.09647	0.339449	20.9059	4.73517e-97	6.41679e-95		NZ_ACZN01000018	57188..58720(-)	1533	0.5	[E] Amino acid transport and metabolism	COG2986,Histidine ammonia-lyase,0.0e+00	pfam00221,Lyase_aromatic,0.0e+00	TIGR01225,histidine ammonia-lyase,0.0e+00	M00045: Histidine degradation, histidine => N-formiminoglutamate => glutamate	KO:K01745,histidine ammonia-lyase [EC:4.3.1.3],0.0e+00	HISHP-PWY: L-histidine degradation VI	ZP_05887347	510aa	ITERM:00500,histidine ammonia-lyase (EC 4.3.1.3)	EC:4.3.1.3,Histidine ammonia-lyase.	NA	NA	NA	IMG_pathway,189: L-histidine degradation to L-glutamate and formamide,IMG_pathway,190: L-histidine degradation to L-glutamate and formiminotetrahydrofolate
38		EEX33840.1	647170781	VIC_001736	2,4-dienoyl-CoA reductase [NADPH]		7605.04	5.31382	0.25511	20.8295	2.33659e-96	3.08307e-94		NZ_ACZN01000015	411719..413788(-)	2070	0.48	[C] Energy production and conversion	COG1902,2,4-dienoyl-CoA reductase or related NADH-dependent reductase, Old Yellow Enzyme (OYE) family,2.0e-105	pfam07992,Pyr_redox_2,2.8e-24,pfam00724,Oxidored_FMN,5.0e-81	NA	NA	KO:K00219,2,4-dienoyl-CoA reductase (NADPH2) [EC:1.3.1.34],0.0e+00	PWY-7337: 10-<i>cis</i>-heptadecenoyl-CoA degradation (yeast)	ZP_05885247	689aa	NA	EC:1.3.1.34,2,4-dienoyl-CoA reductase (NADPH).	NA	NA	Yes	NA
39		EEX30915.1	647172899	VIC_003857	urocanate hydratase		3991.51	7.15084	0.345574	20.6926	4.03463e-95	5.18708e-93		NZ_ACZN01000018	58748..60445(-)	1698	0.5	[E] Amino acid transport and metabolism	COG2987,Urocanate hydratase,0.0e+00	pfam01175,Urocanase,0.0e+00	TIGR01228,urocanate hydratase,0.0e+00	M00045: Histidine degradation, histidine => N-formiminoglutamate => glutamate	KO:K01712,urocanate hydratase [EC:4.2.1.49],0.0e+00	HISHP-PWY: L-histidine degradation VI	ZP_05887348	565aa	ITERM:00501,urocanate hydratase (EC 4.2.1.49)	EC:4.2.1.49,Urocanate hydratase.	NA	NA	NA	IMG_pathway,189: L-histidine degradation to L-glutamate and formamide,IMG_pathway,190: L-histidine degradation to L-glutamate and formiminotetrahydrofolate
40		EEX32739.1	647171239	VIC_002189	macrophage infectivity potentiator-related protein		2382.29	5.7106	0.278208	20.5263	1.25274e-93	1.57031e-91		NZ_ACZN01000016	69023..69571(+)	549	0.47	[P] Inorganic ion transport and metabolism	COG2128,Alkylhydroperoxidase family enzyme, contains CxxC motif,2.0e-09	NA	TIGR00778,alkylhydroperoxidase AhpD family core domain,4.5e-08	NA	NA	NA	ZP_05885693	182aa	NA	NA	NA	NA	NA	NA
41		EEX32327.1	647172473	VIC_003428	glycine cleavage system H protein		6029.68	4.1179	0.200732	20.5143	1.60324e-93	1.96064e-91		NZ_ACZN01000017	551259..551639(+)	381	0.44	[E] Amino acid transport and metabolism	COG0509,Glycine cleavage system H protein (lipoate-binding),4.0e-38	pfam01597,GCV_H,5.4e-49	TIGR00527,glycine cleavage system H protein,7.8e-55	M00532: Photorespiration	KO:K02437,glycine cleavage system H protein,3.6e-88	NA	ZP_05886922	126aa	NA	NA	NA	NA	NA	NA
42		EEX33239.1	647171740	VIC_002693	maltose/maltodextrin transport ATP-binding protein MalK		2501.6	5.81902	0.285697	20.3678	3.22931e-92	3.85518e-90		NZ_ACZN01000016	641435..642556(-)	1122	0.47	[G] Carbohydrate transport and metabolism	COG3839,ABC-type sugar transport system, ATPase component,9.0e-123	pfam00005,ABC_tran,9.0e-33,pfam08402,TOBE_2,1.5e-10	NA	M00200: Putative sorbitol/mannitol transport system	KO:K10111,multiple sugar transport system ATP-binding protein [EC:3.6.3.-],0.0e+00	NA	ZP_05886193	373aa	NA	EC:3.6.3.-,Hydrolases. Acting on acid anhydrides. Acting on acid anhydrides; catalyzing transmembrane movement of substances.	NA	NA	Yes	NA
43		EEX33555.1	647170496	VIC_001451	L-serine dehydratase		1404.67	4.05485	0.200432	20.2306	5.26634e-91	6.1408e-89		NZ_ACZN01000015	62712..64073(+)	1362	0.48	[E] Amino acid transport and metabolism	COG1760,L-serine deaminase,2.0e-87	pfam03313,SDH_alpha,6.0e-96,pfam03315,SDH_beta,4.0e-54	TIGR00720,L-serine dehydratase, iron-sulfur-dependent, single chain form,0.0e+00	NA	KO:K01752,L-serine dehydratase [EC:4.3.1.17],0.0e+00	NA	ZP_05884962	453aa	ITERM:00211,L-serine ammonia-lyase (EC 4.3.1.17)	EC:4.3.1.17,L-serine ammonia-lyase.	NA	NA	NA	IMG_pathway,128: L-serine deamination to pyruvate
44		EEX34598.1	647169671	VIC_000622	multidrug efflux pump component MtrF		2397.48	6.68917	0.331575	20.174	1.65824e-90	1.88964e-88		NZ_ACZN01000013	8904..10490(-)	1587	0.47	[H] Coenzyme transport and metabolism	COG2978,p-Aminobenzoyl-glutamate transporter AbgT,0.0e+00	pfam03806,ABG_transport,0.0e+00	TIGR00819,p-Aminobenzoyl-glutamate transporter family,0.0e+00	NA	KO:K12942,aminobenzoyl-glutamate transport protein,0.0e+00	NA	ZP_05884149	528aa	NA	NA	Yes	NA	NA	NA
45		EEX32765.1	647171265	VIC_002215	hypothetical protein		6424.47	-6.17875	0.306779	-20.1408	3.24367e-90	3.61417e-88		NZ_ACZN01000016	98803..99633(-)	831	0.49	[T] Signal transduction mechanisms	COG1639,HD-like signal output (HDOD) domain, no enzymatic activity,5.0e-51	pfam08668,HDOD,2.9e-55	NA	NA	NA	NA	ZP_05885719	276aa	NA	NA	NA	NA	NA	NA
46		EEX31286.1	647173272	VIC_004233	ribonucleotide reductase of class Ia (aerobic) beta subunit		3629.09	3.73232	0.185501	20.1202	4.91472e-90	5.35704e-88		NZ_ACZN01000018	507270..508403(+)	1134	0.44	[F] Nucleotide transport and metabolism	COG0208,Ribonucleotide reductase beta subunit, ferritin-like domain,7.0e-93	pfam00268,Ribonuc_red_sm,3.3e-49	NA	M00053: Pyrimidine deoxyribonuleotide biosynthesis, CDP/CTP => dCDP/dCTP,dTDP/dTTP	KO:K00526,ribonucleoside-diphosphate reductase beta chain [EC:1.17.4.1],0.0e+00	PWY-7222: guanosine deoxyribonucleotides <i>de novo</i> biosynthesis II	ZP_05887719	377aa	ITERM:00729,ribonucleoside-diphosphate reductase class Ia beta subunit (EC 1.17.4.1)	EC:1.17.4.1,Ribonucleoside-diphosphate reductase.	NA	NA	NA	NA
47		EEX32017.1	647172162	VIC_003116	alkaline phosphatase		5722.36	-7.2886	0.362976	-20.0801	1.1019e-89	1.17551e-87		NZ_ACZN01000017	176487..178256(+)	1770	0.46	NA	NA	NA	NA	NA	NA	NA	ZP_05886612	589aa	NA	NA	NA	Yes	NA	NA
48		EEX31998.1	647172143	VIC_003097	glycerol kinase		24382.3	6.3958	0.321191	19.9128	3.15249e-88	3.29304e-86		NZ_ACZN01000017	156690..158204(-)	1515	0.47	[C] Energy production and conversion	COG0554,Glycerol kinase,0.0e+00	pfam02782,FGGY_C,4.4e-60,pfam00370,FGGY_N,1.2e-84	TIGR01311,glycerol kinase,0.0e+00	NA	KO:K00864,glycerol kinase [EC:2.7.1.30],0.0e+00	PWY-4261: glycerol degradation I	ZP_05886593	504aa	ITERM:06438,glycerol kinase (EC 2.7.1.30)	EC:2.7.1.30,Glycerol kinase.	NA	NA	NA	IMG_pathway,827: Glycerol conversion to glycerone phosphate via glycerol 3-phosphate
49		EEX31282.1	647173268	VIC_004229	methyl-accepting chemotaxis protein		1447.93	4.58236	0.232769	19.6863	2.82366e-86	2.88935e-84		NZ_ACZN01000018	498608..500491(-)	1884	0.49	[T] Signal transduction mechanisms	COG0840,Methyl-accepting chemotaxis protein,6.0e-50	pfam02743,dCache_1,1.7e-32,pfam00672,HAMP,4.6e-12,pfam00015,MCPsignal,3.1e-47	NA	NA	KO:K03406,methyl-accepting chemotaxis protein,0.0e+00	NA	ZP_05887715	627aa	ITERM:02328,methyl-accepting chemotaxis sensory transducer with Cache sensor	NA	Yes	NA	Yes	NA
50		EEX31686.1	647173677	VIC_004636	alkaline phosphatase		5112.97	-5.95274	0.304937	-19.5212	7.24944e-85	7.26974e-83		NZ_ACZN01000018	943192..944769(+)	1578	0.48	[R] General function prediction only	COG1785,Alkaline phosphatase,1.0e-78	pfam00245,Alk_phosphatase,1.6e-83	NA	M00126: Tetrahydrofolate biosynthesis, GTP => THF	KO:K01077,alkaline phosphatase [EC:3.1.3.1],0.0e+00	PWY-5491: diethylphosphate degradation	ZP_05888119	525aa	NA	EC:3.1.3.1,Alkaline phosphatase.	NA	Yes	NA	NA
51		EEX34667.1	647169740	VIC_000693	Na(+)-translocating NADH-quinone reductase subunit A		17638.4	2.92009	0.150802	19.3638	1.56044e-83	1.53413e-81		NZ_ACZN01000013	85556..86842(-)	1287	0.47	[C] Energy production and conversion	COG1726,Na+-transporting NADH:ubiquinone oxidoreductase, subunit NqrA,0.0e+00	pfam05896,NQRA,1.7e-102,pfam11973,NQRA_SLBB,3.8e-21	TIGR01936,NADH:ubiquinone oxidoreductase, Na(+)-translocating, A subunit,0.0e+00	NA	KO:K00346,Na+-transporting NADH:ubiquinone oxidoreductase subunit A [EC:1.6.5.-],0.0e+00	NA	ZP_05884218	428aa	NA	EC:1.6.5.-,Oxidoreductases. Acting on NADH or NADPH. With a quinone or similar compound as acceptor.	NA	NA	NA	NA
52		EEX32024.1	647172169	VIC_003123	hypothetical protein		11828.9	-5.45332	0.281689	-19.3594	1.69991e-83	1.63911e-81		NZ_ACZN01000017	189326..189673(-)	348	0.4	NA	NA	pfam09361,Phasin_2,3.4e-19	TIGR02809,phasin family protein,7.9e-59	NA	NA	NA	ZP_05886619	115aa	NA	NA	NA	NA	NA	NA
53		EEX34148.1	647171091	VIC_002046	phosphate regulon sensor protein phoR		792.675	-6.485	0.33845	-19.1609	7.84947e-82	7.42589e-80		NZ_ACZN01000015	761579..762877(-)	1299	0.5	[T] Signal transduction mechanisms	COG5002,Signal transduction histidine kinase,2.0e-45	pfam02518,HATPase_c,6.0e-23,pfam11808,DUF3329,5.7e-32,pfam00512,HisKA,4.0e-16,pfam00989,PAS,5.1e-08	TIGR02966,phosphate regulon sensor kinase PhoR,0.0e+00,TIGR00229,PAS domain S-box,4.0e-09	M00434: PhoR-PhoB (phosphate starvation response) two-component regulatory system	KO:K07636,two-component system, OmpR family, phosphate regulon sensor histidine kinase PhoR [EC:2.7.13.3],0.0e+00	NA	ZP_05885555	432aa	ITERM:02346,PAS/PAC sensor signal transduction histidine kinase (EC 2.7.13.3)	EC:2.7.13.3,Histidine kinase.	Yes	NA	NA	NA
54		EEX32740.1	647171240	VIC_002190	l-2-haloalkanoic acid dehalogenase HAD superfamily protein		1102.94	4.05331	0.212557	19.0693	4.54209e-81	4.21742e-79		NZ_ACZN01000016	69669..70325(+)	657	0.45	[H] Coenzyme transport and metabolism	COG1011,FMN phosphatase YigB, HAD superfamily,9.0e-21	pfam13419,HAD_2,1.9e-13	TIGR01428,2-haloalkanoic acid dehalogenase, type II,5.5e-56,TIGR01493,Haloacid dehalogenase superfamily, subfamily IA, variant 2 with 3rd motif like haloacid dehalogenase,1.4e-24	NA	KO:K01560,2-haloacid dehalogenase [EC:3.8.1.2],0.0e+00	PWY-7425: 2-chloroacrylate degradation I	ZP_05885694	218aa	NA	EC:3.8.1.2,(S)-2-haloacid dehalogenase.	NA	NA	NA	NA
55		EEX32016.1	647172161	VIC_003115	putative NADH oxidase		526.921	6.37357	0.334542	19.0516	6.36683e-81	5.80423e-79		NZ_ACZN01000017	174638..176341(+)	1704	0.46	[I] Lipid transport and metabolism	COG0446,NADPH-dependent 2,4-dienoyl-CoA reductase, sulfur reductase, or a related oxidoreductase,9.0e-62	pfam00581,Rhodanese,1.3e-09,pfam07992,Pyr_redox_2,2.4e-54,pfam02852,Pyr_redox_dim,3.4e-15	NA	NA	NA	NA	ZP_05886611	567aa	NA	NA	NA	NA	Yes	NA
56		EEX33241.1	647171742	VIC_002695	maltose/maltodextrin ABC transporter permease protein MalF		4065.78	4.25343	0.226735	18.7595	1.6183e-78	1.44896e-76		NZ_ACZN01000016	644517..646061(+)	1545	0.45	[G] Carbohydrate transport and metabolism	COG1175,ABC-type sugar transport system, permease component,9.0e-52	pfam14785,MalF_P2,8.4e-57,pfam00528,BPD_transp_1,1.1e-18	NA	M00194: Maltose/maltodextrin transport system	KO:K10109,maltose/maltodextrin transport system permease protein,0.0e+00	NA	ZP_05886195	514aa	ITERM:05788,maltooligosaccharide ABC transporter membrane protein	NA	Yes	NA	NA	NA
57		EEX33022.1	647171522	VIC_002472	predicted arginine uptake transporter		665.793	5.49896	0.293921	18.709	4.18331e-78	3.67984e-76		NZ_ACZN01000016	378300..379670(-)	1371	0.47	[S] Function unknown	COG3314,Uncharacterized membrane protein YjiH, contains nucleoside recognition GATE domain,2.0e-99	pfam07670,Gate,1.2e-07	NA	NA	NA	NA	ZP_05885976	456aa	NA	NA	Yes	NA	NA	NA
58		EEX32818.1	647171318	VIC_002268	hypothetical protein		969.076	-7.15513	0.385307	-18.5699	5.62605e-77	4.86363e-75		NZ_ACZN01000016	147321..147677(-)	357	0.45	[S] Function unknown	COG3085,Uncharacterized conserved protein YifE, UPF0438 family,4.0e-29	pfam04219,DUF413,1.0e-34	NA	NA	KO:K09897,uncharacterized protein,2.6e-84	NA	ZP_05885772	118aa	NA	NA	NA	NA	NA	NA
59		EEX32329.1	647172475	VIC_003430	hypothetical protein		1284.89	4.61972	0.250516	18.4408	6.18096e-76	5.25277e-74		NZ_ACZN01000017	554983..556932(+)	1950	0.41	NA	NA	pfam03382,DUF285,9.6e-33,pfam03382,DUF285,1.4e-34,pfam03382,DUF285,2.3e-41	TIGR02167,bacterial surface protein 26-residue repeat,3.6e-09	NA	NA	NA	ZP_05886924	649aa	NA	NA	NA	Yes	NA	NA
60		EEX32397.1	647172543	VIC_003499	hypothetical protein		463.4	4.82656	0.264059	18.2784	1.23085e-74	1.02858e-72		NZ_ACZN01000017	629667..631040(-)	1374	0.47	[S] Function unknown	COG3314,Uncharacterized membrane protein YjiH, contains nucleoside recognition GATE domain,5.0e-80	pfam07670,Gate,9.5e-08	NA	NA	NA	NA	ZP_05886992	457aa	NA	NA	Yes	NA	NA	NA
61		EEX30917.1	647172901	VIC_003859	imidazolonepropionase		2107.55	7.79929	0.428389	18.2061	4.61873e-74	3.79645e-72		NZ_ACZN01000018	61532..62770(-)	1239	0.48	[Q] Secondary metabolites biosynthesis, transport and catabolism	COG1228,Imidazolonepropionase or related amidohydrolase,1.0e-96	pfam01979,Amidohydro_1,2.0e-16	TIGR01224,imidazolonepropionase,0.0e+00	M00045: Histidine degradation, histidine => N-formiminoglutamate => glutamate	KO:K01468,imidazolonepropionase [EC:3.5.2.7],0.0e+00	HISHP-PWY: L-histidine degradation VI	ZP_05887350	412aa	ITERM:00502,imidazolonepropionase (EC 3.5.2.7)	EC:3.5.2.7,Imidazolonepropionase.	NA	NA	NA	IMG_pathway,189: L-histidine degradation to L-glutamate and formamide,IMG_pathway,190: L-histidine degradation to L-glutamate and formiminotetrahydrofolate
62		EEX31160.1	647173144	VIC_004105	beta-lytic metalloendopeptidase		7484.29	-6.42407	0.353104	-18.1931	5.84991e-74	4.73088e-72		NZ_ACZN01000018	353893..354966(+)	1074	0.45	NA	NA	pfam01551,Peptidase_M23,2.1e-10	NA	NA	KO:K08642,LasA protease [EC:3.4.24.-],0.0e+00	NA	ZP_05887593	357aa	ITERM:04732,staphylolysin. Metallo peptidase. MEROPS family M23A	EC:3.4.24.-,Hydrolases. Acting on peptide bonds (peptidases). Metalloendopeptidases.	NA	NA	NA	NA
63		EEX32733.1	647171233	VIC_002183	Che cluster related two-component response regulator		7571.01	-5.2133	0.288957	-18.0418	9.15481e-73	7.28606e-71		NZ_ACZN01000016	61355..62995(+)	1641	0.46	[K] Transcription	COG2208,Serine phosphatase RsbU, regulator of sigma subunit,1.0e-22	pfam07228,SpoIIE,1.1e-35,pfam13581,HATPase_c_2,1.1e-10,pfam00072,Response_reg,1.4e-15	NA	NA	NA	NA	ZP_05885687	546aa	NA	NA	NA	NA	NA	NA
64		EEX33830.1	647170771	VIC_001726	sulfate permease		1542.32	4.20555	0.233285	18.0275	1.18547e-72	9.28744e-71		NZ_ACZN01000015	401400..402836(+)	1437	0.47	[P] Inorganic ion transport and metabolism	COG0659,Sulfate permease or related transporter, MFS superfamily,3.0e-93	pfam01740,STAS,8.3e-06,pfam00916,Sulfate_transp,1.8e-46	NA	NA	KO:K03321,sulfate permease, SulP family,0.0e+00	NA	ZP_05885237	478aa	NA	NA	Yes	NA	NA	NA
65		EEX33717.1	647170658	VIC_001613	glutamate decarboxylase		10848.9	-6.06507	0.336453	-18.0265	1.20673e-72	9.30854e-71		NZ_ACZN01000015	256080..257750(-)	1671	0.46	[E] Amino acid transport and metabolism	COG0076,Glutamate or tyrosine decarboxylase or a related PLP-dependent protein,3.0e-61	pfam00282,Pyridoxal_deC,2.7e-31	NA	NA	NA	NA	ZP_05885124	556aa	NA	NA	NA	NA	NA	NA
66		EEX33044.1	647171544	VIC_002494	periplasmic alpha-amylase		593.612	4.71699	0.262807	17.9485	4.92988e-72	3.74521e-70		NZ_ACZN01000016	401050..403107(-)	2058	0.47	[G] Carbohydrate transport and metabolism	COG0366,Glycosidase,1.0e-43	pfam00128,Alpha-amylase,8.2e-54	NA	NA	KO:K01176,alpha-amylase [EC:3.2.1.1],0.0e+00	NA	ZP_05885998	685aa	NA	EC:3.2.1.1,Alpha-amylase.	Yes	Yes	NA	NA
67		EEX35227.1	647169381	VIC_000351	ABC-type polar amino acid transport system ATPase component		1150.85	4.29755	0.240572	17.8639	2.25354e-71	1.68645e-69		NZ_ACZN01000010	33423..34160(-)	738	0.5	[E] Amino acid transport and metabolism	COG1126,ABC-type polar amino acid transport system, ATPase component,1.0e-98	pfam00005,ABC_tran,5.6e-31	NA	M00586: Putative amino-acid transport system	KO:K16963,putative amino-acid transport system ATP-binding protein [EC:3.6.3.-],0.0e+00	NA	ZP_05883878	245aa	ITERM:05953,amino acid ABC transporter ATP-binding protein, PAAT family (TC 3.A.1.3.-)	EC:3.6.3.-,Hydrolases. Acting on acid anhydrides. Acting on acid anhydrides; catalyzing transmembrane movement of substances.	NA	NA	Yes	NA
68		EEX34285.1	647170130	VIC_001081	hypothetical protein		9681.94	-6.8779	0.386042	-17.8165	5.26657e-71	3.88332e-69		NZ_ACZN01000014	62961..63947(+)	987	0.55	NA	NA	NA	NA	NA	NA	NA	ZP_05884596	328aa	NA	NA	NA	NA	NA	NA
69		EEX34013.1	647170955	VIC_001911	thiamine biosynthesis protein ThiI		1494.3	3.81586	0.214359	17.8013	6.90494e-71	5.01759e-69		NZ_ACZN01000015	598935..600383(-)	1449	0.45	[J] Translation, ribosomal structure and biogenesis	COG0301,Adenylyl- and sulfurtransferase ThiI, participates in tRNA 4-thiouridine and thiamine biosynthesis,2.0e-109	pfam02926,THUMP,3.9e-23,pfam02568,ThiI,3.3e-72	TIGR00342,tRNA sulfurtransferase ThiI,1.9e-117,TIGR04271,thiazole biosynthesis domain,1.2e-45	NA	KO:K03151,thiamine biosynthesis protein ThiI,0.0e+00	NA	ZP_05885420	482aa	ITERM:05425,[ThiS-adenylate] sulfurtransferase	NA	NA	NA	NA	IMG_pathway,628: [ThiS-ThiF] mixed acyl disulfide synthesis
70		EEX33475.1	647171979	VIC_002933	methyl-accepting chemotaxis protein		830.465	4.23253	0.238793	17.7246	2.70646e-70	1.9386e-68		NZ_ACZN01000016	901181..902743(+)	1563	0.46	[T] Signal transduction mechanisms	COG0840,Methyl-accepting chemotaxis protein,1.0e-35	pfam08447,PAS_3,2.9e-12,pfam00015,MCPsignal,4.4e-38	TIGR00229,PAS domain S-box,1.5e-15	NA	KO:K03406,methyl-accepting chemotaxis protein,0.0e+00,KO:K03776,aerotaxis receptor,0.0e+00	NA	ZP_05886429	520aa	ITERM:02327,methyl-accepting chemotaxis sensory transducer with Pas/Pac sensor	NA	NA	NA	Yes	NA
71		EEX35442.1	647169110	VIC_000097	xanthine/uracil/thiamine/ascorbate permease family protein		617.104	6.23866	0.355541	17.547	6.27503e-69	4.43141e-67		NZ_ACZN01000007	6204..7574(-)	1371	0.49	[F] Nucleotide transport and metabolism	COG2252,Xanthine/uracil/vitamin C permease, AzgA family,6.0e-80	pfam00860,Xan_ur_permease,1.5e-19	NA	NA	NA	NA	ZP_05883631	456aa	NA	NA	Yes	NA	NA	NA
72		EEX33718.1	647170659	VIC_001614	methyl-accepting chemotaxis protein		29534.6	-5.81204	0.331408	-17.5374	7.42611e-69	5.17146e-67		NZ_ACZN01000015	257778..259673(-)	1896	0.46	[N] Cell motility	COG0840,Methyl-accepting chemotaxis protein,6.0e-51	pfam00015,MCPsignal,1.6e-47,pfam00672,HAMP,1.8e-11,pfam02743,dCache_1,6.3e-22	NA	NA	KO:K03406,methyl-accepting chemotaxis protein,0.0e+00	NA	ZP_05885125	631aa	ITERM:02328,methyl-accepting chemotaxis sensory transducer with Cache sensor	NA	Yes	NA	Yes	NA
73		EEX34106.1	647171049	VIC_002004	D-amino acid dehydrogenase small subunit		216.593	5.21388	0.297763	17.5101	1.19921e-68	8.23678e-67		NZ_ACZN01000015	705606..706859(+)	1254	0.49	[E] Amino acid transport and metabolism	COG0665,Glycine/D-amino acid oxidase (deaminating),7.0e-51	pfam01266,DAO,9.0e-68	NA	NA	KO:K00285,D-amino-acid dehydrogenase [EC:1.4.99.-],0.0e+00	NA	ZP_05885513	417aa	ITERM:00173,D-amino acid dehydrogenase small subunit (EC 1.4.99.1)	EC:1.4.99.-,Oxidoreductases. Acting on the CH-NH(2) group of donors. With other acceptors.	NA	NA	NA	NA
74		EEX33936.1	647170878	VIC_001834	amidophosphoribosyltransferase		3839.43	3.93863	0.225595	17.4588	2.9492e-68	1.99828e-66		NZ_ACZN01000015	519759..521252(-)	1494	0.47	[F] Nucleotide transport and metabolism	COG0034,Glutamine phosphoribosylpyrophosphate amidotransferase,0.0e+00	pfam13522,GATase_6,1.0e-16	TIGR01134,amidophosphoribosyltransferase,0.0e+00	M00048: Inosine monophosphate biosynthesis, PRPP + glutamine => IMP	KO:K00764,amidophosphoribosyltransferase [EC:2.4.2.14],0.0e+00	PWY-6122: 5-aminoimidazole ribonucleotide biosynthesis II	ZP_05885343	497aa	ITERM:01274,amidophosphoribosyltransferase (EC 2.4.2.14)	EC:2.4.2.14,Amidophosphoribosyltransferase.	NA	NA	NA	IMG_pathway,297: 5-amino-1-(5-phospho-D-ribosyl)imidazole synthesis
75		EEX32937.1	647171437	VIC_002387	microbial collagenase secreted		66776.2	-7.10187	0.407723	-17.4184	5.98363e-68	4.00026e-66		NZ_ACZN01000016	275600..278071(+)	2472	0.47	NA	NA	pfam01752,Peptidase_M9,1.8e-105,pfam08453,Peptidase_M9_N,1.7e-53,pfam00801,PKD,2.1e-14	NA	NA	KO:K01387,microbial collagenase [EC:3.4.24.3],0.0e+00	NA	ZP_05885891	823aa	NA	EC:3.4.24.3,Microbial collagenase.	NA	Yes	NA	NA
76		EEX32044.1	647172189	VIC_003143	transcriptional regulator		733.332	3.48361	0.202345	17.2162	2.00864e-66	1.32517e-64		NZ_ACZN01000017	216977..217426(+)	450	0.43	[K] Transcription	COG1522,DNA-binding transcriptional regulator, Lrp family,2.0e-21	pfam13404,HTH_AsnC-type,6.6e-14,pfam01037,AsnC_trans_reg,1.3e-10	NA	NA	NA	NA	ZP_05886639	149aa	ITERM:01884,transcriptional regulator, AsnC family	NA	NA	NA	NA	NA
77		EEX33832.1	647170773	VIC_001728	long-chain-fatty-acid--CoA ligase		2410.24	3.71761	0.21727	17.1106	1.23816e-65	8.06254e-64		NZ_ACZN01000015	404105..405793(-)	1689	0.47	[I] Lipid transport and metabolism	COG0318,Acyl-CoA synthetase (AMP-forming)/AMP-acid ligase II,0.0e+00	pfam13193,AMP-binding_C,9.7e-18,pfam00501,AMP-binding,1.1e-107	NA	M00086: beta-Oxidation, acyl-CoA synthesis	KO:K01897,long-chain acyl-CoA synthetase [EC:6.2.1.3],0.0e+00	PWY66-389: phytol degradation	ZP_05885239	562aa	NA	EC:6.2.1.3,Long-chain-fatty-acid--CoA ligase.	NA	NA	Yes	NA
78		EEX31837.1	647173831	VIC_004787	xanthine/uracil permease		1229.74	4.36342	0.255027	17.1097	1.25699e-65	8.0802e-64		NZ_ACZN01000018	1092818..1094062(+)	1245	0.48	[F] Nucleotide transport and metabolism	COG2233,Xanthine/uracil permease,5.0e-86	pfam00860,Xan_ur_permease,7.7e-93	TIGR00801,uracil-xanthine permease,3.0e-118	NA	KO:K02824,uracil permease,0.0e+00	NA	ZP_05888270	414aa	NA	NA	Yes	NA	NA	NA
79		EEX35279.1	647169252	VIC_000237	hypothetical protein		3613.73	-3.38236	0.199497	-16.9544	1.78486e-64	1.13282e-62		NZ_ACZN01000009	7566..8132(+)	567	0.49	NA	NA	NA	NA	NA	NA	NA	ZP_05883767	188aa	NA	NA	NA	NA	NA	NA
80		EEX32241.1	647172387	VIC_003340	glycosidase		1687.95	4.27467	0.253069	16.8913	5.21508e-64	3.26855e-62		NZ_ACZN01000017	451389..452786(+)	1398	0.47	NA	NA	pfam00128,Alpha-amylase,3.5e-17	NA	NA	KO:K01176,alpha-amylase [EC:3.2.1.1],0.0e+00	NA	ZP_05886836	465aa	NA	EC:3.2.1.1,Alpha-amylase.	NA	Yes	NA	NA
81		EEX32286.1	647172432	VIC_003385	permease		2195.76	7.29195	0.432337	16.8664	7.95405e-64	4.92366e-62		NZ_ACZN01000017	502006..502905(-)	900	0.48	NA	NA	pfam00892,EamA,4.1e-15,pfam00892,EamA,8.8e-08	NA	NA	KO:K15268,O-acetylserine/cysteine efflux transporter,0.0e+00	NA	ZP_05886881	299aa	NA	NA	Yes	NA	NA	NA
82		EEX34604.1	647169677	VIC_000628	acyl-CoA dehydrogenase short-chain specific		12400.5	6.6199	0.395345	16.7446	6.19947e-63	3.79075e-61		NZ_ACZN01000013	15638..18088(+)	2451	0.49	[I] Lipid transport and metabolism	COG1960,Acyl-CoA dehydrogenase related to the alkylation response protein AidB,2.0e-45	pfam02771,Acyl-CoA_dh_N,9.4e-15,pfam09317,DUF1974,2.2e-114,pfam00441,Acyl-CoA_dh_1,3.5e-14	NA	M00087: beta-Oxidation	KO:K06445,acyl-CoA dehydrogenase [EC:1.3.99.-],0.0e+00	NA	ZP_05884155	816aa	NA	EC:1.3.99.-,Oxidoreductases. Acting on the CH-CH group of donors. With other acceptors.	Yes	NA	NA	NA
83		EEX34665.1	647169738	VIC_000691	Na(+)-translocating NADH-quinone reductase subunit C		7732.93	2.94495	0.175945	16.7379	6.94319e-63	4.19436e-61		NZ_ACZN01000013	83531..84316(-)	786	0.46	[C] Energy production and conversion	COG2869,Na+-transporting NADH:ubiquinone oxidoreductase, subunit NqrC,6.0e-98	pfam04205,FMN_bind,1.4e-13	TIGR01938,NADH:ubiquinone oxidoreductase, Na(+)-translocating, C subunit,8.8e-98	NA	KO:K00348,Na+-transporting NADH:ubiquinone oxidoreductase subunit C [EC:1.6.5.-],0.0e+00	NA	ZP_05884216	261aa	NA	EC:1.6.5.-,Oxidoreductases. Acting on NADH or NADPH. With a quinone or similar compound as acceptor.	Yes	NA	NA	NA
84		EEX33898.1	647170840	VIC_001794	3-ketoacyl-CoA thiolase		7269.19	5.2316	0.313072	16.7105	1.09864e-62	6.55783e-61		NZ_ACZN01000015	476171..477478(-)	1308	0.5	[I] Lipid transport and metabolism	COG0183,Acetyl-CoA acetyltransferase,5.0e-62	pfam00108,Thiolase_N,1.6e-60,pfam02803,Thiolase_C,2.3e-34	TIGR01930,acetyl-CoA acetyltransferases,1.2e-128,TIGR02446,fatty oxidation complex, beta subunit FadI,0.0e+00	M00087: beta-Oxidation	KO:K00632,acetyl-CoA acyltransferase [EC:2.3.1.16],0.0e+00	PWY-7726: (4Z,7Z,10Z,13Z,16Z)-docosa-4,7,10,13,16-pentaenoate biosynthesis (6-desaturase)	ZP_05885305	435aa	NA	EC:2.3.1.16,Acetyl-CoA C-acyltransferase.	NA	NA	NA	NA
85		EEX32753.1	647171253	VIC_002203	putative secreted protein		557.944	-6.70624	0.402329	-16.6685	2.21997e-62	1.30952e-60		NZ_ACZN01000016	83408..84829(+)	1422	0.49	NA	NA	NA	NA	NA	NA	NA	ZP_05885707	473aa	NA	NA	NA	NA	NA	NA
86		EEX35184.1	647169518	VIC_000479	threonine efflux protein		1368.73	-3.08928	0.185689	-16.6369	3.76787e-62	2.19676e-60		NZ_ACZN01000011	93050..93718(-)	669	0.5	[E] Amino acid transport and metabolism	COG1280,Threonine/homoserine/homoserine lactone efflux protein,1.0e-24	pfam01810,LysE,2.9e-38	NA	NA	NA	NA	ZP_05884006	222aa	NA	NA	Yes	NA	NA	NA
87		EEX34056.1	647170999	VIC_001954	phosphoribosylformylglycinamidine cyclo-ligase		3882.36	4.06505	0.244723	16.6108	5.81666e-62	3.35227e-60		NZ_ACZN01000015	648101..649141(+)	1041	0.47	[F] Nucleotide transport and metabolism	COG0150,Phosphoribosylaminoimidazole (AIR) synthetase,0.0e+00	pfam02769,AIRS_C,3.3e-39,pfam00586,AIRS,2.5e-15	TIGR00878,phosphoribosylaminoimidazole synthetase,0.0e+00	M00048: Inosine monophosphate biosynthesis, PRPP + glutamine => IMP	KO:K01933,phosphoribosylformylglycinamidine cyclo-ligase [EC:6.3.3.1],0.0e+00	PWY-6277: superpathway of 5-aminoimidazole ribonucleotide biosynthesis	ZP_05885463	346aa	ITERM:01294,phosphoribosylformylglycinamidine cyclo-ligase (EC 6.3.3.1)	EC:6.3.3.1,Phosphoribosylformylglycinamidine cyclo-ligase.	NA	NA	NA	IMG_pathway,297: 5-amino-1-(5-phospho-D-ribosyl)imidazole synthesis
88		EEX35268.1	647169422	VIC_000392	phosphoribosylaminoimidazole carboxylase ATPase subunit		1824.58	3.52135	0.214002	16.4547	7.75645e-61	4.41941e-59		NZ_ACZN01000010	77207..78340(-)	1134	0.51	[F] Nucleotide transport and metabolism	COG0026,Phosphoribosylaminoimidazole carboxylase (NCAIR synthetase),4.0e-112	pfam02222,ATP-grasp,1.0e-51	TIGR01161,phosphoribosylaminoimidazole carboxylase, PurK protein,1.2e-110	M00048: Inosine monophosphate biosynthesis, PRPP + glutamine => IMP	KO:K01589,5-(carboxyamino)imidazole ribonucleotide synthase [EC:6.3.4.18],0.0e+00	PWY-7234: inosine-5'-phosphate biosynthesis III	ZP_05883919	377aa	ITERM:06286,5-(carboxyamino)imidazole ribonucleotide synthase	EC:6.3.4.18,5-(carboxyamino)imidazole ribonucleotide synthase.	NA	NA	NA	IMG_pathway,811: 5-amino-1-(5-phospho-D-ribosyl)imidazole-4-carboxylate synthesis via NCAIR synthase/mutase
89		EEX32259.1	647172405	VIC_003358	phosphoserine phosphatase		720.821	-7.26009	0.441684	-16.4373	1.03447e-60	5.82792e-59		NZ_ACZN01000017	468911..469570(+)	660	0.46	[E] Amino acid transport and metabolism	COG0560,Phosphoserine phosphatase,2.0e-35	pfam12710,HAD,1.5e-31	TIGR01490,HAD-superfamily subfamily IB hydrolase, TIGR01490,7.1e-57,TIGR01488,Haloacid Dehalogenase superfamily, subfamily IB, phosphoserine phosphatase-like,7.5e-32	NA	NA	NA	ZP_05886854	219aa	NA	NA	NA	NA	NA	NA
90		EEX33217.1	647171717	VIC_002671	ABC transporter substrate-binding protein		1006.29	-4.90454	0.298902	-16.4085	1.66158e-60	9.25686e-59		NZ_ACZN01000016	609226..610044(+)	819	0.47	[P] Inorganic ion transport and metabolism	COG0226,ABC-type phosphate transport system, periplasmic component,9.0e-43	pfam12727,PBP_like,6.5e-38	TIGR02136,phosphate binding protein,2.3e-68	M00222: Phosphate transport system	KO:K02040,phosphate transport system substrate-binding protein,0.0e+00	NA	ZP_05886171	272aa	ITERM:05783,phosphate ABC transporter substrate-binding protein, PhoT family (TC 3.A.1.7.1)	NA	NA	Yes	NA	NA
91		EEX31583.1	647173573	VIC_004533	predicted transcriptional regulator for fatty acid degradation FadQ TetR family		3349.22	4.43805	0.271178	16.3658	3.3542e-60	1.84813e-58		NZ_ACZN01000018	830807..831433(-)	627	0.45	NA	NA	pfam00440,TetR_N,1.9e-13	NA	NA	NA	NA	ZP_05888016	208aa	ITERM:02313,transcriptional regulator, TetR family	NA	NA	NA	NA	NA
92		EEX33095.1	647171595	VIC_002545	hypothetical protein		893.207	-4.36509	0.267178	-16.3377	5.31868e-60	2.89868e-58		NZ_ACZN01000016	467376..467789(-)	414	0.42	NA	NA	NA	NA	NA	NA	NA	ZP_05886049	137aa	NA	NA	NA	NA	NA	NA
93		EEX35011.1	647169563	VIC_000519	carbon starvation protein A		2476.71	7.18159	0.44152	16.2656	1.73193e-59	9.27457e-58		NZ_ACZN01000012	37196..38680(+)	1485	0.48	[T] Signal transduction mechanisms	COG1966,Carbon starvation protein CstA,3.0e-118	pfam02554,CstA,4.3e-20,pfam02554,CstA,2.3e-33,pfam13722,CstA_5TM,1.6e-21	NA	NA	NA	NA	ZP_05884046	494aa	NA	NA	Yes	NA	NA	NA
94		EEX32726.1	647171226	VIC_002174	chemotaxis protein CheA		9637.14	-6.08382	0.374036	-16.2653	1.73875e-59	9.27457e-58		NZ_ACZN01000016	51240..53345(+)	2106	0.46	[T] Signal transduction mechanisms	COG0643,Chemotaxis protein histidine kinase CheA,0.0e+00	pfam01584,CheW,6.3e-24,pfam01627,Hpt,7.4e-18,pfam02895,H-kinase_dim,2.4e-15,pfam02518,HATPase_c,3.7e-15	NA	M00506: CheA-CheYBV (chemotaxis) two-component regulatory system	KO:K03407,two-component system, chemotaxis family, sensor kinase CheA [EC:2.7.13.3],0.0e+00	NA	ZP_05885680	701aa	NA	EC:2.7.13.3,Histidine kinase.	NA	NA	NA	NA
95		EEX35194.1	647169528	VIC_000489	hypothetical protein		2721.38	-2.87349	0.177624	-16.1773	7.28904e-59	3.84708e-57		NZ_ACZN01000011	103662..104657(+)	996	0.47	NA	NA	NA	NA	NA	NA	NA	ZP_05884016	331aa	NA	NA	NA	Yes	NA	NA
96		EEX33725.1	647170666	VIC_001621	hypothetical protein		2627.92	-5.6464	0.349503	-16.1555	1.03836e-58	5.42329e-57		NZ_ACZN01000015	269593..271458(+)	1866	0.48	NA	NA	pfam01436,NHL,1.6e-04	NA	NA	NA	NA	ZP_05885132	621aa	NA	NA	NA	NA	NA	NA
97		EEX30617.1	647173964	VIC_004913	SSU ribosomal protein S10p (S20e)		22907.7	4.37032	0.271102	16.1206	1.82938e-58	9.4562e-57		NZ_ACZN01000020	44581..44892(-)	312	0.46	[J] Translation, ribosomal structure and biogenesis	COG0051,Ribosomal protein S10,3.0e-38	pfam00338,Ribosomal_S10,6.6e-35	TIGR01049,ribosomal protein S10, bacterial/organelle,2.5e-49	M00179: Ribosome, archaea	KO:K02946,small subunit ribosomal protein S10,2.8e-69	NA	ZP_05888394	103aa	ITERM:00293,SSU ribosomal protein S10P	NA	NA	NA	NA	NA
98		EEX30802.1	647173866	VIC_004822	hypothetical protein		5643.05	-7.53978	0.467903	-16.114	2.03548e-58	1.04142e-56		NZ_ACZN01000019	26902..28278(+)	1377	0.48	[R] General function prediction only	COG1875,Predicted ribonuclease YlaK, contains NYN-type RNase and PhoH-family ATPase domains,0.0e+00	pfam13638,PIN_4,2.2e-34,pfam02562,PhoH,1.1e-52	NA	NA	KO:K07175,PhoH-like ATPase,0.0e+00	NA	ZP_05888303	458aa	NA	NA	NA	NA	NA	NA
99		EEX35185.1	647169519	VIC_000480	transcriptional regulator AraC/XylS family		3069.47	-3.26126	0.202803	-16.0809	3.47088e-58	1.75788e-56		NZ_ACZN01000011	93782..94582(-)	801	0.49	[K] Transcription	COG2207,AraC-type DNA-binding domain and AraC-containing proteins,2.0e-18	pfam12833,HTH_18,6.0e-19,pfam02311,AraC_binding,6.6e-26	NA	NA	NA	NA	ZP_05884007	266aa	NA	NA	NA	NA	NA	NA
100		EEX32881.1	647171381	VIC_002331	C4-dicarboxylate-binding protein		1286.93	-7.33973	0.457693	-16.0364	7.12141e-58	3.57068e-56		NZ_ACZN01000016	210399..211415(-)	1017	0.48	[G] Carbohydrate transport and metabolism	COG1638,TRAP-type C4-dicarboxylate transport system, periplasmic component,2.0e-64	pfam03480,DctP,1.1e-59	NA	NA	NA	NA	ZP_05885835	338aa	NA	NA	NA	NA	NA	NA
101		EEX34147.1	647171090	VIC_002045	phosphate ABC transporter, periplasmic phosphate-binding protein PstS		312.574	-5.44773	0.340566	-15.9961	1.35967e-57	6.74986e-56		NZ_ACZN01000015	760620..761579(-)	960	0.47	[P] Inorganic ion transport and metabolism	COG0226,ABC-type phosphate transport system, periplasmic component,1.0e-50	pfam12849,PBP_like_2,9.3e-30	TIGR02136,phosphate binding protein,3.6e-81	M00222: Phosphate transport system	KO:K02040,phosphate transport system substrate-binding protein,0.0e+00	NA	ZP_05885554	319aa	ITERM:05783,phosphate ABC transporter substrate-binding protein, PhoT family (TC 3.A.1.7.1)	NA	NA	Yes	NA	NA
102		EEX35189.1	647169523	VIC_000484	putative preQ0 transporter		296.415	4.86201	0.305094	15.9361	3.55776e-57	1.74416e-55		NZ_ACZN01000011	98121..98789(+)	669	0.45	[S] Function unknown	COG1738,Uncharacterized PurR-regulated membrane protein YhhQ, DUF165 family,2.0e-44	pfam02592,Vut_1,6.7e-38	TIGR00697,conserved hypothetical integral membrane protein,8.7e-66	NA	KO:K09125,uncharacterized protein,0.0e+00	NA	ZP_05884011	222aa	NA	NA	Yes	NA	NA	NA
103		EEX33937.1	647170879	VIC_001835	bacteriocin production protein		1356.41	4.20124	0.263637	15.9357	3.58293e-57	1.74416e-55		NZ_ACZN01000015	521307..521798(-)	492	0.44	[S] Function unknown	COG1286,Uncharacterized membrane protein, required for colicin V production,5.0e-26	pfam02674,Colicin_V,2.9e-36	NA	NA	KO:K03558,membrane protein required for colicin V production,8.9e-112	NA	ZP_05885344	163aa	NA	NA	Yes	NA	NA	NA
104		EEX33711.1	647170652	VIC_001607	oligopeptide transport system permease protein OppB		818.964	5.57305	0.350804	15.8865	7.85843e-57	3.78867e-55		NZ_ACZN01000015	246185..247105(-)	921	0.44	[E] Amino acid transport and metabolism	COG0601,ABC-type dipeptide/oligopeptide/nickel transport system, permease component,1.0e-84	pfam00528,BPD_transp_1,1.1e-41	NA	M00439: Oligopeptide transport system	KO:K15581,oligopeptide transport system permease protein,0.0e+00	NA	ZP_05885118	306aa	NA	NA	Yes	NA	NA	NA
105		EEX34666.1	647169739	VIC_000692	Na(+)-translocating NADH-quinone reductase subunit B		11104	3.13755	0.197999	15.8463	1.49083e-56	7.11908e-55		NZ_ACZN01000013	84306..85550(-)	1245	0.49	[C] Energy production and conversion	COG1805,Na+-transporting NADH:ubiquinone oxidoreductase, subunit NqrB,0.0e+00	pfam03116,NQR2_RnfD_RnfE,4.0e-107	TIGR01937,NADH:ubiquinone oxidoreductase, Na(+)-translocating, B subunit,0.0e+00	NA	KO:K00347,Na+-transporting NADH:ubiquinone oxidoreductase subunit B [EC:1.6.5.-],0.0e+00	NA	ZP_05884217	414aa	NA	EC:1.6.5.-,Oxidoreductases. Acting on NADH or NADPH. With a quinone or similar compound as acceptor.	Yes	NA	NA	NA
106		EEX34610.1	647169683	VIC_000634	membrane-bound lytic murein transglycosylase D precursor		320.456	4.21877	0.26629	15.8428	1.57716e-56	7.46024e-55		NZ_ACZN01000013	22273..23838(+)	1566	0.47	NA	NA	pfam01464,SLT,9.4e-22,pfam01476,LysM,2.5e-11,pfam01476,LysM,1.8e-11,pfam01476,LysM,2.1e-12	NA	NA	KO:K08307,membrane-bound lytic murein transglycosylase D,0.0e+00	NA	ZP_05884161	521aa	NA	NA	NA	NA	NA	NA
107		EEX32728.1	647171228	VIC_002178	chemotaxis protein methyltransferase CheR		2416.04	-5.96794	0.377128	-15.8247	2.10201e-56	9.84998e-55		NZ_ACZN01000016	57172..58026(+)	855	0.42	[N] Cell motility	COG1352,Methylase of chemotaxis methyl-accepting proteins,2.0e-71	pfam01739,CheR,6.5e-60,pfam03705,CheR_N,4.0e-14	NA	NA	KO:K00575,chemotaxis protein methyltransferase CheR [EC:2.1.1.80],0.0e+00	NA	ZP_05885682	284aa	NA	EC:2.1.1.80,Protein-glutamate O-methyltransferase.	NA	NA	NA	NA
108		EEX33357.1	647171858	VIC_002811	ABC transporter, permease protein		562.314	-3.77116	0.238383	-15.8198	2.2726e-56	1.05508e-54		NZ_ACZN01000016	765342..767069(+)	1728	0.47	[P] Inorganic ion transport and metabolism	COG1178,ABC-type Fe3+ transport system, permease component,5.0e-79	pfam00528,BPD_transp_1,1.5e-07,pfam00528,BPD_transp_1,7.9e-10	TIGR03262,putative 2-aminoethylphosphonate ABC transporter, permease protein,0.0e+00	M00190: Iron(III) transport system	KO:K02011,iron(III) transport system permease protein,0.0e+00	NA	ZP_05886311	575aa	NA	NA	Yes	NA	Yes	NA
109		EEX34849.1	647169924	VIC_000881	RNA polymerase sigma factor RpoS		55572.7	-5.30186	0.337231	-15.7218	1.07296e-55	4.92681e-54		NZ_ACZN01000013	306100..307083(-)	984	0.46	[K] Transcription	COG0568,DNA-directed RNA polymerase, sigma subunit (sigma70/sigma32),3.0e-79	pfam00140,Sigma70_r1_2,4.1e-12,pfam04539,Sigma70_r3,5.0e-21,pfam04545,Sigma70_r4,5.9e-18,pfam04542,Sigma70_r2,6.4e-20	TIGR02394,RNA polymerase sigma factor RpoS,0.0e+00,TIGR02937,RNA polymerase sigma factor, sigma-70 family,2.0e-39	NA	KO:K03087,RNA polymerase nonessential primary-like sigma factor,0.0e+00	NA	ZP_05884400	327aa	ITERM:02204,RNA polymerase, sigma 38 subunit, RpoS	NA	NA	NA	NA	NA
110		EEX32203.1	647172349	VIC_003302	hypothetical protein		995.927	4.13436	0.262978	15.7213	1.08087e-55	4.92681e-54		NZ_ACZN01000017	405478..406386(-)	909	0.36	NA	NA	NA	NA	NA	NA	NA	ZP_05886798	302aa	NA	NA	NA	NA	NA	NA
111		EEX33652.1	647170593	VIC_001548	hypothetical protein		1169.65	3.31236	0.210792	15.7139	1.21525e-55	5.48943e-54		NZ_ACZN01000015	175029..175544(+)	516	0.46	NA	NA	NA	NA	NA	NA	NA	ZP_05885059	171aa	NA	NA	NA	Yes	NA	NA
112		EEX34694.1	647169767	VIC_000720	sodium/alanine symporter		820.72	2.71417	0.173006	15.6883	1.81881e-55	8.1424e-54		NZ_ACZN01000013	111460..112890(-)	1431	0.47	[E] Amino acid transport and metabolism	COG1115,Na+/alanine symporter,0.0e+00	pfam01235,Na_Ala_symp,0.0e+00	TIGR00835,amino acid carrier protein,0.0e+00	NA	KO:K03310,alanine or glycine:cation symporter, AGCS family,0.0e+00	NA	ZP_05884245	476aa	NA	NA	Yes	NA	NA	NA
113		EEX34850.1	647169925	VIC_000882	lipoprotein NlpD		20457.8	-3.67342	0.234399	-15.6717	2.36357e-55	1.04876e-53		NZ_ACZN01000013	307150..308061(-)	912	0.43	[M] Cell wall/membrane/envelope biogenesis	COG0739,Murein DD-endopeptidase MepM and murein hydrolase activator NlpD, contain LysM domain,3.0e-32	pfam01551,Peptidase_M23,6.6e-32,pfam01476,LysM,4.2e-10	NA	NA	KO:K06194,lipoprotein NlpD,0.0e+00	NA	ZP_05884401	303aa	NA	NA	NA	Yes	NA	NA
114		EEX31989.1	647172134	VIC_003088	aerobic glycerol-3-phosphate dehydrogenase		4931.9	6.44901	0.41214	15.6476	3.44744e-55	1.51627e-53		NZ_ACZN01000017	147061..148593(+)	1533	0.44	[C] Energy production and conversion	COG0578,Glycerol-3-phosphate dehydrogenase,0.0e+00	pfam16901,DAO_C,9.1e-14,pfam01266,DAO,8.2e-44	NA	NA	KO:K00111,glycerol-3-phosphate dehydrogenase [EC:1.1.5.3],0.0e+00	PWY0-1584: nitrate reduction X (periplasmic, dissimilatory)	ZP_05886584	510aa	ITERM:06442,homodimeric glycerol 3-phosphate dehydrogenase (quinone) (EC 1.1.5.3)	EC:1.1.5.3,Glycerol-3-phosphate dehydrogenase.	NA	NA	NA	IMG_pathway,827: Glycerol conversion to glycerone phosphate via glycerol 3-phosphate
115		EEX32043.1	647172188	VIC_003142	IcmF-related protein		1048.57	3.97069	0.254086	15.6274	4.73862e-55	2.06604e-53		NZ_ACZN01000017	213829..216936(+)	3108	0.44	[U] Intracellular trafficking, secretion, and vesicular transport	COG3523,Type VI protein secretion system component VasK,3.0e-107	pfam06744,IcmF_C,1.7e-46,pfam06761,IcmF-related,2.9e-42,pfam14331,ImcF-related_N,4.9e-45	TIGR03348,type VI secretion protein IcmF,0.0e+00	M00334: Type VI secretion system	KO:K11891,type VI secretion system protein ImpL,0.0e+00	NA	ZP_05886638	1035aa	NA	NA	Yes	NA	NA	NA
116		EEX32731.1	647171231	VIC_002181	methyl-accepting chemotaxis protein		2479.11	-4.67894	0.30005	-15.5939	8.00979e-55	3.46216e-53		NZ_ACZN01000016	59750..60919(+)	1170	0.44	NA	NA	pfam00015,MCPsignal,2.4e-24	NA	NA	KO:K03406,methyl-accepting chemotaxis protein,0.0e+00	NA	ZP_05885685	389aa	NA	NA	Yes	NA	NA	NA
117		EEX32258.1	647172404	VIC_003357	ABC-type amino acid transport/signal transduction systems component		660.853	-6.09545	0.391471	-15.5706	1.15283e-54	4.94042e-53		NZ_ACZN01000017	468053..468826(+)	774	0.42	[T] Signal transduction mechanisms	COG0834,ABC-type amino acid transport/signal transduction system, periplasmic component/domain,3.0e-08	pfam00497,SBP_bac_3,3.2e-13	NA	M00236: Putative polar amino acid transport system	KO:K02030,polar amino acid transport system substrate-binding protein,0.0e+00	NA	ZP_05886853	257aa	NA	NA	NA	Yes	NA	NA
118		EEX33876.1	647170817	VIC_001772	TRAP-type C4-dicarboxylate transport system large permease component		508.24	5.69845	0.367893	15.4894	4.09009e-54	1.73794e-52		NZ_ACZN01000015	452272..453633(-)	1362	0.48	[G] Carbohydrate transport and metabolism	COG1593,TRAP-type C4-dicarboxylate transport system, large permease component,5.0e-93	pfam06808,DctM,2.0e-116	TIGR00786,TRAP transporter, DctM subunit,2.3e-88	NA	KO:K11690,C4-dicarboxylate transporter, DctM subunit,0.0e+00	NA	ZP_05885283	453aa	NA	NA	Yes	NA	NA	NA
119		EEX30996.1	647172980	VIC_003941	queuosine Biosynthesis QueE Radical SAM		161.779	4.37982	0.283385	15.4554	6.941e-54	2.92455e-52		NZ_ACZN01000018	154916..155566(+)	651	0.48	[R] General function prediction only	COG0602,Organic radical activating enzyme,3.0e-42	pfam13394,Fer4_14,3.7e-09,pfam04055,Radical_SAM,1.0e-07	TIGR04322,putative 7-cyano-7-deazaguanosine (preQ0) biosynthesis protein QueE,2.0e-112	NA	KO:K10026,7-carboxy-7-deazaguanine synthase [EC:4.3.99.3],0.0e+00	PWY-6703: preQ<sub>0</sub> biosynthesis	ZP_05887429	216aa	NA	EC:4.3.99.3,7-carboxy-7-deazaguanine synthase.	NA	NA	NA	NA
120		EEX32246.1	647172392	VIC_003345	rhodanese domain protein		793.65	3.01822	0.195472	15.4407	8.71373e-54	3.64089e-52		NZ_ACZN01000017	456286..457266(+)	981	0.47	[R] General function prediction only	COG1054,Predicted sulfurtransferase,4.0e-115	pfam00581,Rhodanese,3.1e-08	NA	NA	KO:K07146,UPF0176 protein,0.0e+00	NA	ZP_05886841	326aa	NA	NA	NA	NA	NA	NA
121		EEX31275.1	647173261	VIC_004222	phosphoribosylaminoimidazole-succinocarboxamide synthase		1275.71	3.50001	0.226706	15.4386	9.00783e-54	3.73266e-52		NZ_ACZN01000018	492042..493145(+)	1104	0.47	[F] Nucleotide transport and metabolism	COG0152,Phosphoribosylaminoimidazole-succinocarboxamide synthase,1.0e-43	pfam01259,SAICAR_synt,2.6e-46	TIGR00081,phosphoribosylaminoimidazole-succinocarboxamide synthase,5.2e-39,TIGR02735,phosphoribosylaminoimidazole-succinocarboxamide synthase, Vibrio type,0.0e+00	M00048: Inosine monophosphate biosynthesis, PRPP + glutamine => IMP	KO:K01923,phosphoribosylaminoimidazole-succinocarboxamide synthase [EC:6.3.2.6],0.0e+00	PWY-7234: inosine-5'-phosphate biosynthesis III	ZP_05887708	367aa	NA	EC:6.3.2.6,Phosphoribosylaminoimidazolesuccinocarboxamide synthase.	NA	NA	NA	NA
122		EEX31899.1	647172044	VIC_002998	fructose-specific phosphocarrier protein HPr/PTS system fructose-specific IIA component		257.824	6.48478	0.420196	15.4327	9.86015e-54	4.05236e-52		NZ_ACZN01000017	51092..52228(-)	1137	0.46	[G] Carbohydrate transport and metabolism	COG4668,Mannitol/fructose-specific phosphotransferase system, IIA domain,2.0e-44	pfam00359,PTS_EIIA_2,4.7e-32,pfam00381,PTS-HPr,5.2e-25	TIGR01003,Phosphotransferase System HPr (HPr) Family,3.8e-26	NA	KO:K11183,phosphocarrier protein FPr,0.0e+00	NA	ZP_05886494	378aa	ITERM:02422,Phosphocarrier protein HPr,ITERM:06259,PTS system D-fructose-specific IIA component (F1P-forming), Frc family (TC 4.A.2.1.1)	NA	NA	NA	Yes	IMG_pathway,402: D-Fructose 6-phosphate formation from D-fructose,IMG_pathway,472: Glucosamine conversion to fructose-6-phosphate,IMG_pathway,485: N-acetylglucosamine conversion to fructose-6-phosphate,IMG_pathway,536: N-acetyl-D-galactosamine degradation,IMG_pathway,537: D-galactosamine degradation,IMG_pathway,538: Galactitol degradation,IMG_pathway,539: D-fructose conversion to D-fructose 1,6-b…
123		EEX32014.1	647172159	VIC_003113	DUF395 domain-containing protein		198.381	5.94731	0.387278	15.3567	3.19461e-53	1.30226e-51		NZ_ACZN01000017	173759..174169(-)	411	0.48	NA	NA	pfam04143,Sulf_transp,1.9e-08	NA	NA	KO:K07112,uncharacterized protein,3.3e-91	NA	ZP_05886609	136aa	NA	NA	Yes	NA	NA	NA
124		EEX31850.1	647173844	VIC_004800	GTP-binding and nucleic acid-binding protein YchF		1432.89	2.64669	0.172594	15.3348	4.47966e-53	1.81137e-51		NZ_ACZN01000018	1105511..1106602(+)	1092	0.46	[J] Translation, ribosomal structure and biogenesis	COG0012,Ribosome-binding ATPase YchF, GTP1/OBG family,0.0e+00	pfam01926,MMR_HSR1,5.8e-22,pfam06071,YchF-GTPase_C,1.2e-39	TIGR00092,GTP-binding protein YchF,0.0e+00	NA	KO:K06942,ribosome-binding ATPase,0.0e+00	NA	ZP_05888283	363aa	NA	NA	NA	NA	NA	NA
125		EEX33710.1	647170651	VIC_001606	oligopeptide transport system permease protein OppC		646.215	5.64208	0.368987	15.2907	8.81639e-53	3.53643e-51		NZ_ACZN01000015	245267..246169(-)	903	0.47	[E] Amino acid transport and metabolism	COG1173,ABC-type dipeptide/oligopeptide/nickel transport system, permease component,1.0e-71	pfam00528,BPD_transp_1,1.0e-27,pfam12911,OppC_N,4.7e-15	NA	M00439: Oligopeptide transport system	KO:K15582,oligopeptide transport system permease protein,0.0e+00	NA	ZP_05885117	300aa	NA	NA	Yes	NA	NA	NA
126		EEX32730.1	647171230	VIC_002180	chemotaxis response regulator protein-glutamate methylesterase CheB		2087.89	-5.03668	0.331465	-15.1952	3.8043e-52	1.51387e-50		NZ_ACZN01000016	58679..59716(+)	1038	0.46	[N] Cell motility	COG2201,Chemotaxis response regulator CheB, contains REC and protein-glutamate methylesterase domains,4.0e-97	pfam00072,Response_reg,5.3e-24,pfam01339,CheB_methylest,8.0e-58	NA	M00506: CheA-CheYBV (chemotaxis) two-component regulatory system	KO:K03412,two-component system, chemotaxis family, response regulator CheB [EC:3.1.1.61],0.0e+00	NA	ZP_05885684	345aa	NA	EC:3.1.1.61,Protein-glutamate methylesterase.	NA	NA	Yes	NA
127		EEX33946.1	647170888	VIC_001844	3-oxoacyl-[acyl-carrier-protein] synthase KASI		4568.81	-3.17446	0.209638	-15.1426	8.47811e-52	3.34718e-50		NZ_ACZN01000015	534114..535325(-)	1212	0.48	[I] Lipid transport and metabolism	COG0304,3-oxoacyl-(acyl-carrier-protein) synthase,3.0e-122	pfam00109,ketoacyl-synt,4.8e-45,pfam02801,Ketoacyl-synt_C,2.2e-27	NA	M00572: Pimeloyl-ACP biosynthesis, BioC-BioH pathway, malonyl-ACP => pimeloyl-ACP	KO:K00647,3-oxoacyl-[acyl-carrier-protein] synthase I [EC:2.3.1.41],0.0e+00	PWY-5971: palmitate biosynthesis II (bacteria and plants)	ZP_05885353	403aa	ITERM:00306,3-oxoacyl-[acyl-carrier-protein] synthase I (EC 2.3.1.41)	EC:2.3.1.41,Beta-ketoacyl-[acyl-carrier-protein] synthase I.	NA	NA	NA	NA
128		EEX35090.1	647169642	VIC_000598	glycerol-3-phosphate transporter		868.566	7.10462	0.471011	15.0838	2.07056e-51	8.11075e-50		NZ_ACZN01000012	124920..126284(+)	1365	0.49	[G] Carbohydrate transport and metabolism	COG2271,Sugar phosphate permease,0.0e+00	pfam07690,MFS_1,1.1e-49	TIGR00712,glycerol-3-phosphate transporter,0.0e+00,TIGR00881,phosphoglycerate transporter family protein,0.0e+00	NA	KO:K02445,MFS transporter, OPA family, glycerol-3-phosphate transporter,0.0e+00	NA	ZP_05884125	454aa	NA	NA	Yes	NA	NA	NA
129		EEX30592.1	647173939	VIC_004888	SSU ribosomal protein S4p (S9e)		24563.2	3.80436	0.252736	15.0527	3.31413e-51	1.28814e-49		NZ_ACZN01000020	32667..33287(-)	621	0.46	[J] Translation, ribosomal structure and biogenesis	COG0522,Ribosomal protein S4 or related protein,6.0e-61	pfam01479,S4,2.5e-18,pfam00163,Ribosomal_S4,4.9e-33	TIGR01017,ribosomal protein S4, bacterial/organelle type,6.7e-89	M00178: Ribosome, bacteria	KO:K02986,small subunit ribosomal protein S4,0.0e+00	NA	ZP_05888369	206aa	ITERM:00283,SSU ribosomal protein S4P	NA	NA	NA	NA	NA
130		EEX33533.1	647170474	VIC_001429	hypothetical protein		6317.11	-6.01803	0.399942	-15.0473	3.59829e-51	1.38783e-49		NZ_ACZN01000015	39473..41026(-)	1554	0.47	[M] Cell wall/membrane/envelope biogenesis	COG2989,Murein L,D-transpeptidase YcbB/YkuD,1.0e-115	pfam01471,PG_binding_1,1.3e-07,pfam03734,YkuD,2.0e-29	NA	NA	NA	NA	ZP_05884940	517aa	NA	NA	NA	NA	NA	NA
131		EEX34158.1	647171101	VIC_002056	preprotein translocase subunit YajC		567.845	2.87783	0.19148	15.0294	4.7133e-51	1.80401e-49		NZ_ACZN01000015	771812..772138(-)	327	0.44	[U] Intracellular trafficking, secretion, and vesicular transport	COG1862,Preprotein translocase subunit YajC,7.0e-25	pfam02699,YajC,1.8e-25	TIGR00739,preprotein translocase, YajC subunit,1.8e-33	M00335: Sec (secretion) system	KO:K03210,preprotein translocase subunit YajC,5.8e-73	NA	ZP_05885565	108aa	ITERM:02946,protein translocase subunit yajC	NA	Yes	NA	NA	NA
132		EEX34157.1	647171100	VIC_002055	protein-export membrane protein SecD		2031.32	3.26108	0.217613	14.9857	9.10927e-51	3.46014e-49		NZ_ACZN01000015	769934..771757(-)	1824	0.49	[U] Intracellular trafficking, secretion, and vesicular transport	COG0342,Preprotein translocase subunit SecD,0.0e+00	pfam07549,Sec_GG,4.0e-07,pfam13721,SecD-TM1,1.4e-29,pfam02355,SecD_SecF,1.1e-18	TIGR00916,protein-export membrane protein, SecD/SecF family,5.0e-85,TIGR01129,protein-export membrane protein SecD,0.0e+00	M00335: Sec (secretion) system	KO:K03072,preprotein translocase subunit SecD,0.0e+00	NA	ZP_05885564	607aa	NA	NA	Yes	NA	NA	NA
133		EEX35499.1	647169072	VIC_000059	ribonuclease E inhibitor RraA		2290.01	-2.99104	0.200092	-14.9484	1.59627e-50	6.01782e-49		NZ_ACZN01000006	4902..5420(-)	519	0.47	[J] Translation, ribosomal structure and biogenesis	COG0684,Regulator of RNase E activity RraA,1.0e-46	pfam03737,Methyltransf_6,4.7e-39	TIGR02998,regulator of ribonuclease activity A,4.2e-87,TIGR01935,RraA famliy,1.8e-70	NA	KO:K02553,regulator of ribonuclease activity A,3.6e-122	NA	ZP_05883596	172aa	NA	NA	NA	NA	NA	NA
134		EEX32727.1	647171227	VIC_002177	methyl-accepting chemotaxis protein		14460.7	-5.80182	0.388211	-14.945	1.67793e-50	6.27847e-49		NZ_ACZN01000016	54470..57187(+)	2718	0.46	[N] Cell motility	COG0840,Methyl-accepting chemotaxis protein,1.0e-59	pfam13426,PAS_9,5.5e-02,pfam13188,PAS_8,7.8e-04,pfam00015,MCPsignal,6.5e-62,pfam13188,PAS_8,7.7e-05,pfam13188,PAS_8,3.3e-05	NA	NA	KO:K03406,methyl-accepting chemotaxis protein,0.0e+00	NA	ZP_05885681	905aa	NA	NA	NA	NA	NA	NA
135		EEX30916.1	647172900	VIC_003858	formiminoglutamase		1245.58	4.70901	0.316724	14.8679	5.32616e-50	1.97818e-48		NZ_ACZN01000018	60541..61539(-)	999	0.49	[E] Amino acid transport and metabolism	COG0010,Arginase family enzyme,8.0e-52	pfam00491,Arginase,3.4e-63	TIGR01227,formimidoylglutamase,2.6e-117	M00045: Histidine degradation, histidine => N-formiminoglutamate => glutamate	KO:K01479,formiminoglutamase [EC:3.5.3.8],0.0e+00	HISDEG-PWY: L-histidine degradation I	ZP_05887349	332aa	ITERM:00503,formiminoglutamase (EC 3.5.3.8)	EC:3.5.3.8,Formimidoylglutamase.	NA	NA	NA	IMG_pathway,189: L-histidine degradation to L-glutamate and formamide,IMG_pathway,190: L-histidine degradation to L-glutamate and formiminotetrahydrofolate
136		EEX33071.1	647171571	VIC_002521	GGDEF family protein		13982.1	-5.88765	0.39622	-14.8595	6.03481e-50	2.22489e-48		NZ_ACZN01000016	444154..446013(-)	1860	0.44	NA	NA	pfam00990,GGDEF,3.6e-30,pfam00563,EAL,5.5e-56	TIGR00254,diguanylate cyclase (GGDEF) domain,2.2e-31	NA	NA	NA	ZP_05886025	619aa	ITERM:02404,diguanylate cyclase/phosphodiesterase	NA	NA	NA	Yes	NA
137		EEX33642.1	647170583	VIC_001538	hypothetical protein		1402.14	3.93318	0.264774	14.8548	6.47146e-50	2.36846e-48		NZ_ACZN01000015	161697..163976(+)	2280	0.48	NA	NA	pfam11842,DUF3362,2.3e-44,pfam04055,Radical_SAM,9.4e-20,pfam08497,Radical_SAM_N,0.0e+00	TIGR03904,uncharacterized radical SAM protein YgiQ,0.0e+00	NA	NA	NA	ZP_05885049	759aa	NA	NA	NA	NA	NA	NA
138		EEX33698.1	647170639	VIC_001594	Na+/H+ antiporter		1584.58	4.37412	0.294483	14.8536	6.59622e-50	2.39663e-48		NZ_ACZN01000015	229413..231002(+)	1590	0.47	[P] Inorganic ion transport and metabolism	COG3067,Na+/H+ antiporter NhaB,0.0e+00	pfam06450,NhaB,0.0e+00	TIGR00774,Na+/H+ antiporter NhaB,0.0e+00	NA	KO:K03314,Na+:H+ antiporter, NhaB family,0.0e+00	NA	ZP_05885105	529aa	ITERM:06516,sodium or potassium/proton antiporter, NhaB family (TC 2.A.34.1.2)	NA	Yes	NA	NA	NA
139		EEX33541.1	647170482	VIC_001437	hypothetical protein		1223.24	-5.25477	0.354184	-14.8363	8.53625e-50	3.07919e-48		NZ_ACZN01000015	48437..48856(+)	420	0.39	NA	NA	pfam04940,BLUF,6.1e-31	NA	NA	NA	NA	ZP_05884948	139aa	NA	NA	NA	NA	NA	NA
140		EEX31287.1	647173273	VIC_004234	ferredoxin		352.006	3.9254	0.264918	14.8174	1.13077e-49	4.04977e-48		NZ_ACZN01000018	508403..508681(+)	279	0.43	[C] Energy production and conversion	COG0633,Ferredoxin,3.0e-12	pfam00111,Fer2,3.9e-10	NA	NA	KO:K11107,ferredoxin,1.7e-65	NA	ZP_05887720	92aa	NA	NA	NA	NA	NA	NA
141		EEX33720.1	647170661	VIC_001616	zinc metalloprotease		5967.84	-5.23167	0.353124	-14.8154	1.16503e-49	4.1429e-48		NZ_ACZN01000015	261687..263129(-)	1443	0.47	NA	NA	pfam13365,Trypsin_2,1.6e-10	NA	NA	NA	NA	ZP_05885127	480aa	NA	NA	Yes	Yes	NA	NA
142		EEX35549.1	647169059	VIC_000049	LSU ribosomal protein L10p (P0)		23766.1	3.97136	0.26807	14.8146	1.17834e-49	4.1607e-48		NZ_ACZN01000005	25354..25848(-)	495	0.48	[J] Translation, ribosomal structure and biogenesis	COG0244,Ribosomal protein L10,6.0e-36	pfam00466,Ribosomal_L10,3.0e-26	NA	M00178: Ribosome, bacteria	KO:K02864,large subunit ribosomal protein L10,8.6e-112	NA	ZP_05883586	164aa	ITERM:00276,LSU ribosomal protein L10P	NA	NA	NA	NA	NA
143		EEX32202.1	647172348	VIC_003301	pentapeptide repeat family protein		700.709	3.29444	0.222385	14.8141	1.18716e-49	4.16254e-48		NZ_ACZN01000017	404088..405329(-)	1242	0.42	NA	NA	pfam00805,Pentapeptide,1.2e-07,pfam00805,Pentapeptide,4.0e-06	NA	NA	NA	NA	ZP_05886797	413aa	NA	NA	Yes	NA	NA	NA
144		EEX31343.1	647173329	VIC_004291	hypothetical protein		6920.15	-5.35803	0.361812	-14.8089	1.28387e-49	4.47036e-48		NZ_ACZN01000018	569136..570542(+)	1407	0.43	NA	NA	NA	NA	NA	NA	NA	ZP_05887776	468aa	NA	NA	NA	Yes	NA	NA
145		EEX35550.1	647169060	VIC_000050	LSU ribosomal protein L1p (L10Ae)		20574.7	4.44266	0.300358	14.7912	1.66974e-49	5.73431e-48		NZ_ACZN01000005	26129..26833(-)	705	0.46	[J] Translation, ribosomal structure and biogenesis	COG0081,Ribosomal protein L1,1.0e-81	pfam00687,Ribosomal_L1,2.4e-52	TIGR01169,ribosomal protein L1, bacterial/chloroplast,7.7e-110	M00179: Ribosome, archaea	KO:K02863,large subunit ribosomal protein L1,0.0e+00	NA	ZP_05883587	234aa	ITERM:00163,LSU ribosomal protein L1P	NA	NA	NA	NA	NA
146		EEX31771.1	647173765	VIC_004721	hypothetical protein		424.332	3.50962	0.237274	14.7914	1.66433e-49	5.73431e-48		NZ_ACZN01000018	1032693..1033988(-)	1296	0.45	NA	NA	NA	NA	NA	NA	NA	ZP_05888204	431aa	NA	NA	NA	NA	NA	NA
147		EEX35365.1	647169170	VIC_000153	tRNA (Uracil54-C5-)-methyltransferase		773.492	3.95477	0.267407	14.7893	1.71737e-49	5.85773e-48		NZ_ACZN01000008	5167..6276(+)	1110	0.47	[J] Translation, ribosomal structure and biogenesis	COG2265,tRNA/tmRNA/rRNA uracil-C5-methylase, TrmA/RlmC/RlmD family,2.0e-81	pfam05958,tRNA_U5-meth_tr,0.0e+00	TIGR02143,tRNA (uracil(54)-C(5))-methyltransferase,0.0e+00	NA	KO:K00557,tRNA (uracil-5-)-methyltransferase [EC:2.1.1.35],0.0e+00	NA	ZP_05883687	369aa	ITERM:05231,tRNA (uracil-5-)-methyltransferase (EC 2.1.1.35)	EC:2.1.1.35,tRNA (uracil(54)-C(5))-methyltransferase.	NA	NA	NA	NA
148		EEX31335.1	647173321	VIC_004283	hypothetical protein		625.117	-4.32556	0.292522	-14.7871	1.77417e-49	6.01059e-48		NZ_ACZN01000018	561500..563017(+)	1518	0.47	NA	NA	pfam09459,EB_dh,1.8e-38	NA	NA	NA	NA	ZP_05887768	505aa	NA	NA	Yes	NA	NA	NA
149		EEX35094.1	647169646	VIC_000602	long-chain-fatty-acid--CoA ligase		346.814	4.02688	0.273112	14.7444	3.34177e-49	1.12454e-47		NZ_ACZN01000012	130110..131918(-)	1809	0.46	[I] Lipid transport and metabolism	COG1022,Long-chain acyl-CoA synthetase (AMP-forming),0.0e+00	pfam00501,AMP-binding,5.6e-99	NA	M00086: beta-Oxidation, acyl-CoA synthesis	KO:K01897,long-chain acyl-CoA synthetase [EC:6.2.1.3],0.0e+00	PWY-7288: fatty acid &beta;-oxidation (peroxisome, yeast)	ZP_05884129	602aa	NA	EC:6.2.1.3,Long-chain-fatty-acid--CoA ligase.	NA	NA	Yes	NA
150		EEX31866.1	647172011	VIC_002965	amino acid ABC transporter amino acid-binding protein		8808.61	-5.61187	0.381164	-14.723	4.58994e-49	1.53426e-47		NZ_ACZN01000017	14028..14801(+)	774	0.43	[E] Amino acid transport and metabolism	COG0834,ABC-type amino acid transport/signal transduction system, periplasmic component/domain,7.0e-13	pfam00497,SBP_bac_3,6.8e-16	NA	M00236: Putative polar amino acid transport system	KO:K02030,polar amino acid transport system substrate-binding protein,0.0e+00	NA	ZP_05886461	257aa	ITERM:05951,amino acid ABC transporter substrate-binding protein, PAAT family (TC 3.A.1.3.-)	NA	NA	Yes	NA	NA
151		EEX35228.1	647169382	VIC_000352	amino acid ABC transporter permease protein		1187.6	4.77085	0.324275	14.7124	5.36939e-49	1.78292e-47		NZ_ACZN01000010	34157..34828(-)	672	0.5	[E] Amino acid transport and metabolism	COG0765,ABC-type amino acid transport system, permease component,1.0e-49	pfam00528,BPD_transp_1,9.3e-18	TIGR01726,amine acid ABC transporter, permease protein, 3-TM region, His/Glu/Gln/Arg/opine family,1.5e-28	M00586: Putative amino-acid transport system	KO:K16962,putative amino-acid transport system permease protein,0.0e+00	NA	ZP_05883879	223aa	ITERM:05952,amino acid ABC transporter membrane protein, PAAT family (TC 3.A.1.3.-)	NA	Yes	NA	NA	NA
152		EEX31294.1	647173280	VIC_004241	diaminobutyrate-pyruvate transaminase/L-2,4-diaminobutyrate decarboxylase		556.316	3.78495	0.257348	14.7075	5.76877e-49	1.90293e-47		NZ_ACZN01000018	514777..517674(-)	2898	0.47	[E] Amino acid transport and metabolism	COG0160,4-aminobutyrate aminotransferase or related aminotransferase,0.0e+00	pfam00202,Aminotran_3,1.6e-94,pfam00282,Pyridoxal_deC,1.5e-64	TIGR00709,2,4-diaminobutyrate 4-transaminases,0.0e+00	M00033: Ectoine biosynthesis, aspartate => ectoine	KO:K00836,diaminobutyrate-2-oxoglutarate transaminase [EC:2.6.1.76],0.0e+00	PWY-761: rhizobactin 1021 biosynthesis	ZP_05887727	965aa	ITERM:05459,diaminobutyrate aminotransferase apoenzyme (EC 2.6.1.76),ITERM:06418,L-2,4-diaminobutyrate decarboxylase (EC 4.1.1.86)	EC:2.6.1.76,Diaminobutyrate--2-oxoglutarate transaminase.	NA	NA	Yes	IMG_pathway,820: 1,3-diaminopropane synthesis from aspartate 4-semialdehyde
153		EEX30615.1	647173962	VIC_004911	LSU ribosomal protein L4p (L1e)		20103.6	4.2395	0.288377	14.7013	6.3265e-49	2.07327e-47		NZ_ACZN01000020	43317..43919(-)	603	0.46	[J] Translation, ribosomal structure and biogenesis	COG0088,Ribosomal protein L4,2.0e-55	pfam00573,Ribosomal_L4,4.1e-65	TIGR03953,50S ribosomal protein L4, bacterial/organelle,1.1e-79	M00178: Ribosome, bacteria	KO:K02926,large subunit ribosomal protein L4,0.0e+00	NA	ZP_05888392	200aa	ITERM:00203,LSU ribosomal protein L4P	NA	NA	NA	NA	NA
154		EEX32912.1	647171412	VIC_002362	proline/sodium symporter PutP		1205.22	3.44233	0.234679	14.6682	1.03024e-48	3.35429e-47		NZ_ACZN01000016	247177..248664(+)	1488	0.48	[E] Amino acid transport and metabolism	COG0591,Na+/proline symporter,4.0e-88	pfam00474,SSF,7.5e-106	TIGR00813,transporter, SSS family,2.6e-99,TIGR02121,sodium/proline symporter,0.0e+00	NA	KO:K11928,sodium/proline symporter,0.0e+00	NA	ZP_05885866	495aa	NA	NA	Yes	NA	NA	NA
155		EEX32941.1	647171441	VIC_002391	hypothetical protein		4261.84	5.28867	0.36078	14.659	1.18047e-48	3.81862e-47		NZ_ACZN01000016	283753..284946(+)	1194	0.46	NA	NA	pfam11301,DUF3103,0.0e+00	NA	NA	NA	NA	ZP_05885895	397aa	NA	NA	NA	Yes	NA	NA
156		EEX34107.1	647171050	VIC_002005	sodium/alanine symporter		14187.4	5.30885	0.362334	14.6518	1.31166e-48	4.2158e-47		NZ_ACZN01000015	707142..708680(+)	1539	0.48	[E] Amino acid transport and metabolism	COG1115,Na+/alanine symporter,0.0e+00	pfam01235,Na_Ala_symp,0.0e+00	TIGR00835,amino acid carrier protein,0.0e+00	NA	KO:K03310,alanine or glycine:cation symporter, AGCS family,0.0e+00	NA	ZP_05885514	512aa	NA	NA	Yes	NA	NA	NA
157		EEX32579.1	647172725	VIC_003683	1,4-alpha-glucan (glycogen) branching enzyme		2378.09	2.48998	0.170116	14.637	1.63215e-48	5.21249e-47		NZ_ACZN01000017	838030..840210(-)	2181	0.49	[G] Carbohydrate transport and metabolism	COG0296,1,4-alpha-glucan branching enzyme,0.0e+00	pfam02922,CBM_48,1.7e-18,pfam02806,Alpha-amylase_C,2.0e-18,pfam00128,Alpha-amylase,2.3e-06	TIGR01515,alpha-1,4-glucan:alpha-1,4-glucan 6-glycosyltransferase,0.0e+00	M00565: Trehalose biosynthesis, D-glucose 1P => trehalose	KO:K00700,1,4-alpha-glucan branching enzyme [EC:2.4.1.18],0.0e+00	GLYCOGENSYNTH-PWY: glycogen biosynthesis I (from ADP-D-Glucose)	ZP_05887174	726aa	NA	EC:2.4.1.18,1,4-alpha-glucan branching enzyme.	NA	NA	NA	NA
158		EEX32939.1	647171439	VIC_002389	chromosome segregation ATPase		1756.71	-5.83133	0.398488	-14.6336	1.71368e-48	5.43821e-47		NZ_ACZN01000016	279981..280925(+)	945	0.47	NA	NA	NA	NA	NA	NA	NA	ZP_05885893	314aa	NA	NA	NA	NA	NA	NA
159		EEX33670.1	647170611	VIC_001566	serine protein kinase		14392.4	-5.83772	0.399644	-14.6073	2.52416e-48	7.95983e-47		NZ_ACZN01000015	196729..198663(+)	1935	0.44	[T] Signal transduction mechanisms	COG2766,Predicted Ser/Thr protein kinase,0.0e+00	pfam06798,PrkA,4.7e-73,pfam08298,AAA_PrkA,0.0e+00	NA	NA	KO:K07180,serine protein kinase,0.0e+00	NA	ZP_05885077	644aa	ITERM:02445,putative serine protein kinase, PrkA	NA	NA	NA	NA	NA
160		EEX32291.1	647172437	VIC_003390	transcriptional regulator GntR family/aspartate aminotransferase		342.431	3.74786	0.256709	14.5996	2.82395e-48	8.84955e-47		NZ_ACZN01000017	507345..508520(-)	1176	0.48	[E] Amino acid transport and metabolism	COG1167,DNA-binding transcriptional regulator, MocR family, contains an aminotransferase domain,5.0e-81	pfam00155,Aminotran_1_2,1.5e-40	NA	NA	NA	NA	ZP_05886886	391aa	NA	NA	NA	NA	NA	NA
161		EEX35130.1	647169459	VIC_000425	hypothetical protein		2457	-5.49084	0.376727	-14.5751	4.04312e-48	1.25914e-46		NZ_ACZN01000011	27892..28716(+)	825	0.46	[T] Signal transduction mechanisms	COG1639,HD-like signal output (HDOD) domain, no enzymatic activity,4.0e-40	pfam08668,HDOD,2.6e-52	NA	NA	NA	NA	ZP_05883952	274aa	NA	NA	NA	NA	NA	NA
162		EEX32369.1	647172515	VIC_003470	hypothetical protein		3679.53	-5.91757	0.407696	-14.5147	9.78118e-48	3.02733e-46		NZ_ACZN01000017	596914..597393(+)	480	0.45	[J] Translation, ribosomal structure and biogenesis	COG2606,Cys-tRNA(Pro) deacylase, prolyl-tRNA editing enzyme YbaK/EbsC,6.0e-17	pfam04073,tRNA_edit,4.6e-18	NA	NA	KO:K19055,Ala-tRNA(Pro) deacylase [EC:3.1.1.-],1.7e-115	NA	ZP_05886964	159aa	NA	EC:3.1.1.-,Hydrolases. Acting on ester bonds. Carboxylic ester hydrolases.	NA	NA	NA	NA
163		EEX32511.1	647172657	VIC_003615	oxygen-insensitive NAD(P)H nitroreductase/dihydropteridine reductase		619.674	3.54364	0.24474	14.4792	1.64067e-47	5.04683e-46		NZ_ACZN01000017	755116..755775(+)	660	0.45	[C] Energy production and conversion	COG0778,Nitroreductase,2.0e-18	pfam00881,Nitroreductase,6.8e-17	NA	NA	KO:K10679,nitroreductase / dihydropteridine reductase [EC:1.-.-.- 1.5.1.34],0.0e+00	PWY-7158: L-phenylalanine degradation V	ZP_05887106	219aa	NA	EC:1.-,Oxidoreductases.,EC:1.5.1.34,6,7-dihydropteridine reductase.	NA	NA	NA	NA
164		EEX33671.1	647170612	VIC_001567	hypothetical protein		4089.25	-7.10509	0.490776	-14.4773	1.68661e-47	5.1565e-46		NZ_ACZN01000015	198800..200071(+)	1272	0.46	[R] General function prediction only	COG2718,Uncharacterized conserved protein YeaH/YhbH, required for sporulation, DUF444 family,0.0e+00	pfam04285,DUF444,0.0e+00	NA	NA	KO:K09786,uncharacterized protein,0.0e+00	NA	ZP_05885078	423aa	NA	NA	NA	NA	NA	NA
165		EEX32750.1	647171250	VIC_002200	n-Acetyl-D-glucosamine ABC transport system permease protein 1		166.593	-6.39425	0.443304	-14.4241	3.65125e-47	1.10954e-45		NZ_ACZN01000016	80214..81098(+)	885	0.47	[G] Carbohydrate transport and metabolism	COG1175,ABC-type sugar transport system, permease component,2.0e-59	pfam00528,BPD_transp_1,1.6e-23	NA	M00207: Putative multiple sugar transport system	KO:K02025,multiple sugar transport system permease protein,0.0e+00	NA	ZP_05885704	294aa	ITERM:05844,carbohydrate ABC transporter membrane protein 1, CUT1 family (TC 3.A.1.1.-)	NA	Yes	NA	Yes	NA
166		EEX33356.1	647171857	VIC_002810	ABC transporter, ATP-binding protein		428.824	-4.99104	0.346467	-14.4055	4.77716e-47	1.44293e-45		NZ_ACZN01000016	764219..765331(+)	1113	0.47	[E] Amino acid transport and metabolism	COG3842,ABC-type Fe3+/spermidine/putrescine transport systems, ATPase components,3.0e-112	pfam00005,ABC_tran,6.9e-34,pfam08402,TOBE_2,2.5e-05	TIGR03265,putative 2-aminoethylphosphonate ABC transporter, ATP-binding protein,0.0e+00	M00190: Iron(III) transport system	KO:K02010,iron(III) transport system ATP-binding protein [EC:3.6.3.30],0.0e+00	NA	ZP_05886310	370aa	NA	EC:3.6.3.30,Fe(3+)-transporting ATPase.	NA	NA	NA	NA
167		EEX33369.1	647171870	VIC_002823	exopolyphosphatase-related protein		4231.34	-5.02691	0.349336	-14.3899	5.98634e-47	1.79734e-45		NZ_ACZN01000016	778590..779522(+)	933	0.46	[F] Nucleotide transport and metabolism	COG0618,nanoRNase/pAp phosphatase, hydrolyzes c-di-AMP and oligoRNAs,3.0e-29	NA	NA	NA	NA	NA	ZP_05886323	310aa	NA	NA	NA	NA	NA	NA
168		EEX33002.1	647171502	VIC_002452	glyoxalase family protein		3019.83	-5.89048	0.409448	-14.3864	6.29914e-47	1.87999e-45		NZ_ACZN01000016	356765..357145(+)	381	0.5	[R] General function prediction only	COG3324,Predicted enzyme related to lactoylglutathione lyase,6.0e-25	pfam00903,Glyoxalase,9.1e-05	NA	NA	KO:K06996,uncharacterized protein,2.2e-89	NA	ZP_05885956	126aa	NA	NA	NA	NA	NA	NA
169		EEX30812.1	647173876	VIC_004832	TRAP-type uncharacterized transport system fused permease component		4549.74	3.03376	0.211003	14.3778	7.13276e-47	2.11619e-45		NZ_ACZN01000019	35395..37764(+)	2370	0.49	[R] General function prediction only	COG4666,TRAP-type uncharacterized transport system, fused permease components,5.0e-124	pfam11874,DUF3394,9.8e-72,pfam06808,DctM,3.6e-78	TIGR02123,TRAP transporter, 4TM/12TM fusion protein,0.0e+00	NA	NA	NA	ZP_05888313	789aa	NA	NA	Yes	NA	NA	NA
170		EEX35548.1	647169058	VIC_000048	LSU ribosomal protein L7/L12 (L23e)		13028.5	3.82108	0.265877	14.3716	7.79732e-47	2.29975e-45		NZ_ACZN01000005	24927..25295(-)	369	0.46	[J] Translation, ribosomal structure and biogenesis	COG0222,Ribosomal protein L7/L12,6.0e-25	pfam00542,Ribosomal_L12,3.4e-30,pfam16320,Ribosomal_L12_N,4.7e-16	TIGR00855,ribosomal protein L7/L12,9.3e-51	M00178: Ribosome, bacteria	KO:K02935,large subunit ribosomal protein L7/L12,3.2e-78	NA	ZP_05883585	122aa	ITERM:00222,LSU ribosomal protein L12P	NA	NA	NA	NA	NA
171		EEX32732.1	647171232	VIC_002182	hypothetical protein		1778.87	-4.93097	0.34451	-14.313	1.81505e-46	5.32202e-45		NZ_ACZN01000016	60984..61283(+)	300	0.39	[T] Signal transduction mechanisms	COG1366,Anti-anti-sigma regulatory factor (antagonist of anti-sigma factor),1.0e-08	pfam01740,STAS,3.3e-09	TIGR00377,anti-anti-sigma factor,1.9e-16	NA	NA	NA	ZP_05885686	99aa	NA	NA	NA	NA	NA	NA
172		EEX30616.1	647173963	VIC_004912	LSU ribosomal protein L3p (L3e)		27741.7	4.27426	0.299389	14.2766	3.06144e-46	8.92444e-45		NZ_ACZN01000020	43937..44566(-)	630	0.47	[J] Translation, ribosomal structure and biogenesis	COG0087,Ribosomal protein L3,3.0e-82	pfam00297,Ribosomal_L3,2.0e-16	TIGR03625,50S ribosomal protein uL3, bacterial form,1.2e-98	M00179: Ribosome, archaea	KO:K02906,large subunit ribosomal protein L3,0.0e+00	NA	ZP_05888393	209aa	ITERM:00202,LSU ribosomal protein L3P	NA	NA	NA	NA	NA
173		EEX32026.1	647172171	VIC_003125	acetoacetyl-CoA reductase		8768.13	-4.39215	0.307899	-14.2649	3.62214e-46	1.04979e-44		NZ_ACZN01000017	190953..191693(-)	741	0.43	[I] Lipid transport and metabolism	COG1028,NAD(P)-dependent dehydrogenase, short-chain alcohol dehydrogenase family,4.0e-48	pfam13561,adh_short_C2,7.1e-58	TIGR01829,acetoacetyl-CoA reductase,1.7e-120	M00373: Ethylmalonyl pathway	KO:K00023,acetoacetyl-CoA reductase [EC:1.1.1.36],0.0e+00	PWY1-3: polyhydroxybutanoate biosynthesis	ZP_05886621	246aa	ITERM:06954,acetoacetyl-CoA reductase (EC 1.1.1.36),ITERM:00597,3-oxoacyl-[acyl-carrier-protein] reductase (EC 1.1.1.100)	EC:1.1.1.36,Acetoacetyl-CoA reductase.	NA	NA	NA	IMG_pathway,912: Acetyl-CoA assimilation via ethylmalonyl-CoA pathway
174		EEX33863.1	647170804	VIC_001759	SSU ribosomal protein S1p		76566.8	3.23722	0.226973	14.2626	3.74338e-46	1.0787e-44		NZ_ACZN01000015	436787..438457(-)	1671	0.46	[J] Translation, ribosomal structure and biogenesis	COG0539,Ribosomal protein S1,0.0e+00	pfam00575,S1,2.0e-20,pfam00575,S1,1.0e-14,pfam00575,S1,4.4e-07,pfam00575,S1,4.0e-21,pfam00575,S1,5.8e-08,pfam00575,S1,9.9e-22	TIGR00717,ribosomal protein S1,0.0e+00	M00178: Ribosome, bacteria	KO:K02945,small subunit ribosomal protein S1,0.0e+00	NA	ZP_05885270	556aa	ITERM:00278,SSU ribosomal protein S1P	NA	NA	NA	Yes	NA
175		EEX31540.1	647173530	VIC_004488	manganese-dependent inorganic pyrophosphatase		459.578	4.58392	0.321989	14.2363	5.45706e-46	1.56353e-44		NZ_ACZN01000018	784906..785811(-)	906	0.46	[P] Inorganic ion transport and metabolism	COG1227,Inorganic pyrophosphatase/exopolyphosphatase,8.0e-90	pfam01368,DHH,1.8e-21,pfam02833,DHHA2,1.6e-15	NA	NA	KO:K15986,manganese-dependent inorganic pyrophosphatase [EC:3.6.1.1],0.0e+00	NA	ZP_05887973	301aa	NA	EC:3.6.1.1,Inorganic diphosphatase.	NA	NA	NA	NA
176		EEX33554.1	647170495	VIC_001450	serine transporter		369.066	4.89424	0.344578	14.2036	8.70591e-46	2.4802e-44		NZ_ACZN01000015	61359..62612(+)	1254	0.44	[E] Amino acid transport and metabolism	COG0814,Amino acid permease,1.0e-73	pfam03222,Trp_Tyr_perm,5.3e-18	TIGR00814,serine transporter,0.0e+00	NA	KO:K03837,serine transporter,0.0e+00	NA	ZP_05884961	417aa	NA	NA	Yes	NA	NA	NA
177		EEX32257.1	647172403	VIC_003356	signal transduction histidine kinase		3334.96	-7.29056	0.514162	-14.1795	1.22733e-45	3.47673e-44		NZ_ACZN01000017	466046..467905(+)	1860	0.44	[T] Signal transduction mechanisms	COG0642,Signal transduction histidine kinase,2.0e-47	pfam17149,CHASE5,8.9e-14,pfam02518,HATPase_c,7.2e-31,pfam00512,HisKA,2.4e-21,pfam00072,Response_reg,3.0e-28	NA	NA	NA	NA	ZP_05886852	619aa	NA	NA	Yes	NA	Yes	NA
178		EEX32125.1	647172271	VIC_003224	hypothetical protein		3502.84	-3.59907	0.254667	-14.1325	2.39566e-45	6.74822e-44		NZ_ACZN01000017	322963..326136(-)	3174	0.45	NA	NA	pfam00989,PAS,1.6e-10,pfam02518,HATPase_c,2.7e-32,pfam00072,Response_reg,2.7e-25,pfam00072,Response_reg,1.3e-18,pfam01627,Hpt,1.3e-08,pfam00512,HisKA,3.0e-19	TIGR00229,PAS domain S-box,3.8e-17	NA	NA	NA	ZP_05886720	1057aa	ITERM:02358,PAS/PAC sensor hybrid histidine kinase (EC 2.7.13.3)	NA	NA	NA	NA	NA
179		EEX34532.1	647170377	VIC_001332	hypothetical protein		2141.18	-5.34944	0.378997	-14.1147	3.08205e-45	8.63317e-44		NZ_ACZN01000014	325764..326078(-)	315	0.56	NA	NA	pfam04940,BLUF,1.2e-06	NA	NA	NA	NA	ZP_05884843	104aa	NA	NA	NA	NA	NA	NA
180		EEX32231.1	647172377	VIC_003330	hypothetical protein		3543.32	-5.47524	0.388212	-14.1038	3.60108e-45	1.0031e-43		NZ_ACZN01000017	437971..439689(+)	1719	0.46	[T] Signal transduction mechanisms	COG2199,GGDEF domain, diguanylate cyclase (c-di-GMP synthetase) or its enzymatically inactive variants,2.0e-42	pfam00990,GGDEF,4.1e-46	TIGR00254,diguanylate cyclase (GGDEF) domain,1.9e-55	NA	NA	NA	ZP_05886826	572aa	NA	NA	Yes	NA	NA	NA
181		EEX31898.1	647172043	VIC_002997	1-phosphofructokinase		207.859	5.73731	0.408405	14.0481	7.91238e-45	2.19186e-43		NZ_ACZN01000017	50132..51082(-)	951	0.47	[G] Carbohydrate transport and metabolism	COG1105,Fructose-1-phosphate kinase or kinase (PfkB),7.0e-93	pfam00294,PfkB,3.2e-49	TIGR03168,hexose kinase, 1-phosphofructokinase family,1.7e-106,TIGR03828,1-phosphofructokinase,1.8e-107	NA	KO:K00882,1-phosphofructokinase [EC:2.7.1.56],0.0e+00	PWY0-1314: fructose degradation	ZP_05886493	316aa	NA	EC:2.7.1.56,1-phosphofructokinase.	NA	NA	NA	NA
182		EEX33712.1	647170653	VIC_001608	oligopeptide ABC transporter periplasmic oligopeptide-binding protein OppA		10121.2	3.43943	0.244878	14.0455	8.21054e-45	2.26196e-43		NZ_ACZN01000015	247242..248873(-)	1632	0.46	[E] Amino acid transport and metabolism	COG4166,ABC-type oligopeptide transport system, periplasmic component,7.0e-130	pfam00496,SBP_bac_5,4.4e-94	NA	M00439: Oligopeptide transport system	KO:K15580,oligopeptide transport system substrate-binding protein,0.0e+00	NA	ZP_05885119	543aa	NA	NA	NA	Yes	Yes	NA
183		EEX33361.1	647171862	VIC_002815	di-/tripeptide transporter		310.306	7.02411	0.500456	14.0354	9.46491e-45	2.59328e-43		NZ_ACZN01000016	769531..771006(-)	1476	0.46	[E] Amino acid transport and metabolism	COG3104,Dipeptide/tripeptide permease,3.0e-34	pfam07690,MFS_1,1.8e-10	TIGR00924,amino acid/peptide transporter (Peptide:H+ symporter), bacterial,4.9e-41	NA	NA	NA	ZP_05886315	491aa	NA	NA	Yes	NA	NA	NA
184		EEX32759.1	647171259	VIC_002209	methyl-accepting chemotaxis sensory transducer		5655.38	-5.13008	0.366465	-13.9988	1.5844e-44	4.31748e-43		NZ_ACZN01000016	91111..92757(+)	1647	0.45	[N] Cell motility	COG0840,Methyl-accepting chemotaxis protein,9.0e-36	pfam13675,PilJ,1.9e-17,pfam00672,HAMP,3.9e-12,pfam00015,MCPsignal,4.0e-46	NA	NA	KO:K03406,methyl-accepting chemotaxis protein,0.0e+00	NA	ZP_05885713	548aa	NA	NA	Yes	NA	NA	NA
185		EEX34664.1	647169737	VIC_000690	Na(+)-translocating NADH-quinone reductase subunit D		6388.04	3.0583	0.218558	13.9931	1.71833e-44	4.65713e-43		NZ_ACZN01000013	82899..83531(-)	633	0.44	[C] Energy production and conversion	COG1347,Na+-transporting NADH:ubiquinone oxidoreductase, subunit NqrD,2.0e-90	pfam02508,Rnf-Nqr,2.3e-62	TIGR01939,NADH:ubiquinone oxidoreductase, Na(+)-translocating, D subunit,3.6e-113	NA	KO:K00349,Na+-transporting NADH:ubiquinone oxidoreductase subunit D [EC:1.6.5.-],0.0e+00	NA	ZP_05884215	210aa	NA	EC:1.6.5.-,Oxidoreductases. Acting on NADH or NADPH. With a quinone or similar compound as acceptor.	Yes	NA	NA	NA
186		EEX35144.1	647169473	VIC_000439	cytochrome c4		2695.58	2.38773	0.170763	13.9827	1.98703e-44	5.35645e-43		NZ_ACZN01000011	44087..44704(+)	618	0.46	[C] Energy production and conversion	COG2863,Cytochrome c553,2.0e-29	pfam00034,Cytochrom_C,2.8e-10,pfam00034,Cytochrom_C,3.9e-10	NA	NA	NA	NA	ZP_05883966	205aa	NA	NA	NA	Yes	Yes	NA
187		EEX32729.1	647171229	VIC_002179	chemotaxis protein CheD		1581.03	-5.61624	0.402069	-13.9683	2.43239e-44	6.52194e-43		NZ_ACZN01000016	58035..58679(+)	645	0.44	[N] Cell motility	COG1871,Chemotaxis receptor (MCP) glutamine deamidase CheD,5.0e-45	pfam03975,CheD,1.7e-29	NA	NA	KO:K03411,chemotaxis protein CheD [EC:3.5.1.44],0.0e+00	NA	ZP_05885683	214aa	NA	EC:3.5.1.44,Protein-glutamine glutaminase.	NA	NA	NA	NA
188		EEX35451.1	647169119	VIC_000106	guanylate kinase		412.08	3.38247	0.242211	13.965	2.54899e-44	6.79821e-43		NZ_ACZN01000007	17729..18352(+)	624	0.47	[F] Nucleotide transport and metabolism	COG0194,Guanylate kinase,2.0e-77	pfam00625,Guanylate_kin,4.1e-61	TIGR03263,guanylate kinase,2.1e-79	M00050: Guanine ribonucleotide biosynthesis IMP => GDP,GTP	KO:K00942,guanylate kinase [EC:2.7.4.8],0.0e+00	PWY-7221: guanosine ribonucleotides <i>de novo</i> biosynthesis	ZP_05883640	207aa	ITERM:01288,guanylate kinase (EC 2.7.4.8)	EC:2.7.4.8,Guanylate kinase.	NA	NA	NA	IMG_pathway,296: GTP biosynthesis
189		EEX33319.1	647171820	VIC_002773	multi-sensor hybrid histidine kinase		5810.98	-6.013	0.430999	-13.9513	3.08891e-44	8.1946e-43		NZ_ACZN01000016	727438..730749(-)	3312	0.44	[T] Signal transduction mechanisms	COG0642,Signal transduction histidine kinase,3.0e-43	pfam13426,PAS_9,6.6e-05,pfam02518,HATPase_c,7.0e-28,pfam13426,PAS_9,3.0e-07,pfam01627,Hpt,1.2e-05,pfam00072,Response_reg,3.3e-28,pfam00512,HisKA,3.6e-19,pfam08447,PAS_3,4.2e-14	TIGR00229,PAS domain S-box,2.5e-13	NA	NA	NA	ZP_05886273	1103aa	NA	NA	NA	NA	Yes	NA
190		EEX31002.1	647172986	VIC_003947	hypothetical protein		378.722	3.66181	0.263295	13.9076	5.69231e-44	1.50217e-42		NZ_ACZN01000018	176264..177457(-)	1194	0.45	[J] Translation, ribosomal structure and biogenesis	COG1092,23S rRNA G2069 N7-methylase RlmK or C1962 C5-methylase RlmI,9.0e-126	pfam10672,Methyltrans_SAM,8.6e-30	NA	NA	KO:K06969,23S rRNA (cytosine1962-C5)-methyltransferase [EC:2.1.1.191],0.0e+00	NA	ZP_05887435	397aa	NA	EC:2.1.1.191,23S rRNA (cytosine(1962)-C(5))-methyltransferase.	NA	NA	NA	NA
191		EEX35073.1	647169625	VIC_000581	translation elongation factor LepA		2987.76	2.77321	0.199617	13.8926	7.01923e-44	1.84264e-42		NZ_ACZN01000012	108287..110080(-)	1794	0.47	[J] Translation, ribosomal structure and biogenesis	COG0481,Translation elongation factor EF-4, membrane-bound GTPase,0.0e+00	pfam03144,GTP_EFTU_D2,1.2e-10,pfam00009,GTP_EFTU,6.8e-53,pfam06421,LepA_C,4.5e-49,pfam00679,EFG_C,8.8e-20	TIGR00231,small GTP-binding protein domain,2.7e-20,TIGR01393,elongation factor 4,0.0e+00	NA	KO:K03596,GTP-binding protein LepA,0.0e+00	NA	ZP_05884108	597aa	ITERM:02606,GTP-binding protein LepA	NA	NA	NA	NA	NA
192		EEX32025.1	647172170	VIC_003124	3-ketoacyl-CoA thiolase		11145.7	-4.45139	0.320899	-13.8716	9.41263e-44	2.44533e-42		NZ_ACZN01000017	189733..190941(-)	1209	0.46	[I] Lipid transport and metabolism	COG0183,Acetyl-CoA acetyltransferase,1.0e-87	pfam00108,Thiolase_N,1.1e-97,pfam02803,Thiolase_C,1.2e-43	TIGR01930,acetyl-CoA acetyltransferases,0.0e+00	M00088: Ketone body biosynthesis, acetyl-CoA => acetoacetate/3-hydroxybutyrate/acetone	KO:K00626,acetyl-CoA C-acetyltransferase [EC:2.3.1.9],0.0e+00	PWY-6863: pyruvate fermentation to hexanol	ZP_05886620	402aa	NA	EC:2.3.1.9,Acetyl-CoA C-acetyltransferase.	NA	NA	NA	NA
193		EEX30819.1	647173883	VIC_004839	UDP-N-acetylglucosamine 1-carboxyvinyltransferase		1683.15	2.13832	0.154149	13.8717	9.40165e-44	2.44533e-42		NZ_ACZN01000019	43009..44274(-)	1266	0.49	[M] Cell wall/membrane/envelope biogenesis	COG0766,UDP-N-acetylglucosamine enolpyruvyl transferase,0.0e+00	pfam00275,EPSP_synthase,1.6e-122	TIGR01072,UDP-N-acetylglucosamine 1-carboxyvinyltransferase,0.0e+00	NA	KO:K00790,UDP-N-acetylglucosamine 1-carboxyvinyltransferase [EC:2.5.1.7],0.0e+00	PWY-6387: UDP-<i>N</i>-acetylmuramoyl-pentapeptide biosynthesis I (<i>meso</i>-diaminopimelate containing)	ZP_05888320	421aa	ITERM:00636,UDP-N-acetylglucosamine 1-carboxyvinyltransferase (EC 2.5.1.7)	EC:2.5.1.7,UDP-N-acetylglucosamine 1-carboxyvinyltransferase.	NA	NA	NA	IMG_pathway,237: UDP-N-acetylmuramate biosynthesis
194		EEX35222.1	647169376	VIC_000345	tRNA uridine 5-carboxymethylaminomethyl modification enzyme GidA		2027.94	3.67161	0.264923	13.8592	1.1198e-43	2.89417e-42		NZ_ACZN01000010	26529..28424(-)	1896	0.48	[J] Translation, ribosomal structure and biogenesis	COG0445,tRNA U34 5-carboxymethylaminomethyl modifying enzyme MnmG/GidA,0.0e+00	pfam13932,GIDA_assoc,2.4e-70,pfam01134,GIDA,0.0e+00	TIGR00136,glucose-inhibited division protein A,0.0e+00	NA	KO:K03495,tRNA uridine 5-carboxymethylaminomethyl modification enzyme,0.0e+00	NA	ZP_05883873	631aa	NA	NA	NA	NA	NA	NA
195		EEX33213.1	647171713	VIC_002667	cold-shock DEAD-box protein A		2841.4	5.28128	0.381523	13.8426	1.4101e-43	3.62577e-42		NZ_ACZN01000016	603025..604950(-)	1926	0.49	[L] Replication, recombination and repair	COG0513,Superfamily II DNA and RNA helicase,1.0e-114	pfam00270,DEAD,2.1e-50,pfam03880,DbpA,7.7e-16,pfam00271,Helicase_C,3.3e-29	NA	NA	KO:K05592,ATP-dependent RNA helicase DeaD [EC:3.6.4.13],0.0e+00	NA	ZP_05886167	641aa	NA	EC:3.6.4.13,RNA helicase.	NA	NA	Yes	NA
196		EEX34844.1	647169919	VIC_000876	16S rRNA processing protein RimM		11256.7	3.33992	0.241349	13.8386	1.49177e-43	3.8162e-42		NZ_ACZN01000013	301209..301757(-)	549	0.42	[J] Translation, ribosomal structure and biogenesis	COG0806,Ribosomal 30S subunit maturation factor RimM, required for 16S rRNA processing,6.0e-50	pfam01782,RimM,3.5e-25,pfam05239,PRC,3.0e-13	TIGR02273,16S rRNA processing protein RimM,2.7e-61	NA	KO:K02860,16S rRNA processing protein RimM,0.0e+00	NA	ZP_05884395	182aa	ITERM:02523,16S rRNA processing protein RimM	NA	NA	NA	NA	NA
197		EEX33849.1	647170790	VIC_001745	tRNA-dihydrouridine synthase C		148.663	4.87054	0.352316	13.8243	1.81799e-43	4.62712e-42		NZ_ACZN01000015	422880..423833(+)	954	0.48	[J] Translation, ribosomal structure and biogenesis	COG0042,tRNA-dihydrouridine synthase,3.0e-76	pfam01207,Dus,1.1e-77	NA	NA	KO:K05541,tRNA-dihydrouridine synthase C [EC:1.-.-.-],0.0e+00	NA	ZP_05885256	317aa	ITERM:06315,tRNA-U20a,U20b-dihydrouridine synthase	EC:1.-,Oxidoreductases.	NA	NA	NA	NA
198		EEX33709.1	647170650	VIC_001605	oligopeptide transport ATP-binding protein OppD		751.412	5.35828	0.387726	13.8197	1.93753e-43	4.90644e-42		NZ_ACZN01000015	244248..245219(-)	972	0.46	[E] Amino acid transport and metabolism	COG0444,ABC-type dipeptide/oligopeptide/nickel transport system, ATPase component,1.0e-128	pfam00005,ABC_tran,4.6e-28,pfam08352,oligo_HPY,9.9e-19	TIGR01727,oligopeptide/dipeptide ABC transporter, ATP-binding protein, C-terminal domain,1.4e-27	M00439: Oligopeptide transport system	KO:K15583,oligopeptide transport system ATP-binding protein,0.0e+00	NA	ZP_05885116	323aa	NA	NA	NA	NA	Yes	NA
199		EEX33871.1	647170812	VIC_001767	cell division trigger factor		7208.65	2.92316	0.212189	13.7762	3.54463e-43	8.93104e-42		NZ_ACZN01000015	446889..448193(-)	1305	0.45	[O] Posttranslational modification, protein turnover, chaperones	COG0544,FKBP-type peptidyl-prolyl cis-trans isomerase (trigger factor),2.0e-108	pfam00254,FKBP_C,1.9e-12,pfam05697,Trigger_N,5.8e-43,pfam05698,Trigger_C,3.4e-41	TIGR00115,trigger factor,0.0e+00	NA	KO:K03545,trigger factor,0.0e+00	NA	ZP_05885278	434aa	NA	NA	NA	NA	NA	NA
200		EEX33708.1	647170649	VIC_001604	oligopeptide transport ATP-binding protein OppF		649.02	4.75139	0.345072	13.7693	3.90066e-43	9.77895e-42		NZ_ACZN01000015	243259..244251(-)	993	0.47	[E] Amino acid transport and metabolism	COG4608,ABC-type oligopeptide transport system, ATPase component,3.0e-100	pfam00005,ABC_tran,1.2e-33,pfam08352,oligo_HPY,1.6e-19	TIGR01727,oligopeptide/dipeptide ABC transporter, ATP-binding protein, C-terminal domain,5.1e-29	M00439: Oligopeptide transport system	KO:K10823,oligopeptide transport system ATP-binding protein,0.0e+00	NA	ZP_05885115	330aa	NA	NA	NA	NA	Yes	NA
201		EEX31714.1	647173706	VIC_004664	diguanylate cyclase/phosphodiesterase domain 2 (EAL)		381.7	4.92288	0.357657	13.7642	4.183e-43	1.04346e-41		NZ_ACZN01000018	972913..973632(+)	720	0.45	[T] Signal transduction mechanisms	COG2200,EAL domain, c-di-GMP-specific phosphodiesterase class I (or its enzymatically inactive variant),3.0e-31	pfam00563,EAL,2.1e-37	NA	NA	NA	NA	ZP_05888147	239aa	NA	NA	NA	NA	NA	NA
202		EEX33171.1	647171671	VIC_002625	predicted gluconate TRAP family transporter DctP subunit		602.287	3.92511	0.285357	13.7551	4.74558e-43	1.17794e-41		NZ_ACZN01000016	559368..560384(+)	1017	0.45	[Q] Secondary metabolites biosynthesis, transport and catabolism	COG4663,TRAP-type mannitol/chloroaromatic compound transport system, periplasmic component,1.0e-48	pfam03480,DctP,5.9e-50	NA	NA	NA	NA	ZP_05886125	338aa	NA	NA	NA	Yes	NA	NA
203		EEX30614.1	647173961	VIC_004910	LSU ribosomal protein L23p (L23Ae)		7640.74	4.15956	0.302829	13.7357	6.20622e-43	1.53291e-41		NZ_ACZN01000020	43018..43320(-)	303	0.42	[J] Translation, ribosomal structure and biogenesis	COG0089,Ribosomal protein L23,1.0e-22	pfam00276,Ribosomal_L23,1.3e-31	NA	M00178: Ribosome, bacteria	KO:K02892,large subunit ribosomal protein L23,4.8e-65	NA	ZP_05888391	100aa	ITERM:00246,LSU ribosomal protein L23P	NA	NA	NA	NA	NA
204		EEX32723.1	647171223	VIC_002171	putative methyl-accepting chemotaxis protein		7496.62	-5.69961	0.415075	-13.7315	6.57367e-43	1.6157e-41		NZ_ACZN01000016	46855..50064(-)	3210	0.45	[N] Cell motility	COG0840,Methyl-accepting chemotaxis protein,3.0e-47	pfam00672,HAMP,7.9e-09,pfam08376,NIT,2.7e-50,pfam00015,MCPsignal,5.8e-58	NA	NA	KO:K03406,methyl-accepting chemotaxis protein,0.0e+00	NA	ZP_05885677	1069aa	NA	NA	Yes	NA	NA	NA
205		EEX33218.1	647171718	VIC_002672	acyl dehydratase		1218.19	3.69352	0.269038	13.7286	6.84154e-43	1.67334e-41		NZ_ACZN01000016	610095..610787(-)	693	0.46	[I] Lipid transport and metabolism	COG2030,Acyl dehydratase,7.0e-24	pfam01575,MaoC_dehydratas,1.0e-20	NA	NA	NA	NA	ZP_05886172	230aa	NA	NA	NA	NA	NA	NA
206		EEX31634.1	647173625	VIC_004584	nucleoside-diphosphate-sugar epimerase		691.909	-2.96423	0.216209	-13.71	8.84328e-43	2.15244e-41		NZ_ACZN01000018	883112..883933(+)	822	0.48	[M] Cell wall/membrane/envelope biogenesis	COG0451,Nucleoside-diphosphate-sugar epimerase,7.0e-16	pfam13460,NAD_binding_10,5.3e-14	NA	NA	NA	NA	ZP_05888067	273aa	NA	NA	NA	NA	NA	NA
207		EEX30613.1	647173960	VIC_004909	LSU ribosomal protein L2p (L8e)		32118.5	3.95288	0.28843	13.7048	9.49822e-43	2.30068e-41		NZ_ACZN01000020	42177..43001(-)	825	0.5	[J] Translation, ribosomal structure and biogenesis	COG0090,Ribosomal protein L2,1.0e-112	pfam00181,Ribosomal_L2,6.9e-33,pfam03947,Ribosomal_L2_C,1.6e-56	TIGR01171,ribosomal protein L2, bacterial/organellar,0.0e+00	M00178: Ribosome, bacteria	KO:K02886,large subunit ribosomal protein L2,0.0e+00	NA	ZP_05888390	274aa	ITERM:00201,LSU ribosomal protein L2P	NA	NA	NA	NA	NA
208		EEX31958.1	647172103	VIC_003057	lipase-related protein		337.045	-7.40872	0.542413	-13.6588	1.78895e-42	4.31241e-41		NZ_ACZN01000017	113560..114210(+)	651	0.45	NA	NA	pfam01764,Lipase_3,4.8e-22	NA	NA	NA	NA	ZP_05886553	216aa	NA	NA	NA	NA	NA	NA
209		EEX34648.1	647169721	VIC_000674	xanthine/uracil/thiamine/ascorbate permease family protein		1359.47	4.61993	0.338493	13.6485	2.06033e-42	4.94282e-41		NZ_ACZN01000013	63046..64335(-)	1290	0.47	[F] Nucleotide transport and metabolism	COG2252,Xanthine/uracil/vitamin C permease, AzgA family,4.0e-123	pfam00860,Xan_ur_permease,5.1e-55	NA	NA	KO:K06901,putative MFS transporter, AGZA family, xanthine/uracil permease,0.0e+00	NA	ZP_05884199	429aa	NA	NA	Yes	NA	NA	NA
210		EEX34843.1	647169918	VIC_000875	tRNA (Guanine37-N1)-methyltransferase		16451.3	3.41897	0.250804	13.632	2.58338e-42	6.16812e-41		NZ_ACZN01000013	300438..301181(-)	744	0.47	[J] Translation, ribosomal structure and biogenesis	COG0336,tRNA G37 N-methylase TrmD,1.0e-107	pfam01746,tRNA_m1G_MT,5.1e-70	TIGR00088,tRNA (guanine-N1)-methyltransferase,2.1e-112	NA	KO:K00554,tRNA (guanine37-N1)-methyltransferase [EC:2.1.1.228],0.0e+00	PWY-7285: methylwyosine biosynthesis	ZP_05884394	247aa	ITERM:02529,tRNA (Guanine37-N(1)-) methyltransferase (EC 2.1.1.31)	EC:2.1.1.228,tRNA (guanine(37)-N(1))-methyltransferase.	NA	NA	NA	NA
211		EEX34057.1	647171000	VIC_001955	phosphoribosylglycinamide formyltransferase		1602.62	3.8752	0.284356	13.628	2.72994e-42	6.48716e-41		NZ_ACZN01000015	649145..649786(+)	642	0.45	[F] Nucleotide transport and metabolism	COG0299,Folate-dependent phosphoribosylglycinamide formyltransferase PurN,2.0e-80	pfam00551,Formyl_trans_N,1.3e-65	TIGR00639,phosphoribosylglycinamide formyltransferase, formyltetrahydrofolate-dependent,1.2e-82	M00048: Inosine monophosphate biosynthesis, PRPP + glutamine => IMP	KO:K11175,phosphoribosylglycinamide formyltransferase 1 [EC:2.1.2.2],0.0e+00	PWY-6613: tetrahydrofolate salvage from 5,10-methenyltetrahydrofolate	ZP_05885464	213aa	NA	EC:2.1.2.2,Phosphoribosylglycinamide formyltransferase.	NA	NA	NA	NA
212		EEX32774.1	647171274	VIC_002224	hypothetical protein		783.174	-3.50223	0.257254	-13.6139	3.31004e-42	7.82855e-41		NZ_ACZN01000016	106777..107391(+)	615	0.46	NA	NA	pfam03543,Peptidase_C58,4.5e-11	NA	NA	NA	NA	ZP_05885728	204aa	NA	NA	Yes	NA	NA	NA
213		EEX32493.1	647172639	VIC_003597	choline-glycine betaine transporter		454.427	4.97508	0.367999	13.5193	1.20357e-41	2.83318e-40		NZ_ACZN01000017	730388..731980(+)	1593	0.48	[M] Cell wall/membrane/envelope biogenesis	COG1292,Choline-glycine betaine transporter,0.0e+00	pfam02028,BCCT,0.0e+00	TIGR00842,choline/carnitine/betaine transport,0.0e+00	NA	KO:K03451,betaine/carnitine transporter, BCCT family,0.0e+00	NA	ZP_05887088	530aa	NA	NA	Yes	NA	NA	NA
214		EEX33672.1	647170613	VIC_001568	hypothetical protein		5244.41	-4.9307	0.364883	-13.5131	1.30907e-41	3.06713e-40		NZ_ACZN01000015	200082..201620(+)	1539	0.43	[D] Cell cycle control, cell division, chromosome partitioning	COG2719,Stage V sporulation protein SpoVR/YcgB, involved in spore cortex formation (function unknown),0.0e+00	pfam04293,SpoVR,0.0e+00	NA	NA	NA	NA	ZP_05885079	512aa	NA	NA	NA	NA	NA	NA
215		EEX32028.1	647172173	VIC_003127	membrane-fusion protein		149.458	4.4136	0.3273	13.4849	1.91927e-41	4.47591e-40		NZ_ACZN01000017	195390..196445(-)	1056	0.45	[M] Cell wall/membrane/envelope biogenesis	COG0845,Multidrug efflux pump subunit AcrA (membrane-fusion protein),2.0e-19	pfam16576,HlyD_D23,2.0e-09	TIGR01730,RND family efflux transporter, MFP subunit,5.4e-56	NA	NA	NA	ZP_05886623	351aa	NA	NA	NA	NA	NA	NA
216		EEX34200.1	647171143	VIC_002098	type II/IV secretion system ATP hydrolase TadA/VirB11/CpaF TadA subfamily		1075.82	-4.74109	0.35227	-13.4587	2.73713e-41	6.3537e-40		NZ_ACZN01000015	830955..832445(-)	1491	0.47	[U] Intracellular trafficking, secretion, and vesicular transport	COG4962,Pilus assembly protein, ATPase of CpaF family,1.0e-118	pfam00437,T2SSE,1.2e-83	NA	NA	KO:K02283,pilus assembly protein CpaF,0.0e+00	NA	ZP_05885607	496aa	NA	NA	NA	NA	NA	NA
217		EEX33626.1	647170567	VIC_001522	hypothetical protein		1295.55	-5.70311	0.423972	-13.4516	3.01205e-41	6.95964e-40		NZ_ACZN01000015	147153..147884(+)	732	0.44	[T] Signal transduction mechanisms	COG0834,ABC-type amino acid transport/signal transduction system, periplasmic component/domain,3.0e-08	pfam00497,SBP_bac_3,4.3e-13	NA	NA	NA	NA	ZP_05885033	243aa	ITERM:05951,amino acid ABC transporter substrate-binding protein, PAAT family (TC 3.A.1.3.-)	NA	NA	NA	NA	NA
218		EEX34753.1	647169826	VIC_000781	tRNA pseudouridine synthase B		977.19	3.81269	0.283594	13.4442	3.33071e-41	7.66064e-40		NZ_ACZN01000013	187209..188144(-)	936	0.49	[J] Translation, ribosomal structure and biogenesis	COG0130,tRNA U55 pseudouridine synthase TruB, may also work on U342 of tmRNA,2.0e-70	pfam09157,TruB-C_2,5.1e-17,pfam16198,TruB_C_2,1.2e-24,pfam01509,TruB_N,2.0e-56	TIGR00431,tRNA pseudouridine(55) synthase,3.6e-90	NA	KO:K03177,tRNA pseudouridine55 synthase [EC:5.4.99.25],0.0e+00	NA	ZP_05884304	311aa	ITERM:05206,tRNA pseudouridine synthase B (EC 4.2.1.70)	EC:5.4.99.25,tRNA pseudouridine(55) synthase.	NA	NA	NA	NA
219		EEX31574.1	647173564	VIC_004524	ATP-dependent helicase DinG/Rad3		165.09	3.23737	0.241045	13.4305	4.00496e-41	9.16934e-40		NZ_ACZN01000018	819121..821193(+)	2073	0.45	[L] Replication, recombination and repair	COG1199,Rad3-related DNA helicase,6.0e-120	pfam06733,DEAD_2,1.6e-04,pfam13307,Helicase_C_2,1.7e-38	NA	NA	KO:K03722,ATP-dependent DNA helicase DinG [EC:3.6.4.12],0.0e+00	NA	ZP_05888007	690aa	NA	EC:3.6.4.12,DNA helicase.	NA	NA	NA	NA
220		EEX33030.1	647171530	VIC_002480	cytochrome c oxidase polypeptide I		3300.96	-6.80244	0.507097	-13.4145	4.97583e-41	1.13404e-39		NZ_ACZN01000016	389209..390876(+)	1668	0.49	[C] Energy production and conversion	COG0843,Heme/copper-type cytochrome/quinol oxidase, subunit 1,0.0e+00	pfam00115,COX1,0.0e+00	TIGR02891,cytochrome c oxidase, subunit I,0.0e+00	M00155: Cytochrome c oxidase, prokaryotes	KO:K02274,cytochrome c oxidase subunit I [EC:1.9.3.1],0.0e+00	PWY-6692: Fe(II) oxidation	ZP_05885984	555aa	NA	EC:1.9.3.1,Cytochrome-c oxidase.	Yes	NA	NA	NA
221		EEX31756.1	647173749	VIC_004706	inosine monophosphate dehydrogenase-related protein		2195.19	-5.11435	0.382702	-13.3638	9.84226e-41	2.23299e-39		NZ_ACZN01000018	1019705..1020121(-)	417	0.43	NA	NA	pfam00571,CBS,1.7e-13,pfam00571,CBS,6.0e-07	NA	NA	NA	NA	ZP_05888189	138aa	NA	NA	NA	NA	NA	NA
222		EEX30604.1	647173951	VIC_004900	LSU ribosomal protein L5p (L11e)		20510	4.65316	0.348203	13.3634	9.89944e-41	2.23585e-39		NZ_ACZN01000020	38519..39058(-)	540	0.47	[J] Translation, ribosomal structure and biogenesis	COG0094,Ribosomal protein L5,2.0e-79	pfam00673,Ribosomal_L5_C,6.4e-41,pfam00281,Ribosomal_L5,3.3e-29	NA	M00179: Ribosome, archaea	KO:K02931,large subunit ribosomal protein L5,9.1e-128	NA	ZP_05888381	179aa	ITERM:00204,LSU ribosomal protein L5P	NA	NA	NA	NA	NA
223		EEX32790.1	647171290	VIC_002240	GGDEF domain protein		1306.3	-5.14836	0.38575	-13.3464	1.24358e-40	2.79611e-39		NZ_ACZN01000016	123502..124461(+)	960	0.45	[T] Signal transduction mechanisms	COG2199,GGDEF domain, diguanylate cyclase (c-di-GMP synthetase) or its enzymatically inactive variants,2.0e-33	pfam00990,GGDEF,2.5e-38,pfam01590,GAF,2.6e-11	TIGR00254,diguanylate cyclase (GGDEF) domain,1.9e-38	NA	NA	NA	ZP_05885744	319aa	ITERM:02397,diguanylate cyclase with GAF sensor	NA	NA	NA	Yes	NA
224		EEX34274.1	647170119	VIC_001068	response regulator		4020.86	-4.01186	0.301001	-13.3284	1.58302e-40	3.54341e-39		NZ_ACZN01000014	49880..51031(+)	1152	0.53	[T] Signal transduction mechanisms	COG1639,HD-like signal output (HDOD) domain, no enzymatic activity,2.0e-19	pfam08668,HDOD,2.1e-26,pfam00072,Response_reg,9.2e-10	NA	NA	NA	NA	ZP_05884585	383aa	NA	NA	NA	NA	Yes	NA
225		EEX33016.1	647171516	VIC_002466	probable Co/Zn/Cd efflux system membrane fusion protein		1705.41	9.45041	0.709317	13.3232	1.69563e-40	3.77861e-39		NZ_ACZN01000016	372851..374557(-)	1707	0.5	[M] Cell wall/membrane/envelope biogenesis	COG0845,Multidrug efflux pump subunit AcrA (membrane-fusion protein),3.0e-24	pfam11604,CusF_Ec,8.5e-18,pfam11604,CusF_Ec,5.8e-22,pfam16576,HlyD_D23,5.2e-78	TIGR01730,RND family efflux transporter, MFP subunit,2.9e-39	NA	KO:K07798,membrane fusion protein, Cu(I)/Ag(I) efflux system,0.0e+00	NA	ZP_05885970	568aa	NA	NA	Yes	NA	NA	NA
226		EEX35148.1	647169477	VIC_000443	coproporphyrinogen III oxidase oxygen-independent		1140.19	1.90763	0.143349	13.3076	2.09169e-40	4.64059e-39		NZ_ACZN01000011	47370..48758(+)	1389	0.47	[H] Coenzyme transport and metabolism	COG0635,Coproporphyrinogen III oxidase or related Fe-S oxidoreductase,3.0e-122	pfam04055,Radical_SAM,2.4e-19,pfam06969,HemN_C,2.5e-10	TIGR00538,oxygen-independent coproporphyrinogen III oxidase,0.0e+00	M00121: Heme biosynthesis, glutamate => protoheme/siroheme	KO:K02495,oxygen-independent coproporphyrinogen III oxidase [EC:1.3.99.22],0.0e+00	HEMESYN2-PWY: heme biosynthesis II (anaerobic)	ZP_05883970	462aa	ITERM:00126,coproporphyrinogen III oxidase, anaerobic (EC 1.3.99.22)	EC:1.3.99.22,Coproporphyrinogen dehydrogenase.	NA	NA	NA	IMG_pathway,88: Anaerobic protoporphyrinogen biosynthesis
227		EEX35298.1	647169271	VIC_000256	tRNA-i(6)A37 methylthiotransferase		1930.67	2.97854	0.224051	13.294	2.50751e-40	5.53861e-39		NZ_ACZN01000009	26087..27511(-)	1425	0.48	[J] Translation, ribosomal structure and biogenesis	COG0621,tRNA A37 methylthiotransferase MiaB,0.0e+00	pfam01938,TRAM,1.8e-18,pfam00919,UPF0004,2.5e-29,pfam04055,Radical_SAM,2.9e-25	TIGR00089,radical SAM methylthiotransferase, MiaB/RimO family,0.0e+00,TIGR01574,tRNA-N(6)-(isopentenyl)adenosine-37 thiotransferase enzyme MiaB,0.0e+00	NA	KO:K06168,tRNA-2-methylthio-N6-dimethylallyladenosine synthase [EC:2.8.4.3],0.0e+00	NA	ZP_05883786	474aa	ITERM:05230,tRNA-i(6)A37 thiotransferase enzyme MiaB	EC:2.8.4.3,tRNA-2-methylthio-N(6)-dimethylallyladenosine synthase.	NA	NA	NA	NA
228		EEX35216.1	647169370	VIC_000339	ATP synthase C chain		4836.55	2.74575	0.206588	13.2909	2.61252e-40	5.74525e-39		NZ_ACZN01000010	22496..22750(-)	255	0.45	[C] Energy production and conversion	COG0636,FoF1-type ATP synthase, membrane subunit c/Archaeal/vacuolar-type H+-ATPase, subunit K,1.0e-06	pfam00137,ATP-synt_C,3.6e-11	TIGR01260,ATP synthase, F0 subunit c,2.7e-34	M00157: F-type ATPase, prokaryotes and chloroplasts	KO:K02110,F-type H+-transporting ATPase subunit c,6.5e-53	NA	ZP_05883867	84aa	ITERM:05514,ATP synthase F0 subcomplex C subunit	NA	Yes	NA	NA	NA
229		EEX33018.1	647171518	VIC_002468	hypothetical protein		401.473	4.09301	0.308133	13.2833	2.8951e-40	6.33889e-39		NZ_ACZN01000016	376011..376388(-)	378	0.47	NA	NA	NA	NA	NA	NA	NA	ZP_05885972	125aa	NA	NA	Yes	Yes	NA	NA
230		EEX33410.1	647171911	VIC_002864	na(+)-linked D-alanine glycine permease		1303.31	5.99027	0.452035	13.2518	4.40694e-40	9.60713e-39		NZ_ACZN01000016	824167..825717(-)	1551	0.46	[E] Amino acid transport and metabolism	COG1115,Na+/alanine symporter,1.0e-105	pfam01235,Na_Ala_symp,0.0e+00	TIGR00835,amino acid carrier protein,2.1e-126	NA	KO:K03310,alanine or glycine:cation symporter, AGCS family,0.0e+00	NA	ZP_05886364	516aa	NA	NA	Yes	Yes	NA	NA
231		EEX34283.1	647170128	VIC_001079	hypothetical protein		2894.9	-5.80292	0.437925	-13.2509	4.45557e-40	9.6711e-39		NZ_ACZN01000014	61287..61829(+)	543	0.51	NA	NA	pfam07700,HNOB,1.7e-38	NA	NA	NA	NA	ZP_05884594	180aa	NA	NA	NA	NA	NA	NA
232		EEX31019.1	647173003	VIC_003964	ribosomal RNA small subunit methyltransferase F		394.194	4.43001	0.335046	13.2221	6.54184e-40	1.41383e-38		NZ_ACZN01000018	191986..193377(-)	1392	0.46	[J] Translation, ribosomal structure and biogenesis	COG0144,16S rRNA C967 or C1407 C5-methylase, RsmB/RsmF family,3.0e-72	pfam17125,Methyltr_RsmF_N,4.0e-27,pfam01189,Methyltr_RsmB-F,3.9e-47,pfam13636,Methyltranf_PUA,2.9e-10	TIGR00446,NOL1/NOP2/sun family putative RNA methylase,2.3e-103	NA	KO:K11392,16S rRNA (cytosine1407-C5)-methyltransferase [EC:2.1.1.178],0.0e+00	NA	ZP_05887452	463aa	ITERM:06056,16S rRNA m(5)C-1407 methyltransferase (EC 2.1.1.178)	EC:2.1.1.178,16S rRNA (cytosine(1407)-C(5))-methyltransferase.	NA	NA	NA	NA
233		EEX32013.1	647172158	VIC_003112	predicted transporter component		346.226	3.8538	0.291513	13.22	6.72678e-40	1.44756e-38		NZ_ACZN01000017	173299..173748(-)	450	0.46	NA	NA	NA	NA	NA	KO:K07112,uncharacterized protein,1.4e-96	NA	ZP_05886608	149aa	NA	NA	Yes	NA	NA	NA
234		EEX34845.1	647169920	VIC_000877	SSU ribosomal protein S16p		4814.1	3.15423	0.238775	13.2101	7.67628e-40	1.64482e-38		NZ_ACZN01000013	301787..302035(-)	249	0.49	[J] Translation, ribosomal structure and biogenesis	COG0228,Ribosomal protein S16,3.0e-26	pfam00886,Ribosomal_S16,1.3e-23	TIGR00002,ribosomal protein S16,3.8e-31	M00178: Ribosome, bacteria	KO:K02959,small subunit ribosomal protein S16,5.6e-55	NA	ZP_05884396	82aa	ITERM:00326,SSU ribosomal protein S16P	NA	NA	NA	NA	NA
235		EEX35210.1	647169364	VIC_000333	ATP synthase epsilon chain		5637.79	2.84239	0.215342	13.1994	8.83913e-40	1.88593e-38		NZ_ACZN01000010	17061..17483(-)	423	0.52	[C] Energy production and conversion	COG0355,FoF1-type ATP synthase, epsilon subunit,5.0e-34	pfam00401,ATP-synt_DE,2.1e-11,pfam02823,ATP-synt_DE_N,4.6e-29	TIGR01216,ATP synthase, F1 epsilon subunit (delta in mitochondria),1.4e-47	M00157: F-type ATPase, prokaryotes and chloroplasts	KO:K02114,F-type H+-transporting ATPase subunit epsilon,1.5e-96	NA	ZP_05883861	140aa	ITERM:05511,ATP synthase F1 subcomplex epsilon subunit	NA	NA	NA	NA	NA
236		EEX35089.1	647169641	VIC_000597	D-3-phosphoglycerate dehydrogenase		2136.85	3.50417	0.265668	13.19	1.00149e-39	2.12774e-38		NZ_ACZN01000012	123353..124582(+)	1230	0.48	[R] General function prediction only	COG0111,Phosphoglycerate dehydrogenase or related dehydrogenase,1.0e-91	pfam00389,2-Hacid_dh,3.5e-38,pfam02826,2-Hacid_dh_C,2.0e-52,pfam01842,ACT,1.9e-06	TIGR01327,D-3-phosphoglycerate dehydrogenase,2.0e-86	M00020: Serine biosynthesis, glycerate-3P => serine	KO:K00058,D-3-phosphoglycerate dehydrogenase [EC:1.1.1.95],0.0e+00	SERSYN-PWY: L-serine biosynthesis	ZP_05884124	409aa	ITERM:00207,D-3-phosphoglycerate dehydrogenase (EC 1.1.1.95)	EC:1.1.1.95,Phosphoglycerate dehydrogenase.	NA	NA	NA	IMG_pathway,126: L-serine synthesis from 3-phosphoglycerate,IMG_pathway,235: tRNA-dependent L-cysteine synthesis from phosphoserine
237		EEX34920.1	647169996	VIC_000952	tRNA(m7G46)-methyltransferase		789.807	2.68814	0.204113	13.1699	1.30781e-39	2.76681e-38		NZ_ACZN01000013	375417..376136(-)	720	0.48	[J] Translation, ribosomal structure and biogenesis	COG0220,tRNA G46 methylase TrmB,3.0e-72	pfam02390,Methyltransf_4,1.1e-58	TIGR00091,tRNA (guanine-N(7)-)-methyltransferase,3.8e-72	NA	KO:K03439,tRNA (guanine-N7-)-methyltransferase [EC:2.1.1.33],0.0e+00	NA	ZP_05884471	239aa	ITERM:05202,tRNA (guanine-N(7)-)-methyltransferase (EC 2.1.1.33)	EC:2.1.1.33,tRNA (guanine(46)-N(7))-methyltransferase.	NA	NA	NA	NA
238		EEX34156.1	647171099	VIC_002054	protein-export membrane protein SecF		1549.79	2.69839	0.204897	13.1694	1.3156e-39	2.7716e-38		NZ_ACZN01000015	768972..769919(-)	948	0.48	[U] Intracellular trafficking, secretion, and vesicular transport	COG0341,Preprotein translocase subunit SecF,5.0e-91	pfam02355,SecD_SecF,7.1e-71,pfam07549,Sec_GG,8.4e-11	TIGR00916,protein-export membrane protein, SecD/SecF family,1.8e-59,TIGR00966,protein-export membrane protein SecF,4.9e-90	M00335: Sec (secretion) system	KO:K03074,preprotein translocase subunit SecF,0.0e+00	NA	ZP_05885563	315aa	ITERM:02942,protein translocase subunit secF	NA	Yes	NA	NA	NA
239		EEX30674.1	647174021	VIC_004970	tRNA-dihydrouridine synthase B		2399.4	4.96833	0.377474	13.1621	1.45075e-39	3.04355e-38		NZ_ACZN01000020	117303..118160(+)	858	0.5	[J] Translation, ribosomal structure and biogenesis	COG0042,tRNA-dihydrouridine synthase,4.0e-85	pfam01207,Dus,3.9e-100	TIGR00737,putative TIM-barrel protein, nifR3 family,1.1e-118	NA	KO:K05540,tRNA-dihydrouridine synthase B [EC:1.-.-.-],0.0e+00	NA	ZP_05888451	285aa	ITERM:06313,tRNA-U20-dihydrouridine synthase	EC:1.-,Oxidoreductases.	NA	NA	NA	NA
240		EEX32725.1	647171225	VIC_002173	chemotaxis regulator CheY		1916.85	-7.07949	0.538265	-13.1524	1.64824e-39	3.44345e-38		NZ_ACZN01000016	50835..51194(+)	360	0.44	NA	NA	pfam00072,Response_reg,6.0e-29	NA	M00506: CheA-CheYBV (chemotaxis) two-component regulatory system	KO:K03413,two-component system, chemotaxis family, response regulator CheY,7.2e-82	NA	ZP_05885679	119aa	NA	NA	NA	NA	NA	NA
241		EEX33096.1	647171596	VIC_002546	alkyl sulfatase		3765.94	-3.89462	0.296472	-13.1366	2.03275e-39	4.22914e-38		NZ_ACZN01000016	467850..469778(-)	1929	0.43	[Q] Secondary metabolites biosynthesis, transport and catabolism	COG2015,Alkyl sulfatase BDS1 and related hydrolases, metallo-beta-lactamase superfamily,0.0e+00	pfam14864,Alkyl_sulf_C,1.9e-40,pfam00753,Lactamase_B,7.6e-39,pfam14863,Alkyl_sulf_dimr,1.4e-56	NA	NA	NA	NA	ZP_05886050	642aa	NA	NA	NA	NA	NA	NA
242		EEX32009.1	647172154	VIC_003108	aspartate aminotransferase		1753.67	1.8912	0.144222	13.1131	2.77171e-39	5.7427e-38		NZ_ACZN01000017	168039..169220(-)	1182	0.46	[E] Amino acid transport and metabolism	COG1448,Aspartate/tyrosine/aromatic aminotransferase,0.0e+00	pfam00155,Aminotran_1_2,5.1e-64	NA	NA	KO:K00813,aspartate aminotransferase [EC:2.6.1.1],0.0e+00	ASPARAGINE-DEG1-PWY-1: L-asparagine degradation III (mammalian)	ZP_05886604	393aa	NA	EC:2.6.1.1,Aspartate transaminase.	NA	NA	NA	NA
243		EEX33878.1	647170819	VIC_001774	TRAP-type C4-dicarboxylate transport system component		1063.98	5.44548	0.415483	13.1064	3.02634e-39	6.24447e-38		NZ_ACZN01000015	454420..455415(-)	996	0.45	[G] Carbohydrate transport and metabolism	COG1638,TRAP-type C4-dicarboxylate transport system, periplasmic component,5.0e-90	pfam03480,DctP,2.3e-105	TIGR00787,tripartite ATP-independent periplasmic transporter solute receptor, DctP family,6.4e-85	NA	KO:K11688,C4-dicarboxylate-binding protein DctP,0.0e+00	NA	ZP_05885285	331aa	NA	NA	NA	Yes	NA	NA
244		EEX34631.1	647169704	VIC_000657	SSU ribosomal protein S2p (SAe)		17093.1	3.51454	0.268313	13.0987	3.35128e-39	6.88661e-38		NZ_ACZN01000013	46323..47051(-)	729	0.44	[J] Translation, ribosomal structure and biogenesis	COG0052,Ribosomal protein S2,2.0e-99	pfam00318,Ribosomal_S2,1.7e-93	TIGR01011,ribosomal protein S2, bacterial type,1.7e-111	M00178: Ribosome, bacteria	KO:K02967,small subunit ribosomal protein S2,0.0e+00	NA	ZP_05884182	242aa	ITERM:00279,SSU ribosomal protein S2P	NA	NA	NA	NA	NA
245		EEX32593.1	647172739	VIC_003697	alkaline serine protease		6686.88	-6.63109	0.506347	-13.0959	3.47304e-39	7.10769e-38		NZ_ACZN01000017	859646..861118(+)	1473	0.5	[O] Posttranslational modification, protein turnover, chaperones	COG1404,Serine protease, subtilisin family,9.0e-25	pfam05922,Inhibitor_I9,2.4e-12,pfam04151,PPC,1.0e-13,pfam00082,Peptidase_S8,7.0e-36	NA	NA	KO:K14645,serine protease [EC:3.4.21.-],0.0e+00	NA	ZP_05887188	490aa	NA	EC:3.4.21.-,Hydrolases. Acting on peptide bonds (peptidases). Serine endopeptidases.	NA	NA	NA	NA
246		EEX33029.1	647171529	VIC_002479	cytochrome c oxidase polypeptide II		2716.57	-7.60204	0.58091	-13.0864	3.93688e-39	8.0242e-38		NZ_ACZN01000016	388058..389212(+)	1155	0.48	[C] Energy production and conversion	COG1622,Heme/copper-type cytochrome/quinol oxidase, subunit 2,6.0e-54	pfam02790,COX2_TM,1.1e-14,pfam13442,Cytochrome_CBB3,3.3e-11,pfam00116,COX2,3.2e-36	TIGR02866,cytochrome c oxidase, subunit II,2.1e-64	M00155: Cytochrome c oxidase, prokaryotes	KO:K02275,cytochrome c oxidase subunit II [EC:1.9.3.1],0.0e+00	PWY-6692: Fe(II) oxidation	ZP_05885983	384aa	NA	EC:1.9.3.1,Cytochrome-c oxidase.	Yes	Yes	Yes	NA
247		EEX33653.1	647170594	VIC_001549	glutamate decarboxylase eukaryotic type		604.89	3.41415	0.261711	13.0455	6.74285e-39	1.36877e-37		NZ_ACZN01000015	175686..177332(+)	1647	0.45	[E] Amino acid transport and metabolism	COG0076,Glutamate or tyrosine decarboxylase or a related PLP-dependent protein,2.0e-87	pfam00282,Pyridoxal_deC,2.2e-56	TIGR03799,putative pyridoxal-dependent aspartate 1-decarboxylase,0.0e+00	M00027: GABA (gamma-Aminobutyrate) shunt	KO:K01580,glutamate decarboxylase [EC:4.1.1.15],0.0e+00	PWY0-1305: L-glutamate degradation IX (via 4-aminobutanoate)	ZP_05885060	548aa	NA	EC:4.1.1.15,Glutamate decarboxylase.	NA	NA	NA	NA
248		EEX35214.1	647169368	VIC_000337	ATP synthase delta chain		6657.68	2.86381	0.219689	13.0358	7.66032e-39	1.54874e-37		NZ_ACZN01000010	21405..21938(-)	534	0.47	[C] Energy production and conversion	COG0712,FoF1-type ATP synthase, delta subunit,7.0e-42	pfam00213,OSCP,1.5e-53	TIGR01145,ATP synthase, F1 delta subunit,3.9e-67	M00157: F-type ATPase, prokaryotes and chloroplasts	KO:K02113,F-type H+-transporting ATPase subunit delta,1.1e-122	NA	ZP_05883865	177aa	ITERM:05510,ATP synthase F1 subcomplex delta subunit	NA	NA	NA	NA	NA
249		EEX33252.1	647171753	VIC_002706	hypothetical protein		1241.52	-3.7564	0.288498	-13.0205	9.35245e-39	1.88326e-37		NZ_ACZN01000016	655790..658438(+)	2649	0.45	[T] Signal transduction mechanisms	COG0642,Signal transduction histidine kinase,1.0e-42	pfam00512,HisKA,8.8e-19,pfam02518,HATPase_c,1.4e-29,pfam00072,Response_reg,8.3e-20	NA	NA	NA	NA	ZP_05886206	882aa	NA	NA	Yes	NA	Yes	NA
250		EEX34983.1	647170068	VIC_001017	bacterioferritin		19661.7	-5.5218	0.424346	-13.0125	1.03908e-38	2.08398e-37		NZ_ACZN01000013	451049..451531(-)	483	0.4	[P] Inorganic ion transport and metabolism	COG2193,Bacterioferritin (cytochrome b1),2.0e-57	pfam00210,Ferritin,3.8e-40	TIGR00754,bacterioferritin,3.6e-85	NA	KO:K03594,bacterioferritin [EC:1.16.3.1],2.2e-118	NA	ZP_05884534	160aa	NA	EC:1.16.3.1,Ferroxidase.	NA	NA	NA	NA
251		EEX32104.1	647172250	VIC_003203	L-lactate permease		5837.7	7.12924	0.548162	13.0057	1.1351e-38	2.26748e-37		NZ_ACZN01000017	298223..299914(+)	1692	0.49	[C] Energy production and conversion	COG1620,L-lactate permease,1.0e-110	pfam02652,Lactate_perm,2.2e-107	TIGR00795,L-lactate transport,7.0e-109	NA	KO:K03303,lactate permease,0.0e+00	NA	ZP_05886699	563aa	NA	NA	Yes	NA	NA	NA
252		EEX31283.1	647173269	VIC_004230	DNA gyrase subunit A		4836.6	2.37881	0.182914	13.0051	1.145e-38	2.27818e-37		NZ_ACZN01000018	500800..503442(-)	2643	0.47	[L] Replication, recombination and repair	COG0188,DNA gyrase/topoisomerase IV, subunit A,0.0e+00	pfam03989,DNA_gyraseA_C,6.9e-14,pfam03989,DNA_gyraseA_C,2.3e-08,pfam00521,DNA_topoisoIV,0.0e+00,pfam03989,DNA_gyraseA_C,1.2e-11,pfam03989,DNA_gyraseA_C,4.9e-11,pfam03989,DNA_gyraseA_C,8.3e-16,pfam03989,DNA_gyraseA_C,1.6e-08	TIGR01063,DNA gyrase, A subunit,0.0e+00	NA	KO:K02469,DNA gyrase subunit A [EC:5.99.1.3],0.0e+00	NA	ZP_05887716	880aa	ITERM:00002,DNA gyrase subunit A (EC 5.99.1.3)	EC:5.99.1.3,DNA topoisomerase (ATP-hydrolyzing).	NA	NA	NA	NA
253		EEX30608.1	647173955	VIC_004904	LSU ribosomal protein L29p (L35e)		5169.42	3.35147	0.258368	12.9717	1.77102e-38	3.50985e-37		NZ_ACZN01000020	40203..40394(-)	192	0.46	[J] Translation, ribosomal structure and biogenesis	COG0255,Ribosomal protein L29,3.0e-10	pfam00831,Ribosomal_L29,1.6e-25	TIGR00012,ribosomal protein L29,1.7e-27	M00178: Ribosome, bacteria	KO:K02904,large subunit ribosomal protein L29,1.1e-37	NA	ZP_05888385	63aa	ITERM:00255,LSU ribosomal protein L29P	NA	NA	NA	NA	NA
254		EEX30591.1	647173938	VIC_004887	DNA-directed RNA polymerase alpha subunit		32430.3	3.61014	0.278529	12.9615	2.02356e-38	3.99454e-37		NZ_ACZN01000020	31650..32642(-)	993	0.46	[K] Transcription	COG0202,DNA-directed RNA polymerase, alpha subunit/40 kD subunit,7.0e-95	pfam03118,RNA_pol_A_CTD,5.6e-24,pfam01193,RNA_pol_L,1.6e-23,pfam01000,RNA_pol_A_bac,4.2e-24	TIGR02027,DNA-directed RNA polymerase, alpha subunit, bacterial and chloroplast-type,2.0e-115	M00183: RNA polymerase, bacteria	KO:K03040,DNA-directed RNA polymerase subunit alpha [EC:2.7.7.6],0.0e+00	NA	ZP_05888368	330aa	ITERM:05612,DNA-directed RNA polymerase subunit alpha (EC 2.7.7.6)	EC:2.7.7.6,DNA-directed RNA polymerase.	NA	NA	NA	NA
255		EEX32938.1	647171438	VIC_002388	putative phospholipase C		8261.53	-5.28581	0.408158	-12.9504	2.33722e-38	4.59562e-37		NZ_ACZN01000016	278656..279981(+)	1326	0.46	[R] General function prediction only	COG3568,Metal-dependent hydrolase, endonuclease/exonuclease/phosphatase family,2.0e-16	pfam03372,Exo_endo_phos,3.1e-07	NA	NA	NA	NA	ZP_05885892	441aa	NA	NA	NA	Yes	NA	NA
256		EEX34197.1	647171140	VIC_002095	Flp pilus assembly protein TadD		1080.17	-4.02154	0.310567	-12.949	2.37992e-38	4.6613e-37		NZ_ACZN01000015	827998..829014(-)	1017	0.44	NA	NA	pfam13181,TPR_8,6.0e-03,pfam13181,TPR_8,1.6e-02,pfam13181,TPR_8,5.2e-02,pfam13181,TPR_8,5.9e-03,pfam13432,TPR_16,1.8e-02	NA	NA	NA	NA	ZP_05885604	338aa	NA	NA	NA	Yes	NA	NA
257		EEX32416.1	647172562	VIC_003520	NAD(FAD)-utilizing dehydrogenase		730.78	3.2946	0.254441	12.9484	2.39945e-38	4.68127e-37		NZ_ACZN01000017	650329..651945(-)	1617	0.47	[R] General function prediction only	COG2509,Uncharacterized FAD-dependent dehydrogenase,0.0e+00	pfam07992,Pyr_redox_2,3.9e-06	NA	NA	KO:K07137,uncharacterized protein,0.0e+00	NA	ZP_05887011	538aa	NA	NA	NA	NA	NA	NA
258		EEX32015.1	647172160	VIC_003114	transcriptional regulator ArsR family		86.0217	7.0963	0.549161	12.9221	3.37939e-38	6.56753e-37		NZ_ACZN01000017	174172..174483(-)	312	0.43	[K] Transcription	COG0640,DNA-binding transcriptional regulator, ArsR family,4.0e-10	pfam01022,HTH_5,1.4e-08	NA	NA	NA	NA	ZP_05886610	103aa	ITERM:01880,transcriptional regulator, ArsR family	NA	NA	NA	NA	NA
259		EEX33412.1	647171913	VIC_002866	hypothetical protein		973.346	-5.27173	0.408773	-12.8965	4.71207e-38	9.12212e-37		NZ_ACZN01000016	826617..826868(+)	252	0.38	NA	NA	NA	NA	NA	NA	NA	ZP_05886366	83aa	NA	NA	NA	NA	NA	NA
260		EEX35232.1	647169386	VIC_000356	DNA recombination and repair protein RecF		806.287	2.87075	0.222628	12.8949	4.81108e-38	9.27798e-37		NZ_ACZN01000010	38697..39779(+)	1083	0.47	[L] Replication, recombination and repair	COG1195,Recombinational DNA repair ATPase RecF,4.0e-113	pfam02463,SMC_N,3.7e-37	TIGR00611,recF protein,6.2e-123	NA	KO:K03629,DNA replication and repair protein RecF,0.0e+00	NA	ZP_05883883	360aa	ITERM:00056,DNA replication and repair protein RecF	NA	NA	NA	NA	NA
261		EEX34450.1	647170295	VIC_001250	alpha-amylase 4		1212.86	2.94955	0.22991	12.8292	1.12591e-37	2.16296e-36		NZ_ACZN01000014	235243..237222(-)	1980	0.49	NA	NA	pfam00128,Alpha-amylase,1.3e-13,pfam16738,CBM26,6.0e-17,pfam02806,Alpha-amylase_C,5.9e-07	NA	NA	KO:K01176,alpha-amylase [EC:3.2.1.1],0.0e+00	NA	ZP_05884761	659aa	NA	EC:3.2.1.1,Alpha-amylase.	NA	Yes	NA	NA
262		EEX35553.1	647169063	VIC_000053	preprotein translocase subunit SecE		2744.53	2.85829	0.223649	12.7803	2.11377e-37	4.04521e-36		NZ_ACZN01000005	27972..28352(-)	381	0.45	[U] Intracellular trafficking, secretion, and vesicular transport	COG0690,Preprotein translocase subunit SecE,4.0e-12	pfam00584,SecE,5.9e-22	TIGR00964,preprotein translocase, SecE subunit, bacterial,2.7e-22	M00335: Sec (secretion) system	KO:K03073,preprotein translocase subunit SecE,8.4e-84	NA	ZP_05883590	126aa	ITERM:02939,protein translocase subunit secE/sec61 gamma	NA	Yes	NA	NA	NA
263		EEX30581.1	647173928	VIC_004877	uroporphyrinogen-III methyltransferase		783.526	7.14663	0.559623	12.7704	2.39807e-37	4.57184e-36		NZ_ACZN01000020	24003..24872(-)	870	0.49	[H] Coenzyme transport and metabolism	COG0007,Uroporphyrinogen-III methylase (siroheme synthase),5.0e-89	pfam00590,TP_methylase,3.0e-45	TIGR01469,uroporphyrin-III C-methyltransferase,9.1e-96	M00121: Heme biosynthesis, glutamate => protoheme/siroheme	KO:K02303,uroporphyrin-III C-methyltransferase [EC:2.1.1.107],0.0e+00	NA	ZP_05888358	289aa	ITERM:01807,uroporphyrinogen-III C-methyltransferase (EC 2.1.1.107)	EC:2.1.1.107,Uroporphyrinogen-III C-methyltransferase.	NA	NA	NA	IMG_pathway,474: Anaerobic cob(II)yrinate a,c diamide synthesis (Salmonella),IMG_pathway,477: Aerobic cob(II)yrinate a,c diamide synthesis
264		EEX31127.1	647173111	VIC_004072	type cbb3 cytochrome oxidase biogenesis protein CcoI		323.317	2.85271	0.223561	12.7603	2.73104e-37	5.1869e-36		NZ_ACZN01000018	321161..323533(+)	2373	0.47	[P] Inorganic ion transport and metabolism	COG2217,Cation transport ATPase,0.0e+00	pfam00122,E1-E2_ATPase,4.8e-57,pfam00702,Hydrolase,2.7e-31,pfam12156,ATPase-cat_bd,7.5e-28,pfam00403,HMA,3.8e-10	TIGR01511,copper-(or silver)-translocating P-type ATPase,0.0e+00,TIGR01512,heavy metal-(Cd/Co/Hg/Pb/Zn)-translocating P-type ATPase,4.6e-128,TIGR01525,heavy metal translocating P-type ATPase,0.0e+00,TIGR01494,ATPase, P-type (transporting), HAD superfamily, subfamily IC,2.7e-80	NA	KO:K01533,Cu2+-exporting ATPase [EC:3.6.3.4],0.0e+00	NA	ZP_05887560	790aa	NA	EC:3.6.3.4,Cu(2+)-exporting ATPase.	Yes	NA	Yes	NA
265		EEX31447.1	647173433	VIC_004395	D-Lactate dehydrogenase		2245.91	3.80677	0.298555	12.7506	3.09161e-37	5.84955e-36		NZ_ACZN01000018	683604..685313(+)	1710	0.47	[C] Energy production and conversion	COG0277,FAD/FMN-containing dehydrogenase,6.0e-33	pfam09330,Lact-deh-memb,0.0e+00,pfam01565,FAD_binding_4,2.6e-08	NA	NA	KO:K03777,D-lactate dehydrogenase [EC:1.1.1.28],0.0e+00	PWY4LZ-257: superpathway of fermentation (<i>Chlamydomonas reinhardtii</i>)	ZP_05887880	569aa	ITERM:01595,D-lactate dehydrogenase (EC 1.1.1.28)	EC:1.1.1.28,D-lactate dehydrogenase.	NA	NA	NA	IMG_pathway,372: L-alanine fermentation to propionate
266		EEX33314.1	647171815	VIC_002768	arsenical-resistance protein ACR3		375.973	-4.99148	0.391827	-12.739	3.59033e-37	6.74475e-36		NZ_ACZN01000016	721353..722426(-)	1074	0.45	[P] Inorganic ion transport and metabolism	COG0798,Arsenite efflux pump ArsB, ACR3 family,8.0e-91	pfam01758,SBF,5.3e-62	TIGR00832,arsenical-resistance protein,0.0e+00	NA	KO:K03325,arsenite transporter, ACR3 family,0.0e+00	NA	ZP_05886268	357aa	NA	NA	Yes	NA	NA	NA
267		EEX30602.1	647173949	VIC_004898	SSU ribosomal protein S8p (S15Ae)		12931.3	5.15012	0.404281	12.739	3.59164e-37	6.74475e-36		NZ_ACZN01000020	37774..38166(-)	393	0.44	[J] Translation, ribosomal structure and biogenesis	COG0096,Ribosomal protein S8,3.0e-45	pfam00410,Ribosomal_S8,3.3e-47	NA	M00179: Ribosome, archaea	KO:K02994,small subunit ribosomal protein S8,1.0e-87	NA	ZP_05888379	130aa	ITERM:00290,SSU ribosomal protein S8P	NA	NA	NA	NA	NA
268		EEX31131.1	647173115	VIC_004076	universal stress protein E		3268.95	-3.62457	0.284759	-12.7285	4.10404e-37	7.67349e-36		NZ_ACZN01000018	325338..326285(+)	948	0.48	[T] Signal transduction mechanisms	COG0589,Nucleotide-binding universal stress protein, UspA family,1.0e-12	pfam00582,Usp,8.7e-15,pfam00582,Usp,5.9e-16	NA	NA	KO:K14055,universal stress protein E,0.0e+00	NA	ZP_05887564	315aa	NA	NA	NA	NA	NA	NA
269		EEX31582.1	647173572	VIC_004532	acyl-CoA dehydrogenase short-chain specific		34613.1	3.64613	0.286458	12.7283	4.11681e-37	7.67349e-36		NZ_ACZN01000018	828456..830741(-)	2286	0.48	[I] Lipid transport and metabolism	COG1960,Acyl-CoA dehydrogenase related to the alkylation response protein AidB,2.0e-45	pfam00441,Acyl-CoA_dh_1,1.7e-08,pfam02770,Acyl-CoA_dh_M,3.6e-10,pfam02771,Acyl-CoA_dh_N,1.0e-14,pfam09317,DUF1974,3.8e-111	NA	NA	NA	NA	ZP_05888015	761aa	NA	NA	NA	NA	NA	NA
270		EEX30594.1	647173941	VIC_004890	SSU ribosomal protein S13p (S18e)		15176.4	3.5923	0.282446	12.7185	4.66604e-37	8.665e-36		NZ_ACZN01000020	33723..34079(-)	357	0.46	[J] Translation, ribosomal structure and biogenesis	COG0099,Ribosomal protein S13,1.0e-41	pfam00416,Ribosomal_S13,3.3e-32	TIGR03631,ribosomal protein uS13, bacterial form,3.8e-57	M00179: Ribosome, archaea	KO:K02952,small subunit ribosomal protein S13,7.6e-81	NA	ZP_05888371	118aa	ITERM:00302,SSU ribosomal protein S13P	NA	NA	NA	NA	NA
271		EEX30566.1	647173913	VIC_004862	sulfite reductase [NADPH] flavoprotein alpha-component		6188.64	5.35021	0.420736	12.7163	4.80064e-37	8.88206e-36		NZ_ACZN01000020	7192..9051(-)	1860	0.47	[P] Inorganic ion transport and metabolism	COG0369,Sulfite reductase, alpha subunit (flavoprotein),0.0e+00	pfam00667,FAD_binding_1,1.7e-27,pfam00175,NAD_binding_1,5.0e-19,pfam00258,Flavodoxin_1,1.2e-28	TIGR01931,sulfite reductase [NADPH] flavoprotein, alpha-component,0.0e+00	M00616: Sulfate-sulfur assimilation	KO:K00380,sulfite reductase (NADPH) flavoprotein alpha-component [EC:1.8.1.2],0.0e+00	SO4ASSIM-PWY: sulfate reduction I (assimilatory)	ZP_05888343	619aa	ITERM:01714,sulfite reductase (NADPH) alpha subunit (EC 1.8.1.2)	EC:1.8.1.2,Assimilatory sulfite reductase (NADPH).	NA	NA	NA	NA
272		EEX34730.1	647169803	VIC_000758	ubiquinol-cytochrome C reductase iron-sulfur subunit		3330.29	2.75713	0.216981	12.7068	5.42227e-37	9.99531e-36		NZ_ACZN01000013	153136..153729(-)	594	0.47	[C] Energy production and conversion	COG0723,Rieske Fe-S protein,1.0e-35	pfam10399,UCR_Fe-S_N,1.6e-14,pfam00355,Rieske,5.7e-12	TIGR01416,ubiquinol-cytochrome c reductase, iron-sulfur subunit,1.3e-77	M00152: Cytochrome bc1 complex	KO:K00411,ubiquinol-cytochrome c reductase iron-sulfur subunit [EC:1.10.2.2],0.0e+00	PWY-7082: ammonia oxidation IV (autotrophic ammonia oxidizers)	ZP_05884281	197aa	NA	EC:1.10.2.2,Quinol--cytochrome-c reductase.	Yes	NA	NA	NA
273		EEX35269.1	647169423	VIC_000393	phosphoribosylaminoimidazole carboxylase catalytic subunit		842.208	3.84071	0.302583	12.6931	6.45867e-37	1.18622e-35		NZ_ACZN01000010	78345..78830(-)	486	0.51	[F] Nucleotide transport and metabolism	COG0041,Phosphoribosylcarboxyaminoimidazole (NCAIR) mutase,5.0e-59	pfam00731,AIRC,7.1e-65	TIGR01162,phosphoribosylaminoimidazole carboxylase, PurE protein,2.3e-70	M00048: Inosine monophosphate biosynthesis, PRPP + glutamine => IMP	KO:K01588,5-(carboxyamino)imidazole ribonucleotide mutase [EC:5.4.99.18],9.2e-112	PWY-7234: inosine-5'-phosphate biosynthesis III	ZP_05883920	161aa	ITERM:06285,5-(carboxyamino)imidazole ribonucleotide mutase	EC:5.4.99.18,5-(carboxyamino)imidazole ribonucleotide mutase.	NA	NA	NA	IMG_pathway,811: 5-amino-1-(5-phospho-D-ribosyl)imidazole-4-carboxylate synthesis via NCAIR synthase/mutase
274		EEX34556.1	647170401	VIC_001356	predicted signal transduction protein		1492	-5.26351	0.414875	-12.687	6.9814e-37	1.27755e-35		NZ_ACZN01000014	355838..357097(-)	1260	0.52	[T] Signal transduction mechanisms	COG3434,c-di-GMP-related signal transduction protein, contains EAL and HDOD domains,4.0e-85	pfam00563,EAL,1.0e-10,pfam08668,HDOD,2.3e-12	NA	NA	KO:K07181,putative signal transduction protein containing EAL and modified HD-GYP domains,0.0e+00	NA	ZP_05884867	419aa	NA	NA	NA	NA	NA	NA
275		EEX34123.1	647171066	VIC_002021	ribosomal RNA large subunit methyltransferase N		1976.04	4.46287	0.352005	12.6784	7.78768e-37	1.41991e-35		NZ_ACZN01000015	726069..727193(-)	1125	0.46	[J] Translation, ribosomal structure and biogenesis	COG0820,Adenine C2-methylase RlmN of 23S rRNA A2503 and tRNA A37,2.0e-129	pfam04055,Radical_SAM,4.1e-15	TIGR00048,23S rRNA (adenine(2503)-C(2))-methyltransferase,0.0e+00	NA	KO:K06941,23S rRNA (adenine2503-C2)-methyltransferase [EC:2.1.1.192],0.0e+00	NA	ZP_05885530	374aa	ITERM:06067,23S rRNA m(2)A-2503 methyltransferase (EC 2.1.1.192)	EC:2.1.1.192,23S rRNA (adenine(2503)-C(2))-methyltransferase.	NA	NA	NA	NA
276		EEX32023.1	647172168	VIC_003122	polyhydroxyalkanoic acid synthase		20942.6	-5.12532	0.404313	-12.6766	7.97021e-37	1.44792e-35		NZ_ACZN01000017	187483..189267(-)	1785	0.46	[I] Lipid transport and metabolism	COG3243,Poly(3-hydroxyalkanoate) synthetase,0.0e+00	pfam07167,PhaC_N,2.1e-74	TIGR01838,poly(R)-hydroxyalkanoic acid synthase, class I,0.0e+00	NA	KO:K03821,polyhydroxyalkanoate synthase [EC:2.3.1.-],0.0e+00	NA	ZP_05886618	594aa	NA	EC:2.3.1.-,Transferases. Acyltransferases. Transferring groups other than amino-acyl groups.	NA	NA	NA	NA
277		EEX32678.1	647171178	VIC_002126	alkyl sulfatase		1534.67	-3.71983	0.293893	-12.6571	1.02253e-36	1.85089e-35		NZ_ACZN01000016	796..1872(-)	1077	0.44	NA	NA	pfam00753,Lactamase_B,1.8e-39	NA	NA	NA	NA	ZP_05885632	358aa	NA	NA	NA	NA	NA	NA
278		EEX34111.1	647171054	VIC_002009	GMP synthase [glutamine-hydrolyzing]		5251.19	4.18536	0.330862	12.6499	1.12043e-36	2.0208e-35		NZ_ACZN01000015	711610..713163(-)	1554	0.47	[F] Nucleotide transport and metabolism	COG0519,GMP synthase, PP-ATPase domain/subunit,0.0e+00	pfam00958,GMP_synt_C,1.5e-43,pfam02540,NAD_synthase,8.3e-08,pfam00117,GATase,3.7e-43	TIGR00888,GMP synthase (glutamine-hydrolyzing), N-terminal domain or A subunit,1.9e-88,TIGR00884,GMP synthase (glutamine-hydrolyzing), C-terminal domain or B subunit,0.0e+00	M00050: Guanine ribonucleotide biosynthesis IMP => GDP,GTP	KO:K01951,GMP synthase (glutamine-hydrolysing) [EC:6.3.5.2],0.0e+00	PWY-7221: guanosine ribonucleotides <i>de novo</i> biosynthesis	ZP_05885518	517aa	ITERM:01286,GMP synthase (glutamine-hydrolyzing) (EC 6.3.5.2)	EC:6.3.5.2,GMP synthase (glutamine-hydrolyzing).	NA	NA	Yes	IMG_pathway,295: Guanylate (GMP) biosynthesis via glutamine
279		EEX34754.1	647169827	VIC_000782	ribosome-binding factor A		400.204	3.52935	0.279527	12.6261	1.5155e-36	2.72355e-35		NZ_ACZN01000013	188144..188557(-)	414	0.47	[J] Translation, ribosomal structure and biogenesis	COG0858,Ribosome-binding factor A,9.0e-29	pfam02033,RBFA,2.6e-30	TIGR00082,ribosome-binding factor A,4.7e-39	NA	KO:K02834,ribosome-binding factor A,3.8e-94	NA	ZP_05884305	137aa	ITERM:02542,ribosome-binding factor A	NA	NA	NA	NA	NA
280		EEX30792.1	647173856	VIC_004812	cytosol aminopeptidase PepA		2860.75	2.46128	0.195176	12.6105	1.84756e-36	3.30845e-35		NZ_ACZN01000019	12027..13535(+)	1509	0.48	[E] Amino acid transport and metabolism	COG0260,Leucyl aminopeptidase,0.0e+00	pfam02789,Peptidase_M17_N,4.1e-34,pfam00883,Peptidase_M17,1.9e-122	NA	NA	KO:K01255,leucyl aminopeptidase [EC:3.4.11.1],0.0e+00	NA	ZP_05888293	502aa	ITERM:03706,aminopeptidase A. Metallo peptidase. MEROPS family M17	EC:3.4.11.1,Leucyl aminopeptidase.	NA	NA	NA	NA
281		EEX30675.1	647174022	VIC_004971	NA-binding protein Fis		412.178	5.53764	0.439167	12.6094	1.87385e-36	3.34359e-35		NZ_ACZN01000020	118233..118529(+)	297	0.41	[K] Transcription	COG2901,DNA-binding protein Fis (factor for inversion stimulation),1.0e-35	pfam02954,HTH_8,3.9e-14	NA	NA	KO:K03557,Fis family transcriptional regulator, factor for inversion stimulation protein,4.2e-65	NA	ZP_05888452	98aa	ITERM:00162,DNA-binding protein Fis	NA	NA	NA	NA	IMG_pathway,431: Bacterial nucleoid proteins
282		EEX32083.1	647172229	VIC_003182	hypothetical protein		836.279	-5.37479	0.426741	-12.595	2.25007e-36	4.00066e-35		NZ_ACZN01000017	272668..273489(+)	822	0.43	[E] Amino acid transport and metabolism	COG0834,ABC-type amino acid transport/signal transduction system, periplasmic component/domain,1.0e-12	pfam00497,SBP_bac_3,2.8e-15	NA	M00236: Putative polar amino acid transport system	KO:K02030,polar amino acid transport system substrate-binding protein,0.0e+00	NA	ZP_05886678	273aa	ITERM:05951,amino acid ABC transporter substrate-binding protein, PAAT family (TC 3.A.1.3.-)	NA	NA	Yes	NA	NA
283		EEX31630.1	647173621	VIC_004580	hypothetical protein		378.908	-6.77912	0.539205	-12.5724	2.9935e-36	5.30367e-35		NZ_ACZN01000018	880429..880569(+)	141	0.45	NA	NA	NA	NA	NA	NA	NA	ZP_05888063	46aa	NA	NA	NA	NA	NA	NA
284		EEX32435.1	647172581	VIC_003539	sodium/dicarboxylate symporter		996.294	3.62559	0.288481	12.5679	3.17067e-36	5.5978e-35		NZ_ACZN01000017	670686..671903(+)	1218	0.47	[E] Amino acid transport and metabolism	COG3633,Na+/serine symporter,0.0e+00	pfam00375,SDF,2.4e-66	NA	NA	KO:K07862,serine/threonine transporter,0.0e+00	NA	ZP_05887030	405aa	NA	NA	Yes	NA	Yes	NA
285		EEX31705.1	647173696	VIC_004655	Na+/H+ antiporter NhaC		123.202	4.09915	0.326224	12.5655	3.26999e-36	5.75289e-35		NZ_ACZN01000018	961803..963236(+)	1434	0.48	[C] Energy production and conversion	COG1757,Na+/H+ antiporter NhaC,1.0e-78	pfam03553,Na_H_antiporter,1.2e-65	TIGR00931,Na+/H+ antiporter NhaC,0.0e+00	NA	KO:K03315,Na+:H+ antiporter, NhaC family,0.0e+00	NA	ZP_05888138	477aa	ITERM:06523,transporter, NhaC family (TC 2.A.35)	NA	Yes	NA	NA	NA
286		EEX32512.1	647172658	VIC_003616	hypothetical protein		193.63	3.93303	0.313467	12.5469	4.13484e-36	7.24899e-35		NZ_ACZN01000017	755807..756097(+)	291	0.48	[C] Energy production and conversion	COG1359,Quinol monooxygenase YgiN,6.0e-18	pfam03992,ABM,2.8e-17	NA	NA	NA	NA	ZP_05887107	96aa	NA	NA	NA	NA	NA	NA
287		EEX34996.1	647169548	VIC_000504	soluble lytic murein transglycosylase precursor		2649.04	-2.93215	0.233834	-12.5395	4.54043e-36	7.9323e-35		NZ_ACZN01000012	19634..21589(-)	1956	0.47	[M] Cell wall/membrane/envelope biogenesis	COG0741,Soluble lytic murein transglycosylase and related regulatory proteins (some contain LysM/invasin domains),2.0e-29	pfam01464,SLT,2.1e-28,pfam14718,SLT_L,8.2e-22	NA	NA	KO:K08309,soluble lytic murein transglycosylase [EC:3.2.1.-],0.0e+00	NA	ZP_05884031	651aa	NA	EC:3.2.1.-,Hydrolases. Glycosylases. Glycosidases, i.e. enzymes hydrolyzing O- and S-glycosyl compounds.	NA	Yes	NA	NA
288		EEX34728.1	647169801	VIC_000756	ubiquinol cytochrome C oxidoreductase cytochrome C1 subunit		5117.4	2.59354	0.206958	12.5317	5.00613e-36	8.71553e-35		NZ_ACZN01000013	151137..151874(-)	738	0.46	[C] Energy production and conversion	COG2857,Cytochrome c1,5.0e-65	pfam02167,Cytochrom_C1,3.9e-17	NA	M00151: Cytochrome bc1 complex respiratory unit	KO:K00413,ubiquinol-cytochrome c reductase cytochrome c1 subunit,0.0e+00	NA	ZP_05884279	245aa	NA	NA	Yes	Yes	NA	NA
289		EEX30596.1	647173943	VIC_004892	preprotein translocase SecY subunit		37239	4.09348	0.327241	12.5091	6.66078e-36	1.15561e-34		NZ_ACZN01000020	34368..35702(-)	1335	0.44	[U] Intracellular trafficking, secretion, and vesicular transport	COG0201,Preprotein translocase subunit SecY,0.0e+00	pfam00344,SecY,3.8e-118	TIGR00967,preprotein translocase, SecY subunit,0.0e+00	M00335: Sec (secretion) system	KO:K03076,preprotein translocase subunit SecY,0.0e+00	NA	ZP_05888373	444aa	ITERM:01964,protein translocase subunit secY/sec61 alpha	NA	Yes	NA	NA	NA
290		EEX33826.1	647170767	VIC_001722	hypothetical protein		9420.85	4.61347	0.369151	12.4975	7.70146e-36	1.33156e-34		NZ_ACZN01000015	395203..395727(-)	525	0.41	[S] Function unknown	COG1399,Uncharacterized metal-binding protein YceD, DUF177 family,2.0e-28	pfam02620,DUF177,1.6e-17	NA	NA	KO:K07040,uncharacterized protein,8.7e-126	NA	ZP_05885233	174aa	NA	NA	NA	NA	NA	NA
291		EEX31187.1	647173171	VIC_004132	hypothetical protein		1343.74	-6.51777	0.521794	-12.4911	8.35075e-36	1.43885e-34		NZ_ACZN01000018	380431..381822(+)	1392	0.47	[U] Intracellular trafficking, secretion, and vesicular transport	COG4961,Flp pilus assembly protein TadG,1.0e-05	pfam00092,VWA,5.0e-08	NA	NA	NA	NA	ZP_05887620	463aa	NA	NA	Yes	NA	NA	NA
292		EEX32233.1	647172379	VIC_003332	putative NADP-dependent oxidoreductase		903.169	4.13849	0.331545	12.4824	9.30911e-36	1.59849e-34		NZ_ACZN01000017	440492..441523(+)	1032	0.48	[R] General function prediction only	COG2130,NADPH-dependent curcumin reductase CurA,0.0e+00	pfam00107,ADH_zinc_N,2.1e-24,pfam16884,ADH_N_2,1.5e-41	NA	NA	KO:K07119,uncharacterized protein,0.0e+00	NA	ZP_05886828	343aa	NA	NA	NA	NA	NA	NA
293		EEX30599.1	647173946	VIC_004895	SSU ribosomal protein S5p (S2e)		13805.1	4.75711	0.38113	12.4816	9.40938e-36	1.61019e-34		NZ_ACZN01000020	36347..36850(-)	504	0.46	[J] Translation, ribosomal structure and biogenesis	COG0098,Ribosomal protein S5,1.0e-56	pfam03719,Ribosomal_S5_C,1.9e-30,pfam00333,Ribosomal_S5,5.4e-29	TIGR01021,ribosomal protein S5, bacterial/organelle type,1.1e-72	M00178: Ribosome, bacteria	KO:K02988,small subunit ribosomal protein S5,1.6e-115	NA	ZP_05888376	167aa	ITERM:00284,SSU ribosomal protein S5P	NA	NA	NA	NA	NA
294		EEX32724.1	647171224	VIC_002172	anti-anti-sigma regulatory factor		998.556	-5.83838	0.468173	-12.4706	1.08043e-35	1.84261e-34		NZ_ACZN01000016	50549..50842(+)	294	0.4	NA	NA	pfam13466,STAS_2,2.2e-09	NA	NA	NA	NA	ZP_05885678	97aa	NA	NA	NA	NA	NA	NA
295		EEX34551.1	647170396	VIC_001351	methyl-accepting chemotaxis protein		175.698	4.81364	0.386171	12.4651	1.15791e-35	1.96806e-34		NZ_ACZN01000014	348905..350458(-)	1554	0.56	[T] Signal transduction mechanisms	COG0840,Methyl-accepting chemotaxis protein,4.0e-47	pfam17200,sCache_2,3.9e-39,pfam00672,HAMP,2.2e-11,pfam00015,MCPsignal,3.2e-43	NA	NA	KO:K03406,methyl-accepting chemotaxis protein,0.0e+00	NA	ZP_05884862	517aa	ITERM:02328,methyl-accepting chemotaxis sensory transducer with Cache sensor	NA	Yes	NA	Yes	NA
296		EEX31063.1	647173047	VIC_004008	alanine racemase		2714.07	-6.64115	0.534004	-12.4365	1.65579e-35	2.80477e-34		NZ_ACZN01000018	243361..244578(-)	1218	0.46	[M] Cell wall/membrane/envelope biogenesis	COG0787,Alanine racemase,3.0e-86	pfam00842,Ala_racemase_C,1.1e-32,pfam01168,Ala_racemase_N,8.4e-47	TIGR00492,alanine racemase,3.6e-72	NA	KO:K01775,alanine racemase [EC:5.1.1.1],0.0e+00	ALANINE-VALINESYN-PWY: L-alanine biosynthesis I	ZP_05887496	405aa	NA	EC:5.1.1.1,Alanine racemase.	Yes	Yes	NA	NA
297		EEX32027.1	647172172	VIC_003126	transporter AcrB/D/F family		576.337	2.97975	0.239895	12.4211	2.00885e-35	3.39137e-34		NZ_ACZN01000017	192331..195393(-)	3063	0.45	[V] Defense mechanisms	COG0841,Multidrug efflux pump subunit AcrB,0.0e+00	pfam00873,ACR_tran,0.0e+00	NA	NA	NA	NA	ZP_05886622	1020aa	NA	NA	Yes	NA	Yes	NA
298		EEX32020.1	647172165	VIC_003119	phospholipase/lecithinase/hemolysin		1823.79	5.39369	0.434805	12.4049	2.45944e-35	4.13813e-34		NZ_ACZN01000017	184149..185390(+)	1242	0.44	[I] Lipid transport and metabolism	COG3240,Phospholipase/lecithinase/hemolysin,9.0e-43	pfam00657,Lipase_GDSL,4.5e-18	NA	NA	KO:K11018,thermolabile hemolysin,0.0e+00	NA	ZP_05886615	413aa	NA	NA	NA	Yes	NA	NA
299		EEX34695.1	647169768	VIC_000721	hypothetical protein		2507.47	-5.76609	0.464876	-12.4035	2.50194e-35	4.19555e-34		NZ_ACZN01000013	113595..113777(+)	183	0.41	NA	NA	pfam12065,DUF3545,1.3e-23	NA	NA	NA	NA	ZP_05884246	60aa	NA	NA	NA	NA	NA	NA
300		EEX33587.1	647170528	VIC_001483	ribosomal large subunit pseudouridine synthase B		2431.58	3.4291	0.277007	12.3791	3.39082e-35	5.66719e-34		NZ_ACZN01000015	101359..102303(-)	945	0.5	[J] Translation, ribosomal structure and biogenesis	COG1187,16S rRNA U516 pseudouridylate synthase RsuA and related 23S rRNA U2605, pseudouridylate synthases,1.0e-67	pfam01479,S4,6.4e-11,pfam00849,PseudoU_synth_2,9.5e-17	TIGR00093,pseudouridine synthase,2.7e-57	NA	KO:K06178,23S rRNA pseudouridine2605 synthase [EC:5.4.99.22],0.0e+00	NA	ZP_05884994	314aa	ITERM:02535,ribosomal large subunit pseudouridine synthase B (EC 5.4.99.-)	EC:5.4.99.22,23S rRNA pseudouridine(2605) synthase.	NA	NA	NA	NA
301		EEX30605.1	647173952	VIC_004901	LSU ribosomal protein L24p (L26e)		9907.55	4.19744	0.339089	12.3786	3.41448e-35	5.68777e-34		NZ_ACZN01000020	39082..39399(-)	318	0.41	[J] Translation, ribosomal structure and biogenesis	COG0198,Ribosomal protein L24,6.0e-20	pfam17136,ribosomal_L24,1.8e-23,pfam00467,KOW,8.0e-06	TIGR01079,ribosomal protein L24, bacterial/organelle,7.4e-44	M00179: Ribosome, archaea	KO:K02895,large subunit ribosomal protein L24,2.7e-70	NA	ZP_05888382	105aa	ITERM:00248,LSU ribosomal protein L24P	NA	NA	NA	NA	NA
302		EEX30611.1	647173958	VIC_004907	LSU ribosomal protein L22p (L17e)		13192.2	3.67397	0.297298	12.3579	4.41814e-35	7.33529e-34		NZ_ACZN01000020	41534..41866(-)	333	0.45	[J] Translation, ribosomal structure and biogenesis	COG0091,Ribosomal protein L22,7.0e-37	pfam00237,Ribosomal_L22,8.5e-38	TIGR01044,ribosomal protein L22, bacterial type,2.6e-53	M00178: Ribosome, bacteria	KO:K02890,large subunit ribosomal protein L22,2.0e-72	NA	ZP_05888388	110aa	ITERM:00245,LSU ribosomal protein L22P	NA	NA	NA	NA	NA
303		EEX33615.1	647170556	VIC_001511	hypothetical protein		521.807	-3.76486	0.304909	-12.3475	5.02429e-35	8.31412e-34		NZ_ACZN01000015	137123..137467(+)	345	0.46	NA	NA	NA	NA	NA	NA	NA	ZP_05885022	114aa	NA	NA	NA	NA	NA	NA
304		EEX33549.1	647170490	VIC_001445	fumarate hydratase class I aerobic		4703.63	2.13111	0.172922	12.3241	6.7199e-35	1.10834e-33		NZ_ACZN01000015	55058..56581(-)	1524	0.48	[C] Energy production and conversion	COG1951,Tartrate dehydratase alpha subunit/Fumarate hydratase class I, N-terminal domain,2.0e-105	pfam05681,Fumerase,4.9e-98,pfam05683,Fumerase_C,4.9e-83	TIGR00723,hydro-lyases, Fe-S type, tartrate/fumarate subfamily, beta region,1.5e-54,TIGR00722,hydro-lyases, Fe-S type, tartrate/fumarate subfamily, alpha region,5.8e-66	M00613: Anoxygenic photosynthesis in green nonsulfur bacteria	KO:K01676,fumarate hydratase, class I [EC:4.2.1.2],0.0e+00	PWY66-398: TCA cycle III (animals)	ZP_05884956	507aa	ITERM:07085,fumarase, class I, homodimeric (EC 4.2.1.2)	EC:4.2.1.2,Fumarate hydratase.	NA	NA	Yes	IMG_pathway,1014: Dicarboxylate/4-hydroxybutyrate cycle,IMG_pathway,308: 2-oxoglutarate synthesis by partial reverse TCA cycle,IMG_pathway,334: Tricarboxylic acid cycle,IMG_pathway,335: Acetyl-CoA synthesis by reverse TCA cycle,IMG_pathway,370: Oxaloacetate conversion to propionate via methylmalonyl-CoA,IMG_pathway,525: Hydroxypropionate cycle,IMG_pathway,960: Glyoxalate from acetyl-CoA via isoci…
305		EEX32234.1	647172380	VIC_003333	glutathione S-transferase		451.774	3.29922	0.268058	12.3078	8.22037e-35	1.35138e-33		NZ_ACZN01000017	441536..442153(+)	618	0.48	[O] Posttranslational modification, protein turnover, chaperones	COG0625,Glutathione S-transferase,2.0e-25	pfam00043,GST_C,1.6e-07,pfam02798,GST_N,4.0e-16	NA	NA	NA	NA	ZP_05886829	205aa	NA	NA	NA	NA	NA	NA
306		EEX33877.1	647170818	VIC_001773	TRAP-type C4-dicarboxylate transport system small permease component		282.618	6.32722	0.514525	12.2972	9.37542e-35	1.53622e-33		NZ_ACZN01000015	453637..454308(-)	672	0.45	[G] Carbohydrate transport and metabolism	COG3090,TRAP-type C4-dicarboxylate transport system, small permease component,8.0e-32	pfam04290,DctQ,3.3e-28	NA	NA	KO:K11689,C4-dicarboxylate transporter, DctQ subunit,0.0e+00	NA	ZP_05885284	223aa	NA	NA	Yes	NA	NA	NA
307		EEX33256.1	647171757	VIC_002710	cytosine/purine/uracil/thiamine/allantoin permease family protein		254.351	3.14772	0.255978	12.2968	9.42067e-35	1.53861e-33		NZ_ACZN01000016	661925..663163(-)	1239	0.48	[F] Nucleotide transport and metabolism	COG1457,Purine-cytosine permease or related protein,7.0e-71	pfam02133,Transp_cyt_pur,5.0e-62	TIGR00800,NCS1 nucleoside transporter family,2.1e-71	NA	KO:K10974,cytosine permease,0.0e+00	NA	ZP_05886210	412aa	NA	NA	Yes	NA	NA	NA
308		EEX32555.1	647172701	VIC_003659	putative hemolysin		1295	-3.62681	0.295116	-12.2895	1.03193e-34	1.67991e-33		NZ_ACZN01000017	817053..818825(-)	1773	0.48	[R] General function prediction only	COG3176,Putative hemolysin,1.0e-44	pfam13444,Acetyltransf_5,3.5e-20,pfam01553,Acyltransferase,3.0e-08	NA	NA	NA	NA	ZP_05887150	590aa	NA	NA	NA	NA	NA	NA
309		EEX32791.1	647171291	VIC_002241	hypothetical protein		9491.54	-5.70727	0.464532	-12.2861	1.0762e-34	1.7463e-33		NZ_ACZN01000016	124484..124774(-)	291	0.37	NA	NA	NA	NA	NA	NA	NA	ZP_05885745	96aa	NA	NA	NA	NA	NA	NA
310		EEX35179.1	647169513	VIC_000474	putative signal peptide protein		2311.3	-3.83853	0.312894	-12.2678	1.3482e-34	2.18061e-33		NZ_ACZN01000011	86616..86876(-)	261	0.45	[S] Function unknown	COG5572,Uncharacterized membrane protein,1.0e-06	pfam10048,DUF2282,3.6e-22	NA	NA	NA	NA	ZP_05884001	86aa	NA	NA	Yes	Yes	NA	NA
311		EEX34445.1	647170290	VIC_001245	hypothetical protein		2856.34	-3.9997	0.326829	-12.2379	1.95028e-34	3.14427e-33		NZ_ACZN01000014	230448..231560(-)	1113	0.4	[T] Signal transduction mechanisms	COG2199,GGDEF domain, diguanylate cyclase (c-di-GMP synthetase) or its enzymatically inactive variants,2.0e-28	pfam00990,GGDEF,1.3e-32,pfam11563,Protoglobin,1.1e-29	TIGR00254,diguanylate cyclase (GGDEF) domain,1.2e-36	NA	NA	NA	ZP_05884756	370aa	ITERM:02393,diguanylate cyclase	NA	NA	NA	Yes	NA
312		EEX35218.1	647169372	VIC_000341	ATP synthase protein I		5498.73	2.53799	0.207455	12.2339	2.04813e-34	3.29145e-33		NZ_ACZN01000010	23629..24018(-)	390	0.47	[C] Energy production and conversion	COG3312,FoF1-type ATP synthase assembly protein I,1.0e-17	pfam03899,ATP-synt_I,4.0e-21	NA	NA	KO:K02116,ATP synthase protein I,3.6e-86	NA	ZP_05883869	129aa	NA	NA	Yes	NA	NA	NA
313		EEX35368.1	647169173	VIC_000156	type III restriction enzyme res subunit		1334.57	2.23669	0.183118	12.2145	2.60137e-34	4.16718e-33		NZ_ACZN01000008	12990..15644(-)	2655	0.41	[K] Transcription	COG1061,Superfamily II DNA or RNA helicase,2.0e-10	pfam04851,ResIII,8.3e-15	NA	NA	KO:K01156,type III restriction enzyme [EC:3.1.21.5],0.0e+00	NA	ZP_05883690	884aa	NA	EC:3.1.21.5,Type III site-specific deoxyribonuclease.	NA	NA	NA	NA
314		EEX30603.1	647173950	VIC_004899	SSU ribosomal protein S14p (S29e)		9383.52	4.64996	0.381609	12.1851	3.72979e-34	5.95578e-33		NZ_ACZN01000020	38196..38501(-)	306	0.46	[J] Translation, ribosomal structure and biogenesis	COG0199,Ribosomal protein S14,4.0e-17	pfam00253,Ribosomal_S14,5.9e-25	NA	M00178: Ribosome, bacteria	KO:K02954,small subunit ribosomal protein S14,3.4e-69	NA	ZP_05888380	101aa	ITERM:00303,SSU ribosomal protein S14P	NA	NA	NA	NA	NA
315		EEX32580.1	647172726	VIC_003684	4-alpha-glucanotransferase (amylomaltase)		3375.46	3.45359	0.283458	12.1838	3.79308e-34	6.03762e-33		NZ_ACZN01000017	840464..842644(-)	2181	0.49	[G] Carbohydrate transport and metabolism	COG1640,4-alpha-glucanotransferase,0.0e+00	pfam02446,Glyco_hydro_77,6.5e-127	TIGR00217,4-alpha-glucanotransferase,0.0e+00	NA	KO:K00705,4-alpha-glucanotransferase [EC:2.4.1.25],0.0e+00	PWY-7238: sucrose biosynthesis II	ZP_05887175	726aa	NA	EC:2.4.1.25,4-alpha-glucanotransferase.	NA	NA	NA	NA
316		EEX34280.1	647170125	VIC_001076	phosphonate ABC transporter phosphate-binding periplasmic component		1067.59	-5.77349	0.474988	-12.155	5.395e-34	8.5603e-33		NZ_ACZN01000014	58273..59088(-)	816	0.55	[P] Inorganic ion transport and metabolism	COG3221,ABC-type phosphate/phosphonate transport system, periplasmic component,2.0e-39	pfam12974,Phosphonate-bd,7.5e-56	TIGR01098,phosphate/phosphite/phosphonate ABC transporter, periplasmic binding protein,3.1e-35	M00223: Phosphonate transport system	KO:K02044,phosphonate transport system substrate-binding protein,0.0e+00	NA	ZP_05884591	271aa	NA	NA	NA	Yes	NA	NA
317		EEX31132.1	647173116	VIC_004077	tRNA(Cytosine32)-2-thiocytidine synthetase		390.412	2.99945	0.246864	12.1502	5.72071e-34	9.04847e-33		NZ_ACZN01000018	326423..327355(+)	933	0.43	[J] Translation, ribosomal structure and biogenesis	COG0037,tRNA(Ile)-lysidine synthase TilS/MesJ,6.0e-55	pfam01171,ATP_bind_3,3.3e-14	NA	NA	KO:K14058,tRNA 2-thiocytidine biosynthesis protein TtcA,0.0e+00	NA	ZP_05887565	310aa	ITERM:06063,tRNA s(2)C-32 sulfurtransferase (EC 2.8.1.4)	NA	NA	NA	NA	NA
318		EEX31000.1	647172984	VIC_003945	agglutination protein		1056.69	1.83663	0.15129	12.1398	6.49899e-34	1.02471e-32		NZ_ACZN01000018	157410..158675(-)	1266	0.45	[M] Cell wall/membrane/envelope biogenesis	COG1538,Outer membrane protein TolC,7.0e-46	pfam02321,OEP,5.5e-29,pfam02321,OEP,5.1e-24	TIGR01844,type I secretion outer membrane protein, TolC family,3.1e-124	M00330: Adhesin protein transport system	KO:K12543,outer membrane protein, adhesin transport system,0.0e+00	NA	ZP_05887433	421aa	NA	NA	NA	NA	NA	NA
319		EEX34729.1	647169802	VIC_000757	ubiquinol--cytochrome c reductase cytochrome B subunit		7919.49	2.85566	0.235324	12.135	6.88878e-34	1.08277e-32		NZ_ACZN01000013	151871..153136(-)	1266	0.46	[C] Energy production and conversion	COG1290,Cytochrome b subunit of the bc complex,6.0e-95	pfam00032,Cytochrom_B_C,1.8e-41,pfam00033,Cytochrome_B,5.6e-66	NA	M00152: Cytochrome bc1 complex	KO:K00412,ubiquinol-cytochrome c reductase cytochrome b subunit,0.0e+00	NA	ZP_05884280	421aa	NA	NA	Yes	NA	Yes	NA
320		EEX31993.1	647172138	VIC_003092	hypothetical protein		3605.33	-4.09333	0.33745	-12.1302	7.31014e-34	1.14541e-32		NZ_ACZN01000017	153167..154207(-)	1041	0.44	NA	NA	pfam13729,TraF_2,1.6e-68	NA	NA	NA	NA	ZP_05886588	346aa	NA	NA	NA	NA	NA	NA
321		EEX31122.1	647173106	VIC_004067	cytochrome c oxidase subunit CcoN		12986.5	2.85488	0.235371	12.1293	7.39193e-34	1.15461e-32		NZ_ACZN01000018	317352..318779(+)	1428	0.47	[C] Energy production and conversion	COG3278,Cbb3-type cytochrome oxidase, subunit 1,0.0e+00	pfam00115,COX1,8.5e-115	TIGR00780,cytochrome c oxidase, cbb3-type, subunit I,0.0e+00	M00156: Cytochrome c oxidase, cbb3-type	KO:K00404,cytochrome c oxidase cbb3-type subunit I [EC:1.9.3.1],0.0e+00	PWY-6692: Fe(II) oxidation	ZP_05887555	475aa	NA	EC:1.9.3.1,Cytochrome-c oxidase.	Yes	NA	NA	NA
322		EEX30601.1	647173948	VIC_004897	LSU ribosomal protein L6p (L9e)		18198.1	5.06708	0.417793	12.1282	7.48766e-34	1.16594e-32		NZ_ACZN01000020	37228..37761(-)	534	0.46	[J] Translation, ribosomal structure and biogenesis	COG0097,Ribosomal protein L6P/L9E,1.0e-59	pfam00347,Ribosomal_L6,1.2e-18,pfam00347,Ribosomal_L6,9.3e-20	TIGR03654,ribosomal protein L6, bacterial type,1.0e-77	M00179: Ribosome, archaea	KO:K02933,large subunit ribosomal protein L6,5.6e-126	NA	ZP_05888378	177aa	ITERM:00221,LSU ribosomal protein L6P	NA	NA	NA	NA	NA
323		EEX30600.1	647173947	VIC_004896	LSU ribosomal protein L18p (L5e)		9959.53	4.91385	0.40518	12.1276	7.546e-34	1.17138e-32		NZ_ACZN01000020	36865..37218(-)	354	0.49	[J] Translation, ribosomal structure and biogenesis	COG0256,Ribosomal protein L18,9.0e-28	pfam00861,Ribosomal_L18p,5.0e-43	TIGR00060,ribosomal protein L18, bacterial type,3.7e-47	M00179: Ribosome, archaea	KO:K02881,large subunit ribosomal protein L18,8.0e-77	NA	ZP_05888377	117aa	ITERM:00239,LSU ribosomal protein L18P	NA	NA	NA	NA	NA
324		EEX32098.1	647172244	VIC_003197	methyl-accepting chemotaxis protein		6948.24	-4.33399	0.357424	-12.1256	7.727e-34	1.19578e-32		NZ_ACZN01000017	289402..291039(-)	1638	0.47	[T] Signal transduction mechanisms	COG0840,Methyl-accepting chemotaxis protein,1.0e-48	pfam00015,MCPsignal,6.0e-45,pfam00672,HAMP,1.2e-09,pfam17200,sCache_2,4.5e-38	NA	NA	KO:K03406,methyl-accepting chemotaxis protein,0.0e+00	NA	ZP_05886693	545aa	ITERM:02328,methyl-accepting chemotaxis sensory transducer with Cache sensor	NA	Yes	NA	Yes	NA
325		EEX30753.1	647174100	VIC_005049	UDP-N-acetylglucosamine 4,6-dehydratase		4452.74	1.92631	0.158887	12.1238	7.90464e-34	1.2195e-32		NZ_ACZN01000020	200128..201198(-)	1071	0.41	NA	NA	pfam02719,Polysacc_synt_2,1.3e-101	TIGR03589,UDP-N-acetylglucosamine 4,6-dehydratase (inverting),0.0e+00	NA	NA	NA	ZP_05888530	356aa	NA	NA	NA	NA	NA	NA
326		EEX35551.1	647169061	VIC_000051	LSU ribosomal protein L11p (L12e)		13635.4	4.27189	0.353148	12.0966	1.10066e-33	1.69286e-32		NZ_ACZN01000005	26838..27266(-)	429	0.46	[J] Translation, ribosomal structure and biogenesis	COG0080,Ribosomal protein L11,5.0e-51	pfam00298,Ribosomal_L11,1.4e-23,pfam03946,Ribosomal_L11_N,1.0e-29	TIGR01632,50S ribosomal protein uL11, bacterial form,8.5e-68	M00178: Ribosome, bacteria	KO:K02867,large subunit ribosomal protein L11,2.5e-98	NA	ZP_05883588	142aa	ITERM:00227,LSU ribosomal protein L11P	NA	NA	NA	NA	NA
327		EEX31408.1	647173394	VIC_004356	sensor histidine kinase		1179.66	-4.82287	0.399072	-12.0852	1.26426e-33	1.93854e-32		NZ_ACZN01000018	637144..639504(+)	2361	0.45	[T] Signal transduction mechanisms	COG0642,Signal transduction histidine kinase,2.0e-38	pfam00072,Response_reg,1.3e-20,pfam02518,HATPase_c,8.3e-31,pfam00512,HisKA,1.1e-15	NA	NA	NA	NA	ZP_05887841	786aa	NA	NA	Yes	NA	Yes	NA
328		EEX35370.1	647169175	VIC_000158	hypothetical protein		343.112	2.7498	0.227626	12.0804	1.34136e-33	2.05048e-32		NZ_ACZN01000008	17517..18437(-)	921	0.48	NA	NA	pfam13280,WYL,3.9e-12	NA	NA	NA	NA	ZP_05883692	306aa	NA	NA	NA	NA	NA	NA
329		EEX34143.1	647171086	VIC_002041	phosphate transport system permease protein PstA		246.51	-2.80854	0.232564	-12.0764	1.40715e-33	2.14451e-32		NZ_ACZN01000015	752877..754523(-)	1647	0.48	[P] Inorganic ion transport and metabolism	COG4985,ABC-type phosphate transport system, auxiliary component,5.0e-75	pfam00528,BPD_transp_1,8.2e-18	TIGR00974,phosphate ABC transporter, permease protein PstA,3.2e-79	M00222: Phosphate transport system	KO:K02038,phosphate transport system permease protein,0.0e+00	NA	ZP_05885550	548aa	NA	NA	Yes	NA	NA	NA
330		EEX30610.1	647173957	VIC_004906	SSU ribosomal protein S3p (S3e)		26491.4	3.41374	0.282922	12.066	1.59642e-33	2.42559e-32		NZ_ACZN01000020	40816..41514(-)	699	0.49	[J] Translation, ribosomal structure and biogenesis	COG0092,Ribosomal protein S3,3.0e-78	pfam00189,Ribosomal_S3_C,9.8e-42,pfam07650,KH_2,1.6e-18	TIGR01009,ribosomal protein S3, bacterial type,2.3e-101	M00178: Ribosome, bacteria	KO:K02982,small subunit ribosomal protein S3,0.0e+00	NA	ZP_05888387	232aa	ITERM:00281,SSU ribosomal protein S3P	NA	NA	NA	NA	NA
331		EEX35313.1	647169286	VIC_000271	predicted nucleoside-diphosphate sugar epimerase		954.199	-3.10963	0.258016	-12.0521	1.8916e-33	2.8654e-32		NZ_ACZN01000009	43844..44758(-)	915	0.48	[R] General function prediction only	COG1090,NAD dependent epimerase/dehydratase family enzyme,1.0e-100	pfam08338,DUF1731,1.8e-16,pfam01370,Epimerase,7.6e-22	TIGR01777,TIGR01777 family protein,1.0e-105	NA	KO:K07071,uncharacterized protein,0.0e+00	NA	ZP_05883801	304aa	NA	NA	NA	NA	NA	NA
332		EEX30992.1	647172976	VIC_003937	propionate--CoA ligase		12658.7	-5.22072	0.433644	-12.0392	2.21128e-33	3.33957e-32		NZ_ACZN01000018	149994..151871(+)	1878	0.48	[I] Lipid transport and metabolism	COG0365,Acyl-coenzyme A synthetase/AMP-(fatty) acid ligase,0.0e+00	pfam13193,AMP-binding_C,7.3e-25,pfam16177,ACAS_N,7.1e-14,pfam00501,AMP-binding,4.1e-86	NA	NA	KO:K01908,propionyl-CoA synthetase [EC:6.2.1.17],0.0e+00	PWY-3941: &beta;-alanine biosynthesis II	ZP_05887425	625aa	ITERM:06478,propionyl-CoA synthetase (EC 6.2.1.17)	EC:6.2.1.17,Propionate--CoA ligase.	NA	NA	Yes	IMG_pathway,838: Propionate conversion to propionyl-CoA
333		EEX34284.1	647170129	VIC_001080	sensor histidine kinase		2160.65	-4.84257	0.40232	-12.0366	2.28162e-33	3.43545e-32		NZ_ACZN01000014	61842..62795(+)	954	0.53	NA	NA	pfam02518,HATPase_c,1.0e-20,pfam00512,HisKA,1.4e-07	NA	NA	NA	NA	ZP_05884595	317aa	NA	NA	NA	NA	NA	NA
334		EEX30590.1	647173937	VIC_004886	LSU ribosomal protein L17p		7990.97	3.98608	0.331908	12.0096	3.16296e-33	4.74823e-32		NZ_ACZN01000020	31243..31623(-)	381	0.47	[J] Translation, ribosomal structure and biogenesis	COG0203,Ribosomal protein L17,2.0e-45	pfam01196,Ribosomal_L17,9.4e-35	TIGR00059,ribosomal protein L17,1.2e-52	M00178: Ribosome, bacteria	KO:K02879,large subunit ribosomal protein L17,5.2e-86	NA	ZP_05888367	126aa	ITERM:00236,LSU ribosomal protein L17P	NA	NA	NA	NA	NA
335		EEX32637.1	647172783	VIC_003741	zn-dependent hydrolase		1027.91	-4.28545	0.357643	-11.9825	4.3895e-33	6.56983e-32		NZ_ACZN01000017	904106..904861(-)	756	0.43	[R] General function prediction only	COG0491,Glyoxylase or a related metal-dependent hydrolase, beta-lactamase superfamily II,2.0e-14	pfam00753,Lactamase_B,7.1e-14	NA	NA	NA	NA	ZP_05887232	251aa	NA	NA	NA	NA	NA	NA
336		EEX34112.1	647171055	VIC_002010	inosine-5'-monophosphate dehydrogenase		6717.79	3.65367	0.305169	11.9726	4.94589e-33	7.38056e-32		NZ_ACZN01000015	713290..714753(-)	1464	0.48	[F] Nucleotide transport and metabolism	COG0516,IMP dehydrogenase/GMP reductase,4.0e-34	pfam00571,CBS,2.0e-03,pfam00571,CBS,3.8e-10,pfam00478,IMPDH,0.0e+00	TIGR01302,inosine-5'-monophosphate dehydrogenase,0.0e+00	M00050: Guanine ribonucleotide biosynthesis IMP => GDP,GTP	KO:K00088,IMP dehydrogenase [EC:1.1.1.205],0.0e+00	PWY-5695: urate biosynthesis/inosine 5'-phosphate degradation	ZP_05885519	487aa	ITERM:01284,inosine-5'-monophosphate dehydrogenase (EC 1.1.1.205)	EC:1.1.1.205,IMP dehydrogenase.	NA	NA	NA	IMG_pathway,295: Guanylate (GMP) biosynthesis via glutamine
337		EEX31978.1	647172123	VIC_003077	isopentenyl-diphosphate delta-isomerase		446.784	3.81806	0.318972	11.9699	5.10907e-33	7.60144e-32		NZ_ACZN01000017	135931..137586(+)	1656	0.47	[R] General function prediction only	COG3044,Predicted ATPase of the ABC class,0.0e+00	pfam09818,ABC_ATPase,0.0e+00	NA	NA	NA	NA	ZP_05886573	551aa	NA	NA	NA	NA	NA	NA
338		EEX30794.1	647173858	VIC_004814	valyl-tRNA synthetase		3647.18	2.75507	0.230628	11.9459	6.82006e-33	1.01171e-31		NZ_ACZN01000019	14134..17007(+)	2874	0.47	[J] Translation, ribosomal structure and biogenesis	COG0525,Valyl-tRNA synthetase,0.0e+00	pfam10458,Val_tRNA-synt_C,1.2e-17,pfam08264,Anticodon_1,1.5e-38,pfam00133,tRNA-synt_1,0.0e+00	TIGR00422,valyl-tRNA synthetase,0.0e+00	M00359: Aminoacyl-tRNA biosynthesis, eukaryotes	KO:K01873,valyl-tRNA synthetase [EC:6.1.1.9],0.0e+00	TRNA-CHARGING-PWY: tRNA charging	ZP_05888295	957aa	ITERM:00407,valyl-tRNA synthetase (EC 6.1.1.9)	EC:6.1.1.9,Valine--tRNA ligase.	NA	NA	NA	IMG_pathway,505: L-valine ligation to tRNA(Val)
339		EEX30612.1	647173959	VIC_004908	SSU ribosomal protein S19p (S15e)		8418	3.55373	0.29755	11.9433	7.03756e-33	1.0409e-31		NZ_ACZN01000020	41877..42155(-)	279	0.47	[J] Translation, ribosomal structure and biogenesis	COG0185,Ribosomal protein S19,3.0e-36	pfam00203,Ribosomal_S19,5.9e-37	TIGR01050,ribosomal protein S19, bacterial/organelle,5.7e-50	M00179: Ribosome, archaea	KO:K02965,small subunit ribosomal protein S19,1.4e-64	NA	ZP_05888389	92aa	ITERM:00334,SSU ribosomal protein S19P	NA	NA	NA	NA	NA
340		EEX32636.1	647172782	VIC_003740	alkaline phosphatase-like protein		4098.71	-8.65739	0.725141	-11.9389	7.4186e-33	1.09403e-31		NZ_ACZN01000017	902619..903986(-)	1368	0.48	NA	NA	pfam01663,Phosphodiest,3.5e-10,pfam01663,Phosphodiest,1.3e-05	NA	NA	NA	NA	ZP_05887231	455aa	NA	NA	NA	NA	NA	NA
341		EEX30991.1	647172975	VIC_003936	PrpF protein involved in 2-methylcitrate cycle		7215.59	-4.15768	0.348371	-11.9346	7.80973e-33	1.14833e-31		NZ_ACZN01000018	148746..149936(+)	1191	0.48	[C] Energy production and conversion	COG2828,2-Methylaconitate cis-trans-isomerase PrpF (2-methyl citrate pathway),0.0e+00	pfam04303,PrpF,0.0e+00	TIGR02334,probable AcnD-accessory protein PrpF,0.0e+00	NA	KO:K09788,uncharacterized protein,0.0e+00	NA	ZP_05887424	396aa	ITERM:06483,2-methylaconitate cis-trans isomerase	NA	NA	NA	NA	IMG_pathway,840: Propionyl-CoA conversion to pyruvate via methylcitrate with acnD/prpF
342		EEX30565.1	647173912	VIC_004861	sulfite reductase [NADPH] hemoprotein beta-component		5576.41	5.20687	0.436308	11.9339	7.87601e-33	1.15469e-31		NZ_ACZN01000020	5456..7192(-)	1737	0.47	[P] Inorganic ion transport and metabolism	COG0155,Sulfite reductase, beta subunit (hemoprotein),0.0e+00	pfam01077,NIR_SIR,1.3e-05,pfam03460,NIR_SIR_ferr,2.9e-13,pfam01077,NIR_SIR,4.2e-44,pfam03460,NIR_SIR_ferr,6.3e-14	TIGR02041,sulfite reductase (NADPH) hemoprotein, beta-component,0.0e+00	M00176: Assimilatory sulfate reduction, sulfate => H2S	KO:K00381,sulfite reductase (NADPH) hemoprotein beta-component [EC:1.8.1.2],0.0e+00	PWY-6683: sulfate reduction III (assimilatory)	ZP_05888342	578aa	ITERM:01715,sulfite reductase (NADPH) beta subunit (EC 1.8.1.2)	EC:1.8.1.2,Assimilatory sulfite reductase (NADPH).	NA	NA	NA	NA
343		EEX32105.1	647172251	VIC_003204	L-lactate dehydrogenase		2417.36	6.36389	0.533342	11.9321	8.05045e-33	1.17682e-31		NZ_ACZN01000017	300056..301195(+)	1140	0.48	[I] Lipid transport and metabolism	COG1304,FMN-dependent dehydrogenase, includes L-lactate dehydrogenase and type II isopentenyl diphosphate isomerase,2.0e-107	pfam01070,FMN_dh,4.9e-124	NA	NA	KO:K00101,L-lactate dehydrogenase (cytochrome) [EC:1.1.2.3],0.0e+00	PWY-5458: methylglyoxal degradation V	ZP_05886700	379aa	NA	EC:1.1.2.3,L-lactate dehydrogenase (cytochrome).	NA	NA	NA	NA
344		EEX30678.1	647174025	VIC_004974	IMP cyclohydrolase/phosphoribosylaminoimidazolecarboxamide formyltransferase		3711.87	3.64857	0.305923	11.9264	8.62023e-33	1.25645e-31		NZ_ACZN01000020	120504..122096(+)	1593	0.51	[F] Nucleotide transport and metabolism	COG0138,AICAR transformylase/IMP cyclohydrolase PurH,0.0e+00	pfam01808,AICARFT_IMPCHas,7.0e-120,pfam02142,MGS,4.4e-31	TIGR00355,phosphoribosylaminoimidazolecarboxamide formyltransferase/IMP cyclohydrolase,0.0e+00	M00048: Inosine monophosphate biosynthesis, PRPP + glutamine => IMP	KO:K00602,phosphoribosylaminoimidazolecarboxamide formyltransferase / IMP cyclohydrolase [EC:2.1.2.3 3.5.4.10],0.0e+00	PWY-7234: inosine-5'-phosphate biosynthesis III	ZP_05888455	530aa	ITERM:01289,IMP cyclohydrolase (EC 3.5.4.10),ITERM:01290,phosphoribosylaminoimidazolecarboxamide formyltransferase (EC 2.1.2.3)	EC:3.5.4.10,IMP cyclohydrolase.,EC:2.1.2.3,Phosphoribosylaminoimidazolecarboxamide formyltransferase.	NA	NA	Yes	IMG_pathway,812: IMP biosynthesis
345		EEX31824.1	647173818	VIC_004774	predicted permease		280.957	3.33899	0.280534	11.9023	1.1517e-32	1.67381e-31		NZ_ACZN01000018	1080055..1081380(+)	1326	0.48	[E] Amino acid transport and metabolism	COG2056,Predicted histidine transporter YuiF, NhaC family,0.0e+00	pfam03553,Na_H_antiporter,2.8e-75,pfam13726,Na_H_antiport_2,9.4e-35	NA	NA	KO:K07084,putative amino acid transporter,0.0e+00	NA	ZP_05888257	441aa	NA	NA	Yes	NA	NA	NA
346		EEX33173.1	647171673	VIC_002627	predicted gluconate TRAP family transporter DctM subunit		284.278	3.73011	0.314441	11.8627	1.84938e-32	2.67999e-31		NZ_ACZN01000016	561000..562316(+)	1317	0.48	[Q] Secondary metabolites biosynthesis, transport and catabolism	COG4664,TRAP-type mannitol/chloroaromatic compound transport system, large permease component,9.0e-81	pfam06808,DctM,1.4e-77	TIGR00786,TRAP transporter, DctM subunit,1.0e-88	NA	NA	NA	ZP_05886127	438aa	NA	NA	Yes	NA	NA	NA
347		EEX33716.1	647170657	VIC_001612	L-proline glycine betaine binding ABC transporter protein proX		303.197	-4.6399	0.391824	-11.8418	2.37345e-32	3.42953e-31		NZ_ACZN01000015	255060..255653(-)	594	0.43	NA	NA	pfam04069,OpuAC,9.2e-09	NA	M00208: Glycine betaine/proline transport system	KO:K02002,glycine betaine/proline transport system substrate-binding protein,2.7e-127	NA	ZP_05885123	197aa	NA	NA	NA	NA	NA	NA
348		EEX31098.1	647173082	VIC_004043	probable RTX		2831.42	-3.83654	0.324009	-11.8409	2.39998e-32	3.4579e-31		NZ_ACZN01000018	280549..291387(+)	10839	0.47	NA	NA	pfam16184,Cadherin_3,5.2e-08	TIGR01965,VCBS repeat,6.8e-15	NA	NA	NA	ZP_05887531	3612aa	NA	NA	NA	NA	NA	NA
349		EEX33726.1	647170667	VIC_001622	hypothetical protein		213.46	-5.77874	0.488462	-11.8305	2.71621e-32	3.90232e-31		NZ_ACZN01000015	271469..271702(+)	234	0.48	NA	NA	NA	NA	NA	NA	NA	ZP_05885133	77aa	NA	NA	NA	NA	NA	NA
350		EEX30606.1	647173953	VIC_004902	LSU ribosomal protein L14p (L23e)		17815.9	4.16745	0.352548	11.8209	3.04282e-32	4.35906e-31		NZ_ACZN01000020	39413..39784(-)	372	0.49	[J] Translation, ribosomal structure and biogenesis	COG0093,Ribosomal protein L14,2.0e-48	pfam00238,Ribosomal_L14,2.7e-54	TIGR01067,ribosomal protein L14, bacterial/organelle,2.3e-62	M00178: Ribosome, bacteria	KO:K02874,large subunit ribosomal protein L14,2.4e-85	NA	ZP_05888383	123aa	ITERM:00232,LSU ribosomal protein L14P	NA	NA	NA	NA	NA
351		EEX35233.1	647169387	VIC_000357	DNA gyrase subunit B		3941.72	2.27928	0.192934	11.8138	3.31377e-32	4.73369e-31		NZ_ACZN01000010	39793..42210(+)	2418	0.49	[L] Replication, recombination and repair	COG0187,DNA gyrase/topoisomerase IV, subunit B,0.0e+00	pfam00204,DNA_gyraseB,2.0e-60,pfam00986,DNA_gyraseB_C,1.8e-30,pfam02518,HATPase_c,4.2e-22,pfam01751,Toprim,8.3e-19	TIGR01059,DNA gyrase, B subunit,0.0e+00	NA	KO:K02470,DNA gyrase subunit B [EC:5.99.1.3],0.0e+00	NA	ZP_05883884	805aa	ITERM:00003,DNA gyrase subunit B (EC 5.99.1.3)	EC:5.99.1.3,DNA topoisomerase (ATP-hydrolyzing).	NA	NA	NA	NA
352		EEX34223.1	647171166	VIC_002124	myo-inositol-1(or 4)-monophosphatase		2240.96	3.66694	0.310433	11.8123	3.3702e-32	4.80062e-31		NZ_ACZN01000015	854952..855755(+)	804	0.44	[G] Carbohydrate transport and metabolism	COG0483,Archaeal fructose-1,6-bisphosphatase or related enzyme of inositol monophosphatase family,2.0e-78	pfam00459,Inositol_P,1.8e-70	NA	M00131: Inositol phosphate metabolism, Ins(1,3,4,5)P4 => Ins(1,3,4)P3 => myo-inositol	KO:K01092,myo-inositol-1(or 4)-monophosphatase [EC:3.1.3.25],0.0e+00	PWY-6363: D-<i>myo</i>-inositol (1,4,5)-trisphosphate degradation	ZP_05885630	267aa	NA	EC:3.1.3.25,Inositol-phosphate phosphatase.	NA	NA	NA	NA
353		EEX34757.1	647169830	VIC_000785	UPF0090 domain-containing protein		1804.86	3.08039	0.260853	11.8089	3.50929e-32	4.98459e-31		NZ_ACZN01000013	192884..193339(-)	456	0.42	[J] Translation, ribosomal structure and biogenesis	COG0779,Ribosome maturation factor RimP,7.0e-49	pfam02576,DUF150,1.3e-48	NA	NA	KO:K09748,ribosome maturation factor RimP,3.2e-106	NA	ZP_05884308	151aa	NA	NA	NA	NA	NA	NA
354		EEX33351.1	647171852	VIC_002805	phosphonoacetaldehyde hydrolase		542.936	-3.38763	0.287264	-11.7927	4.25478e-32	6.0264e-31		NZ_ACZN01000016	758911..759732(-)	822	0.47	[G] Carbohydrate transport and metabolism	COG0637,Beta-phosphoglucomutase or related phosphatase, HAD superfamily,1.0e-25	pfam13419,HAD_2,4.7e-08	TIGR01422,phosphonoacetaldehyde hydrolase,8.5e-119,TIGR01509,haloacid dehalogenase superfamily, subfamily IA, variant 3 with third motif having DD or ED,1.4e-18	NA	KO:K05306,phosphonoacetaldehyde hydrolase [EC:3.11.1.1],0.0e+00	PHOSPHONOTASE-PWY: 2-aminoethylphosphonate degradation I	ZP_05886305	273aa	ITERM:06985,phosphonoacetaldehyde hydrolase (EC 3.11.1.1)	EC:3.11.1.1,Phosphonoacetaldehyde hydrolase.	NA	NA	NA	IMG_pathway,924: Phosphonoacetaldehyde conversion to acetaldehyde
355		EEX31897.1	647172042	VIC_002996	phosphotransferase system fructose-specific IIB and IIC subunit		1072.22	4.64571	0.394612	11.7728	5.38742e-32	7.60916e-31		NZ_ACZN01000017	48378..50114(-)	1737	0.47	[G] Carbohydrate transport and metabolism	COG1299,Phosphotransferase system, fructose-specific IIC component,5.0e-105	pfam02302,PTS_IIB,3.7e-18,pfam02378,PTS_EIIC,2.8e-14,pfam02302,PTS_IIB,2.1e-15	TIGR01427,PTS system, fructose subfamily, IIC component,0.0e+00,TIGR00829,PTS system, fructose-specific, IIB component,2.8e-40	M00273: PTS system, fructose-specific II component	KO:K02770,PTS system, fructose-specific IIC component,0.0e+00	NA	ZP_05886492	578aa	ITERM:06261,PTS system D-fructose-specific IIC component (F1P-forming), Frc family (TC 4.A.2.1.1),ITERM:06260,PTS system D-fructose-specific IIB component (F1P-forming), Frc family (TC 4.A.2.1.1)	NA	Yes	NA	Yes	NA
356		EEX32910.1	647171410	VIC_002360	proline dehydrogenase (Proline oxidase)/delta-1-pyrroline-5-carboxylate dehydrogenase		1455.27	2.42036	0.205607	11.7718	5.4559e-32	7.68424e-31		NZ_ACZN01000016	243262..246381(+)	3120	0.49	[E] Amino acid transport and metabolism	COG4230,Delta 1-pyrroline-5-carboxylate dehydrogenase,0.0e+00	pfam00171,Aldedh,2.4e-117,pfam14850,Pro_dh-DNA_bdg,4.2e-46,pfam01619,Pro_dh,2.8e-91	TIGR01238,delta-1-pyrroline-5-carboxylate dehydrogenase (PutA C-terminal domain),0.0e+00	NA	KO:K13821,RHH-type transcriptional regulator, proline utilization regulon repressor / proline dehydrogenase / delta 1-pyrroline-5-carboxylate dehydrogenase [EC:1.5.5.2 1.2.1.88],0.0e+00	PWY-6922: L-<i>N<sup>&delta;</sup></i>-acetylornithine biosynthesis	ZP_05885864	1039aa	ITERM:00471,delta-1-pyrroline-5-carboxylate dehydrogenase (EC 1.5.1.12),ITERM:00470,L-proline dehydrogenase (EC 1.5.99.8)	EC:1.2.1.88,L-glutamate gamma-semialdehyde dehydrogenase.,EC:1.5.5.2,Proline dehydrogenase.	NA	NA	Yes	IMG_pathway,181: L-proline oxidation to L-glutamate
357		EEX35552.1	647169062	VIC_000052	transcription antitermination protein NusG		2860.84	2.58049	0.21952	11.7551	6.64535e-32	9.33327e-31		NZ_ACZN01000005	27410..27958(-)	549	0.49	[K] Transcription	COG0250,Transcription antitermination factor NusG,8.0e-56	pfam00467,KOW,2.8e-08,pfam02357,NusG,1.9e-26	TIGR00922,transcription termination/antitermination factor NusG,6.1e-74	NA	KO:K02601,transcriptional antiterminator NusG,0.0e+00	NA	ZP_05883589	182aa	ITERM:02231,transcription antitermination protein nusG	NA	NA	NA	NA	NA
358		EEX32129.1	647172275	VIC_003228	anti-anti-sigma regulatory factor		1699.47	-4.49341	0.382757	-11.7396	7.98801e-32	1.11877e-30		NZ_ACZN01000017	327510..328430(-)	921	0.45	[T] Signal transduction mechanisms	COG1366,Anti-anti-sigma regulatory factor (antagonist of anti-sigma factor),2.0e-16	pfam11563,Protoglobin,1.3e-28,pfam01740,STAS,6.5e-10	NA	NA	KO:K17763,rsbT co-antagonist protein RsbR,0.0e+00	NA	ZP_05886724	306aa	NA	NA	NA	NA	NA	NA
359		EEX32551.1	647172697	VIC_003655	hypothetical protein		1223	-3.2158	0.27413	-11.7309	8.84759e-32	1.23571e-30		NZ_ACZN01000017	813055..814362(+)	1308	0.41	NA	NA	pfam00644,PARP,6.6e-10	NA	NA	NA	NA	ZP_05887146	435aa	NA	NA	NA	NA	NA	NA
360		EEX31573.1	647173563	VIC_004521	hypothetical protein		2614.11	3.49193	0.29827	11.7073	1.16961e-31	1.629e-30		NZ_ACZN01000018	816767..817432(-)	666	0.39	[S] Function unknown	COG3110,Uncharacterized conserved protein YccT, UPF0319 family,5.0e-14	pfam09829,DUF2057,1.0e-23	NA	NA	KO:K09909,uncharacterized protein,0.0e+00	NA	ZP_05888006	221aa	NA	NA	NA	Yes	NA	NA
361		EEX34908.1	647169984	VIC_000940	hypothetical protein		520.844	-2.94711	0.252165	-11.6872	1.48141e-31	2.05756e-30		NZ_ACZN01000013	366113..366676(+)	564	0.46	[K] Transcription	COG1678,Putative transcriptional regulator, AlgH/UPF0301 family,3.0e-61	pfam02622,DUF179,7.8e-50	NA	NA	KO:K07735,putative transcriptional regulator,0.0e+00	NA	ZP_05884459	187aa	NA	NA	NA	NA	NA	NA
362		EEX33360.1	647171861	VIC_002814	hypothetical protein		12473.2	-4.95754	0.424206	-11.6866	1.49165e-31	2.06607e-30		NZ_ACZN01000016	769105..769455(+)	351	0.39	NA	NA	pfam11777,DUF3316,5.0e-12	NA	NA	NA	NA	ZP_05886314	116aa	NA	NA	Yes	Yes	NA	NA
363		EEX32113.1	647172259	VIC_003212	betaine aldehyde dehydrogenase		379.61	3.86989	0.331279	11.6817	1.58183e-31	2.18493e-30		NZ_ACZN01000017	308838..310298(-)	1461	0.48	[C] Energy production and conversion	COG1012,Acyl-CoA reductase or other NAD-dependent aldehyde dehydrogenase,0.0e+00	pfam00171,Aldedh,0.0e+00	TIGR01804,betaine-aldehyde dehydrogenase,0.0e+00	M00555: Betaine biosynthesis, choline => betaine	KO:K00130,betaine-aldehyde dehydrogenase [EC:1.2.1.8],0.0e+00	PWY1F-353: glycine betaine biosynthesis III (plants)	ZP_05886708	486aa	ITERM:05416,betaine aldehyde dehydrogenase (EC 1.2.1.8)	EC:1.2.1.8,Betaine-aldehyde dehydrogenase.	NA	NA	Yes	IMG_pathway,627: Betaine synthesis from choline
364		EEX33318.1	647171819	VIC_002772	response regulator receiver		1100.71	-7.68239	0.658804	-11.6611	2.01407e-31	2.77432e-30		NZ_ACZN01000016	726738..727445(-)	708	0.42	NA	NA	pfam00072,Response_reg,2.0e-25	NA	NA	NA	NA	ZP_05886272	235aa	NA	NA	NA	NA	NA	NA
365		EEX33559.1	647170500	VIC_001455	methyl-accepting chemotaxis protein		569.253	3.10337	0.266339	11.652	2.24201e-31	3.07985e-30		NZ_ACZN01000015	68674..70287(+)	1614	0.48	[N] Cell motility	COG0840,Methyl-accepting chemotaxis protein,4.0e-38	pfam00672,HAMP,2.6e-10,pfam00015,MCPsignal,1.7e-43	NA	NA	KO:K03406,methyl-accepting chemotaxis protein,0.0e+00	NA	ZP_05884966	537aa	NA	NA	Yes	NA	Yes	NA
366		EEX34770.1	647169845	VIC_000798	peptide chain release factor 3		1331.96	2.18941	0.187971	11.6476	2.36037e-31	3.23358e-30		NZ_ACZN01000013	206364..207953(-)	1590	0.48	[J] Translation, ribosomal structure and biogenesis	COG4108,Peptide chain release factor RF-3,0.0e+00	pfam00009,GTP_EFTU,1.1e-45,pfam16658,RF3_C,1.5e-46,pfam03144,GTP_EFTU_D2,2.7e-07	TIGR00231,small GTP-binding protein domain,4.1e-23,TIGR00503,peptide chain release factor 3,0.0e+00	NA	KO:K02837,peptide chain release factor 3,0.0e+00	NA	ZP_05884321	529aa	ITERM:02550,bacterial peptide chain release factor 3 (bRF-3)	NA	NA	NA	NA	IMG_pathway,587: Bacterial translation termination
367		EEX34571.1	647170416	VIC_001371	hypothetical protein		4398.65	-4.27042	0.366738	-11.6444	2.45183e-31	3.34972e-30		NZ_ACZN01000014	368292..369548(-)	1257	0.56	[S] Function unknown	COG3535,Uncharacterized conserved protein, DUF917 family,3.0e-25	pfam06032,DUF917,1.0e-58	NA	NA	KO:K09703,uncharacterized protein,0.0e+00	NA	ZP_05884882	418aa	NA	NA	NA	NA	NA	NA
368		EEX31409.1	647173395	VIC_004357	sensor histidine kinase		1035.66	-4.96624	0.426624	-11.6408	2.55653e-31	3.48327e-30		NZ_ACZN01000018	639519..641387(+)	1869	0.45	[T] Signal transduction mechanisms	COG0784,CheY chemotaxis protein or a CheY-like REC (receiver) domain,4.0e-13	pfam00072,Response_reg,9.8e-22,pfam13426,PAS_9,4.3e-18	TIGR00229,PAS domain S-box,2.5e-24	NA	NA	NA	ZP_05887842	622aa	NA	NA	Yes	NA	Yes	NA
369		EEX31431.1	647173417	VIC_004379	hypothetical protein		62.1132	4.73085	0.406635	11.6342	2.76277e-31	3.75408e-30		NZ_ACZN01000018	664848..665933(+)	1086	0.46	NA	NA	NA	NA	NA	NA	NA	ZP_05887864	361aa	NA	NA	NA	NA	NA	NA
370		EEX32159.1	647172305	VIC_003258	chemotactic transducer-related protein		1002.57	-5.70463	0.490436	-11.6318	2.842e-31	3.8513e-30		NZ_ACZN01000017	358442..361318(+)	2877	0.45	NA	NA	pfam02743,dCache_1,1.4e-12,pfam13487,HD_5,9.1e-23	NA	NA	NA	NA	ZP_05886754	958aa	NA	NA	Yes	NA	NA	NA
371		EEX32582.1	647172728	VIC_003686	transcriptional activator of maltose regulon MalT		571.306	3.16877	0.27271	11.6196	3.27838e-31	4.43067e-30		NZ_ACZN01000017	845896..848463(+)	2568	0.48	[K] Transcription	COG2909,ATP-, maltotriose- and DNA-dependent transcriptional regulator MalT,0.0e+00	pfam00196,GerE,1.9e-19	NA	NA	KO:K03556,LuxR family transcriptional regulator, maltose regulon positive regulatory protein,0.0e+00	NA	ZP_05887177	855aa	NA	NA	NA	NA	NA	NA
372		EEX34630.1	647169703	VIC_000656	translation elongation factor Ts		10095.5	2.79942	0.241108	11.6106	3.63965e-31	4.9057e-30		NZ_ACZN01000013	45348..46190(-)	843	0.46	[J] Translation, ribosomal structure and biogenesis	COG0264,Translation elongation factor EF-Ts,1.0e-79	pfam00889,EF_TS,1.3e-61	TIGR00116,translation elongation factor Ts,1.9e-105	NA	KO:K02357,elongation factor Ts,0.0e+00	NA	ZP_05884181	280aa	ITERM:02559,translation elongation factor Ts (EF-Ts)	NA	NA	NA	NA	NA
373		EEX31454.1	647173440	VIC_004402	predicted signal transduction protein		1241.96	-3.56091	0.306871	-11.6039	3.93622e-31	5.29121e-30		NZ_ACZN01000018	691787..692992(-)	1206	0.38	[T] Signal transduction mechanisms	COG3434,c-di-GMP-related signal transduction protein, contains EAL and HDOD domains,3.0e-79	pfam08668,HDOD,1.5e-12,pfam00563,EAL,5.1e-12	NA	NA	KO:K07181,putative signal transduction protein containing EAL and modified HD-GYP domains,0.0e+00	NA	ZP_05887887	401aa	NA	NA	NA	NA	NA	NA
374		EEX31296.1	647173282	VIC_004243	outer membrane protein		1676.67	-5.78723	0.499194	-11.5932	4.46401e-31	5.98463e-30		NZ_ACZN01000018	518708..520024(+)	1317	0.46	[M] Cell wall/membrane/envelope biogenesis	COG1538,Outer membrane protein TolC,1.0e-45	pfam02321,OEP,1.5e-28,pfam02321,OEP,2.7e-29	TIGR01844,type I secretion outer membrane protein, TolC family,2.4e-123	M00330: Adhesin protein transport system	KO:K12543,outer membrane protein, adhesin transport system,0.0e+00	NA	ZP_05887729	438aa	NA	NA	NA	Yes	NA	NA
375		EEX32557.1	647172703	VIC_003661	hypothetical protein		375.659	-4.28476	0.369861	-11.5848	4.9214e-31	6.58024e-30		NZ_ACZN01000017	819295..819732(-)	438	0.44	NA	NA	pfam04945,YHS,3.7e-14	NA	NA	NA	NA	ZP_05887152	145aa	NA	NA	NA	Yes	NA	NA
376		EEX34159.1	647171102	VIC_002057	tRNA-guanine transglycosylase		858.941	3.07037	0.265238	11.5759	5.45919e-31	7.27988e-30		NZ_ACZN01000015	772315..773451(-)	1137	0.47	[J] Translation, ribosomal structure and biogenesis	COG0343,Queuine/archaeosine tRNA-ribosyltransferase,0.0e+00	pfam01702,TGT,6.8e-97	TIGR00430,tRNA-guanine transglycosylase,0.0e+00,TIGR00449,tRNA-guanine family transglycosylase,0.0e+00	NA	KO:K00773,queuine tRNA-ribosyltransferase [EC:2.4.2.29],0.0e+00	PWY-6700: queuosine biosynthesis	ZP_05885566	378aa	ITERM:05205,tRNA-guanine transglycosylase (EC 2.4.2.29)	EC:2.4.2.29,tRNA-guanine(34) transglycosylase.	NA	NA	NA	IMG_pathway,656: [tRNA]-queuosine biosynthesis
377		EEX34508.1	647170353	VIC_001308	hypothetical protein		1385.1	2.51771	0.217705	11.5648	6.21578e-31	8.26683e-30		NZ_ACZN01000014	299744..300619(+)	876	0.39	NA	NA	NA	NA	NA	NA	NA	ZP_05884819	291aa	NA	NA	NA	NA	NA	NA
378		EEX32751.1	647171251	VIC_002201	ABC transporter permease component		181.823	-8.07103	0.698072	-11.5619	6.42746e-31	8.52573e-30		NZ_ACZN01000016	81286..82056(+)	771	0.47	[G] Carbohydrate transport and metabolism	COG0395,ABC-type glycerol-3-phosphate transport system, permease component,6.0e-47	pfam00528,BPD_transp_1,3.4e-10	NA	M00207: Putative multiple sugar transport system	KO:K02026,multiple sugar transport system permease protein,0.0e+00	NA	ZP_05885705	256aa	ITERM:06048,carbohydrate ABC transporter membrane protein 2, CUT1 family (TC 3.A.1.1.-)	NA	Yes	NA	NA	NA
379		EEX34144.1	647171087	VIC_002042	phosphate transport system permease protein PstC		338.348	-3.29553	0.285409	-11.5467	7.67241e-31	1.01502e-29		NZ_ACZN01000015	754633..756738(-)	2106	0.49	[R] General function prediction only	COG4590,ABC-type uncharacterized transport system, permease component,0.0e+00	pfam00528,BPD_transp_1,2.4e-09	NA	M00222: Phosphate transport system	KO:K02037,phosphate transport system permease protein,0.0e+00	NA	ZP_05885551	701aa	NA	NA	Yes	NA	NA	NA
380		EEX34877.1	647169953	VIC_000909	GTP-binding protein Obg		2361.12	3.10202	0.268708	11.5442	7.8972e-31	1.04202e-29		NZ_ACZN01000013	331245..332417(-)	1173	0.46	[L] Replication, recombination and repair	COG0536,GTPase involved in cell partioning and DNA repair,0.0e+00	pfam01018,GTP1_OBG,1.2e-55,pfam01926,MMR_HSR1,1.1e-22	TIGR02729,Obg family GTPase CgtA,0.0e+00	NA	KO:K03979,GTPase [EC:3.6.5.-],0.0e+00	NA	ZP_05884428	390aa	NA	EC:3.6.5.-,Hydrolases. Acting on acid anhydrides. Acting on GTP; involved in cellular and subcellular movement.	NA	NA	NA	NA
381		EEX34791.1	647169866	VIC_000819	ribosomal RNA small subunit methyltransferase C		359.089	2.67782	0.232453	11.5198	1.04813e-30	1.37935e-29		NZ_ACZN01000013	231672..232745(+)	1074	0.45	[J] Translation, ribosomal structure and biogenesis	COG2813,16S rRNA G1207 methylase RsmC,2.0e-87	pfam05175,MTS,3.1e-60,pfam08468,MTS_N,4.4e-57	NA	NA	KO:K00564,16S rRNA (guanine1207-N2)-methyltransferase [EC:2.1.1.172],0.0e+00	NA	ZP_05884342	357aa	ITERM:05207,16S rRNA m(2)G 1207 methyltransferase (EC 2.1.1.52)	EC:2.1.1.172,16S rRNA (guanine(1207)-N(2))-methyltransferase.	NA	NA	NA	NA
382		EEX33455.1	647171959	VIC_002909	hypothetical protein		947.91	-7.19919	0.625428	-11.5108	1.16362e-30	1.52732e-29		NZ_ACZN01000016	876332..876643(-)	312	0.45	NA	NA	pfam13778,DUF4174,8.3e-18	NA	NA	NA	NA	ZP_05886409	103aa	NA	NA	NA	NA	NA	NA
383		EEX32124.1	647172270	VIC_003223	pole remodelling regulatory diguanylate cyclase		3225.98	-3.40847	0.296133	-11.5099	1.17547e-30	1.53885e-29		NZ_ACZN01000017	321840..322970(-)	1131	0.45	[T] Signal transduction mechanisms	COG3437,Response regulator c-di-GMP phosphodiesterase, RpfG family, contains REC and HD-GYP domains,4.0e-97	pfam00072,Response_reg,4.5e-27,pfam01966,HD,3.0e-17	NA	NA	KO:K07814,putative two-component system response regulator,0.0e+00	NA	ZP_05886719	376aa	NA	NA	NA	NA	Yes	NA
384		EEX30780.1	647174127	VIC_005076	ribonuclease PH		976.552	2.48054	0.215583	11.5062	1.22772e-30	1.60308e-29		NZ_ACZN01000020	224223..224939(-)	717	0.52	[J] Translation, ribosomal structure and biogenesis	COG0689,Ribonuclease PH,6.0e-75	pfam01138,RNase_PH,2.5e-23,pfam03725,RNase_PH_C,1.9e-10	TIGR01966,ribonuclease PH,2.7e-115	NA	KO:K00989,ribonuclease PH [EC:2.7.7.56],0.0e+00	PWY0-1479: tRNA processing	ZP_05888557	238aa	ITERM:05235,RNAse PH (EC 2.7.7.56)	EC:2.7.7.56,tRNA nucleotidyltransferase.	NA	NA	NA	NA
385		EEX35215.1	647169369	VIC_000338	ATP synthase B chain		6413.83	2.69443	0.23424	11.5029	1.27611e-30	1.66193e-29		NZ_ACZN01000010	21953..22423(-)	471	0.47	[C] Energy production and conversion	COG0711,FoF1-type ATP synthase, membrane subunit b or b',9.0e-19	pfam00430,ATP-synt_B,7.1e-36	TIGR01144,ATP synthase, F0 subunit b,1.6e-63	M00157: F-type ATPase, prokaryotes and chloroplasts	KO:K02109,F-type H+-transporting ATPase subunit b,5.0e-106	NA	ZP_05883866	156aa	NA	NA	Yes	NA	NA	NA
386		EEX30989.1	647172973	VIC_003934	2-methylcitrate synthase		26651.2	-3.51511	0.305745	-11.4969	1.36795e-30	1.77691e-29		NZ_ACZN01000018	144937..146064(+)	1128	0.48	[C] Energy production and conversion	COG0372,Citrate synthase,1.0e-118	pfam00285,Citrate_synt,4.4e-112	TIGR01800,2-methylcitrate synthase/citrate synthase II,0.0e+00	NA	KO:K01659,2-methylcitrate synthase [EC:2.3.3.5],0.0e+00	PWY0-42: 2-methylcitrate cycle I	ZP_05887422	375aa	ITERM:01554,2-methylcitrate synthase (EC 2.3.3.5)	EC:2.3.3.5,2-methylcitrate synthase.	NA	NA	NA	IMG_pathway,839: Propionyl-CoA conversion to pyruvate via methylcitrate with prpD,IMG_pathway,840: Propionyl-CoA conversion to pyruvate via methylcitrate with acnD/prpF
387		EEX30595.1	647173942	VIC_004891	LSU ribosomal protein L36p		2391.03	3.93616	0.343137	11.4711	1.84307e-30	2.3879e-29		NZ_ACZN01000020	34227..34340(-)	114	0.45	NA	NA	pfam00444,Ribosomal_L36,8.8e-19	TIGR01022,ribosomal protein L36, bacterial type,9.0e-27	M00178: Ribosome, bacteria	KO:K02919,large subunit ribosomal protein L36,7.2e-22	NA	ZP_05888372	37aa	ITERM:00267,LSU ribosomal protein L36P	NA	NA	NA	NA	NA
388		EEX30679.1	647174026	VIC_004975	phosphoribosylamine--glycine ligase		2458.3	3.18958	0.278234	11.4637	2.00858e-30	2.59563e-29		NZ_ACZN01000020	122371..123660(+)	1290	0.5	[F] Nucleotide transport and metabolism	COG0151,Phosphoribosylamine-glycine ligase,0.0e+00	pfam01071,GARS_A,6.9e-83,pfam02844,GARS_N,6.0e-35,pfam02843,GARS_C,2.2e-28	TIGR00877,phosphoribosylamine--glycine ligase,0.0e+00	M00048: Inosine monophosphate biosynthesis, PRPP + glutamine => IMP	KO:K01945,phosphoribosylamine--glycine ligase [EC:6.3.4.13],0.0e+00	PWY-6121: 5-aminoimidazole ribonucleotide biosynthesis I	ZP_05888456	429aa	ITERM:01300,phosphoribosylamine--glycine ligase (EC 6.3.4.13)	EC:6.3.4.13,Phosphoribosylamine--glycine ligase.	NA	NA	NA	IMG_pathway,297: 5-amino-1-(5-phospho-D-ribosyl)imidazole synthesis
389		EEX35263.1	647169417	VIC_000387	methionyl-tRNA formyltransferase		478.419	2.48401	0.216931	11.4507	2.33302e-30	3.00714e-29		NZ_ACZN01000010	73218..74165(-)	948	0.52	[J] Translation, ribosomal structure and biogenesis	COG0223,Methionyl-tRNA formyltransferase,2.0e-117	pfam02911,Formyl_trans_C,4.9e-29,pfam00551,Formyl_trans_N,5.7e-47	TIGR00460,methionyl-tRNA formyltransferase,4.2e-112	NA	KO:K00604,methionyl-tRNA formyltransferase [EC:2.1.2.9],0.0e+00	NA	ZP_05883914	315aa	ITERM:02540,methionyl-tRNA formyltransferase (EC 2.1.2.9)	EC:2.1.2.9,Methionyl-tRNA formyltransferase.	NA	NA	NA	NA
390		EEX33350.1	647171851	VIC_002804	predicted membrane protein		1524.71	-4.06296	0.354969	-11.4459	2.46398e-30	3.16779e-29		NZ_ACZN01000016	758251..758853(+)	603	0.44	[S] Function unknown	COG3326,Uncharacterized membrane protein YsdA, DUF1294 family,7.0e-11	pfam06961,DUF1294,9.2e-15,pfam00313,CSD,9.4e-06	NA	NA	NA	NA	ZP_05886304	200aa	NA	NA	Yes	NA	NA	NA
391		EEX33037.1	647171537	VIC_002487	heme O synthase protoheme IX farnesyltransferase COX10-CtaB		1129.81	-6.00619	0.525113	-11.4379	2.70351e-30	3.46686e-29		NZ_ACZN01000016	394955..395851(+)	897	0.48	[I] Lipid transport and metabolism	COG0109,Polyprenyltransferase (heme O synthase),1.0e-84	pfam01040,UbiA,2.0e-65	TIGR01473,protoheme IX farnesyltransferase,1.2e-103	NA	KO:K02301,protoheme IX farnesyltransferase [EC:2.5.1.-],0.0e+00	NA	ZP_05885991	298aa	NA	EC:2.5.1.-,Transferases. Transferring alkyl or aryl groups, other than methyl groups. Transferring alkyl or aryl groups, other than methyl groups.	Yes	NA	NA	NA
392		EEX35212.1	647169366	VIC_000335	ATP synthase gamma chain		11809	2.90443	0.254174	11.427	3.0669e-30	3.92282e-29		NZ_ACZN01000010	18941..19807(-)	867	0.46	[C] Energy production and conversion	COG0224,FoF1-type ATP synthase, gamma subunit,8.0e-103	pfam00231,ATP-synt,1.0e-99	TIGR01146,ATP synthase, F1 gamma subunit,3.0e-115	NA	KO:K02115,F-type H+-transporting ATPase subunit gamma,0.0e+00	NA	ZP_05883863	288aa	ITERM:05509,ATP synthase F1 subcomplex gamma subunit	NA	NA	NA	NA	NA
393		EEX30949.1	647172933	VIC_003893	sensor histidine kinase		2641.66	-3.70323	0.324148	-11.4245	3.15437e-30	4.02444e-29		NZ_ACZN01000018	93808..96246(+)	2439	0.45	[T] Signal transduction mechanisms	COG0642,Signal transduction histidine kinase,7.0e-43	pfam00072,Response_reg,6.7e-22,pfam00512,HisKA,1.2e-19,pfam02518,HATPase_c,4.1e-28,pfam13426,PAS_9,9.0e-19	TIGR00229,PAS domain S-box,2.7e-26	NA	NA	NA	ZP_05887382	812aa	NA	NA	Yes	NA	Yes	NA
394		EEX33858.1	647170799	VIC_001754	hypothetical protein		5146.68	-3.3432	0.293092	-11.4066	3.87387e-30	4.92984e-29		NZ_ACZN01000015	432541..433743(-)	1203	0.45	NA	NA	NA	NA	NA	NA	NA	ZP_05885265	400aa	NA	NA	NA	NA	NA	NA
395		EEX33532.1	647170473	VIC_001428	hypothetical protein		310.792	2.66337	0.23357	11.4029	4.04539e-30	5.13508e-29		NZ_ACZN01000015	38749..39288(-)	540	0.48	[S] Function unknown	COG3108,Uncharacterized conserved protein YcbK, DUF882 family,3.0e-58	pfam05951,Peptidase_M15_2,4.0e-70	TIGR01409,Tat (twin-arginine translocation) pathway signal sequence,2.0e-07	NA	NA	NA	ZP_05884939	179aa	NA	NA	NA	Yes	NA	NA
396		EEX34030.1	647170972	VIC_001928	succinate dehydrogenase hydrophobic membrane anchor protein		1944.8	2.45113	0.215007	11.4003	4.16838e-30	5.27784e-29		NZ_ACZN01000015	619222..619566(-)	345	0.41	[C] Energy production and conversion	COG2142,Succinate dehydrogenase, hydrophobic anchor subunit,5.0e-20	pfam01127,Sdh_cyt,4.8e-06	TIGR02968,succinate dehydrogenase, hydrophobic membrane anchor protein,7.4e-38	M00009: Citrate cycle (TCA cycle, Krebs cycle)	KO:K00242,succinate dehydrogenase / fumarate reductase, membrane anchor subunit,8.2e-82	NA	ZP_05885437	114aa	ITERM:01375,succinate dehydrogenase subunit D (EC 1.3.5.1)	NA	Yes	NA	NA	NA
397		EEX32279.1	647172425	VIC_003378	putative Cytochrome bd2 subunit II		1835.96	-5.63729	0.495021	-11.388	4.80007e-30	6.06236e-29		NZ_ACZN01000017	495326..496324(+)	999	0.49	[C] Energy production and conversion	COG1294,Cytochrome bd-type quinol oxidase, subunit 2,6.0e-69	pfam02322,Cyt_bd_oxida_II,5.7e-93	TIGR00203,cytochrome d oxidase, subunit II (cydB),1.5e-53	M00153: Cytochrome d ubiquinol oxidase	KO:K00426,cytochrome d ubiquinol oxidase subunit II [EC:1.10.3.-],0.0e+00	NA	ZP_05886874	332aa	ITERM:06138,cytochrome bd-I ubiquinol oxidase subunit 2 apoprotein (EC 1.10.3.10)	EC:1.10.3.-,Oxidoreductases. Acting on diphenols and related substances as donors. With oxygen as acceptor.	Yes	NA	NA	NA
398		EEX31613.1	647173604	VIC_004563	cytochrome d ubiquinol oxidase subunit II		2255.61	3.02785	0.266239	11.3727	5.72063e-30	7.20684e-29		NZ_ACZN01000018	858745..859881(-)	1137	0.46	[C] Energy production and conversion	COG1294,Cytochrome bd-type quinol oxidase, subunit 2,3.0e-89	pfam02322,Cyt_bd_oxida_II,4.3e-107	TIGR00203,cytochrome d oxidase, subunit II (cydB),0.0e+00	M00153: Cytochrome d ubiquinol oxidase	KO:K00426,cytochrome d ubiquinol oxidase subunit II [EC:1.10.3.-],0.0e+00	NA	ZP_05888046	378aa	ITERM:06138,cytochrome bd-I ubiquinol oxidase subunit 2 apoprotein (EC 1.10.3.10)	EC:1.10.3.-,Oxidoreductases. Acting on diphenols and related substances as donors. With oxygen as acceptor.	Yes	NA	NA	NA
399		EEX34662.1	647169735	VIC_000688	Na(+)-translocating NADH-quinone reductase subunit F		16286.2	2.48583	0.218784	11.362	6.46137e-30	8.11963e-29		NZ_ACZN01000013	81038..82261(-)	1224	0.46	[C] Energy production and conversion	COG2871,Na+-transporting NADH:ubiquinone oxidoreductase, subunit NqrF,0.0e+00	pfam00111,Fer2,9.0e-10,pfam00175,NAD_binding_1,1.3e-16,pfam00970,FAD_binding_6,4.8e-09	TIGR01941,NADH:ubiquinone oxidoreductase, Na(+)-translocating, F subunit,0.0e+00	NA	KO:K00351,Na+-transporting NADH:ubiquinone oxidoreductase subunit F [EC:1.6.5.-],0.0e+00	NA	ZP_05884213	407aa	NA	EC:1.6.5.-,Oxidoreductases. Acting on NADH or NADPH. With a quinone or similar compound as acceptor.	Yes	NA	Yes	NA
400		EEX30597.1	647173944	VIC_004893	LSU ribosomal protein L15p (L27Ae)		16987.4	4.2424	0.373426	11.3608	6.55653e-30	8.21861e-29		NZ_ACZN01000020	35723..36157(-)	435	0.47	[J] Translation, ribosomal structure and biogenesis	COG0200,Ribosomal protein L15,2.0e-32	pfam00828,Ribosomal_L27A,1.7e-31	TIGR01071,ribosomal protein L15, bacterial/organelle,7.0e-54	M00178: Ribosome, bacteria	KO:K02876,large subunit ribosomal protein L15,5.4e-98	NA	ZP_05888374	144aa	ITERM:00234,LSU ribosomal protein L15P	NA	NA	NA	NA	NA
401		EEX31999.1	647172144	VIC_003098	glycerol uptake facilitator protein		10898.9	5.5823	0.491906	11.3483	7.5607e-30	9.4537e-29		NZ_ACZN01000017	158250..159101(-)	852	0.46	[G] Carbohydrate transport and metabolism	COG0580,Glycerol uptake facilitator and related aquaporins (Major Intrinsic Protein Family),6.0e-51	pfam00230,MIP,2.9e-63	TIGR00861,MIP family channel proteins,5.6e-71	NA	KO:K02440,glycerol uptake facilitator protein,0.0e+00	NA	ZP_05886594	283aa	NA	NA	Yes	NA	NA	NA
402		EEX32091.1	647172237	VIC_003190	peptidase M16 family		339.248	3.99624	0.352387	11.3405	8.2697e-30	1.03145e-28		NZ_ACZN01000017	280749..282041(+)	1293	0.44	[R] General function prediction only	COG0612,Predicted Zn-dependent peptidase,7.0e-15	pfam05193,Peptidase_M16_C,8.0e-10	NA	NA	KO:K07263,zinc protease [EC:3.4.24.-],0.0e+00	NA	ZP_05886686	430aa	NA	EC:3.4.24.-,Hydrolases. Acting on peptide bonds (peptidases). Metalloendopeptidases.	Yes	Yes	NA	NA
403		EEX32911.1	647171411	VIC_002361	delta 1-pyrroline-5-carboxylate dehydrogenase domain protein		604.197	2.6782	0.236617	11.3187	1.06004e-29	1.31886e-28		NZ_ACZN01000016	246404..247102(+)	699	0.46	NA	NA	NA	NA	NA	NA	NA	ZP_05885865	232aa	ITERM:00471,delta-1-pyrroline-5-carboxylate dehydrogenase (EC 1.5.1.12)	NA	NA	NA	NA	IMG_pathway,181: L-proline oxidation to L-glutamate
404		EEX31862.1	647172007	VIC_002961	ATP-dependent RNA helicase		336.808	2.85012	0.251871	11.3158	1.0963e-29	1.36061e-28		NZ_ACZN01000017	11077..12339(+)	1263	0.46	[L] Replication, recombination and repair	COG0513,Superfamily II DNA and RNA helicase,8.0e-111	pfam00270,DEAD,7.2e-51,pfam00271,Helicase_C,2.4e-27	NA	NA	KO:K11927,ATP-dependent RNA helicase RhlE [EC:3.6.4.13],0.0e+00	NA	ZP_05886457	420aa	NA	EC:3.6.4.13,RNA helicase.	NA	NA	NA	NA
405		EEX30593.1	647173940	VIC_004889	SSU ribosomal protein S11p (S14e)		11748.5	3.57036	0.315796	11.3059	1.22704e-29	1.51911e-28		NZ_ACZN01000020	33315..33704(-)	390	0.5	[J] Translation, ribosomal structure and biogenesis	COG0100,Ribosomal protein S11,6.0e-49	pfam00411,Ribosomal_S11,1.5e-52	TIGR03632,ribosomal protein uS11, bacterial form,9.3e-59	M00178: Ribosome, bacteria	KO:K02948,small subunit ribosomal protein S11,1.9e-92	NA	ZP_05888370	129aa	ITERM:00294,SSU ribosomal protein S11P	NA	NA	NA	NA	NA
406		EEX34018.1	647170960	VIC_001916	1-deoxy-D-xylulose 5-phosphate synthase		976.129	1.9388	0.171508	11.3045	1.2472e-29	1.54026e-28		NZ_ACZN01000015	603686..605551(+)	1866	0.48	[H] Coenzyme transport and metabolism	COG1154,Deoxyxylulose-5-phosphate synthase,0.0e+00	pfam02780,Transketolase_C,5.2e-29,pfam13292,DXP_synthase_N,4.9e-121,pfam02779,Transket_pyr,6.6e-37	TIGR00204,1-deoxy-D-xylulose-5-phosphate synthase,0.0e+00	M00096: C5 isoprenoid biosynthesis, non-mevalonate pathway	KO:K01662,1-deoxy-D-xylulose-5-phosphate synthase [EC:2.2.1.7],0.0e+00	PWY-6891: thiazole biosynthesis II (aerobic bacteria)	ZP_05885425	621aa	ITERM:00450,1-deoxy-D-xylulose-5-phosphate synthase (EC 2.2.1.7)	EC:2.2.1.7,1-deoxy-D-xylulose-5-phosphate synthase.	NA	NA	Yes	IMG_pathway,173: 1-Deoxy-D-xylulose-5-phosphate biosynthesis
407		EEX34062.1	647171005	VIC_001960	phosphoribosylformylglycinamidine synthase		10592.2	3.04073	0.269446	11.2851	1.55438e-29	1.91491e-28		NZ_ACZN01000015	651654..655550(-)	3897	0.5	[F] Nucleotide transport and metabolism	COG0046,Phosphoribosylformylglycinamidine (FGAM) synthase, synthetase domain,0.0e+00	pfam02769,AIRS_C,8.0e-14,pfam02769,AIRS_C,2.8e-27,pfam13507,GATase_5,8.2e-106	TIGR01735,phosphoribosylformylglycinamidine synthase, single chain form,0.0e+00	M00048: Inosine monophosphate biosynthesis, PRPP + glutamine => IMP	KO:K01952,phosphoribosylformylglycinamidine synthase [EC:6.3.5.3],0.0e+00	PWY-6121: 5-aminoimidazole ribonucleotide biosynthesis I	ZP_05885469	1298aa	ITERM:01295,phosphoribosylformylglycinamidine synthase (EC 6.3.5.3)	EC:6.3.5.3,Phosphoribosylformylglycinamidine synthase.	NA	NA	Yes	IMG_pathway,297: 5-amino-1-(5-phospho-D-ribosyl)imidazole synthesis
408		EEX32525.1	647172671	VIC_003629	hydrolase of the alpha/beta superfamily		278.827	-3.28952	0.291523	-11.2839	1.57555e-29	1.93623e-28		NZ_ACZN01000017	767009..767881(-)	873	0.45	NA	NA	NA	NA	NA	KO:K06889,uncharacterized protein,0.0e+00	NA	ZP_05887120	290aa	NA	NA	NA	NA	NA	NA
409		EEX33032.1	647171532	VIC_002482	cytochrome c oxidase polypeptide III		1768.08	-6.42222	0.569214	-11.2826	1.59913e-29	1.9604e-28		NZ_ACZN01000016	391486..392370(+)	885	0.47	[C] Energy production and conversion	COG1845,Heme/copper-type cytochrome/quinol oxidase, subunit 3,3.0e-35	pfam00510,COX3,9.0e-48	NA	M00155: Cytochrome c oxidase, prokaryotes	KO:K02276,cytochrome c oxidase subunit III [EC:1.9.3.1],0.0e+00	PWY-6692: Fe(II) oxidation	ZP_05885986	294aa	NA	EC:1.9.3.1,Cytochrome-c oxidase.	Yes	NA	NA	NA
410		EEX34031.1	647170973	VIC_001929	succinate dehydrogenase cytochrome b-556 subunit		3771.8	2.38076	0.21112	11.2768	1.70877e-29	2.0897e-28		NZ_ACZN01000015	619560..619952(-)	393	0.46	[C] Energy production and conversion	COG2009,Succinate dehydrogenase/fumarate reductase, cytochrome b subunit,1.0e-14	pfam01127,Sdh_cyt,2.2e-29	TIGR02970,succinate dehydrogenase, cytochrome b556 subunit,3.4e-43	M00613: Anoxygenic photosynthesis in green nonsulfur bacteria	KO:K00241,succinate dehydrogenase / fumarate reductase, cytochrome b subunit,1.2e-88	NA	ZP_05885438	130aa	ITERM:01374,succinate dehydrogenase subunit C (EC 1.3.5.1)	NA	Yes	NA	NA	NA
411		EEX34919.1	647169995	VIC_000951	glutaminase		233.42	3.10764	0.276535	11.2378	2.65972e-29	3.24473e-28		NZ_ACZN01000013	374396..375316(-)	921	0.48	[E] Amino acid transport and metabolism	COG2066,Glutaminase,9.0e-129	pfam04960,Glutaminase,3.6e-112	TIGR03814,glutaminase A,0.0e+00	NA	KO:K01425,glutaminase [EC:3.5.1.2],0.0e+00	NA	ZP_05884470	306aa	ITERM:00196,L-glutaminase (EC 3.5.1.2)	EC:3.5.1.2,Glutaminase.	NA	NA	NA	IMG_pathway,120: L-glutamine deamidation
412		EEX34732.1	647169805	VIC_000760	LSU ribosomal protein L13p (L13Ae)		12577.7	4.27702	0.381367	11.215	3.44375e-29	4.191e-28		NZ_ACZN01000013	154466..154894(-)	429	0.45	[J] Translation, ribosomal structure and biogenesis	COG0102,Ribosomal protein L13,5.0e-54	pfam00572,Ribosomal_L13,5.0e-56	TIGR01066,ribosomal protein L13, bacterial type,2.4e-67	M00178: Ribosome, bacteria	KO:K02871,large subunit ribosomal protein L13,2.6e-102	NA	ZP_05884283	142aa	ITERM:00230,LSU ribosomal protein L13P	NA	NA	NA	NA	NA
413		EEX34690.1	647169763	VIC_000716	nucleoside permease NupC		11849.6	2.33012	0.207889	11.2085	3.70478e-29	4.49777e-28		NZ_ACZN01000013	108184..109446(-)	1263	0.47	[F] Nucleotide transport and metabolism	COG1972,Nucleoside permease NupC,0.0e+00	pfam01773,Nucleos_tra2_N,5.4e-26,pfam07670,Gate,6.1e-07,pfam07662,Nucleos_tra2_C,1.8e-72	TIGR00804,nucleoside transporter,0.0e+00	NA	KO:K03317,concentrative nucleoside transporter, CNT family,0.0e+00	NA	ZP_05884241	420aa	NA	NA	Yes	NA	NA	NA
414		EEX31900.1	647172045	VIC_002999	fructose repressor FruR LacI family		376.084	2.84106	0.254984	11.1422	7.82075e-29	9.4718e-28		NZ_ACZN01000017	52493..53473(+)	981	0.45	[K] Transcription	COG1609,DNA-binding transcriptional regulator, LacI/PurR family,7.0e-57	pfam00356,LacI,2.7e-18,pfam13407,Peripla_BP_4,7.4e-13	TIGR02417,D-fructose-responsive transcription factor,0.0e+00	NA	KO:K03435,LacI family transcriptional regulator, fructose operon transcriptional repressor,0.0e+00	NA	ZP_05886495	326aa	ITERM:02286,transcriptional regulator, LacI family	NA	NA	NA	NA	NA
415		EEX34279.1	647170124	VIC_001075	sensor histidine kinase		1474.76	-4.18393	0.376256	-11.1199	1.00374e-28	1.21271e-27		NZ_ACZN01000014	56608..58263(-)	1656	0.55	NA	NA	pfam02518,HATPase_c,7.5e-16,pfam00512,HisKA,2.5e-08,pfam00672,HAMP,4.4e-10	NA	NA	NA	NA	ZP_05884590	551aa	NA	NA	Yes	NA	NA	NA
416		EEX34601.1	647169674	VIC_000625	prolyl-tRNA synthetase		2975.78	2.25489	0.20284	11.1166	1.04153e-28	1.25535e-27		NZ_ACZN01000013	12029..13744(+)	1716	0.49	[J] Translation, ribosomal structure and biogenesis	COG0442,Prolyl-tRNA synthetase,0.0e+00	pfam04073,tRNA_edit,2.1e-25,pfam03129,HGTP_anticodon,2.4e-22,pfam00587,tRNA-synt_2b,5.2e-39	TIGR00409,prolyl-tRNA synthetase, family II,0.0e+00	M00360: Aminoacyl-tRNA biosynthesis, prokaryotes	KO:K01881,prolyl-tRNA synthetase [EC:6.1.1.15],0.0e+00	TRNA-CHARGING-PWY: tRNA charging	ZP_05884152	571aa	ITERM:01944,prolyl-tRNA synthetase (EC 6.1.1.15)	EC:6.1.1.15,Proline--tRNA ligase.	NA	NA	NA	IMG_pathway,500: L-proline ligation to tRNA(Pro)
417		EEX31123.1	647173107	VIC_004068	cytochrome c oxidase subunit CcoO		6104.42	2.64319	0.23801	11.1054	1.18111e-28	1.42016e-27		NZ_ACZN01000018	318793..319413(+)	621	0.47	[C] Energy production and conversion	COG2993,Cbb3-type cytochrome oxidase, cytochrome c subunit,6.0e-91	pfam02433,FixO,8.5e-83	TIGR00781,cytochrome c oxidase, cbb3-type, subunit II,2.5e-85	M00156: Cytochrome c oxidase, cbb3-type	KO:K00405,cytochrome c oxidase cbb3-type subunit II,0.0e+00	NA	ZP_05887556	206aa	NA	NA	Yes	NA	NA	NA
418		EEX32112.1	647172258	VIC_003211	choline dehydrogenase		356.287	2.97939	0.268417	11.0998	1.25693e-28	1.50771e-27		NZ_ACZN01000017	307118..308818(-)	1701	0.48	[I] Lipid transport and metabolism	COG2303,Choline dehydrogenase or related flavoprotein,0.0e+00	pfam00732,GMC_oxred_N,1.2e-91,pfam05199,GMC_oxred_C,2.8e-40	TIGR01810,choline dehydrogenase,0.0e+00	M00555: Betaine biosynthesis, choline => betaine	KO:K00108,choline dehydrogenase [EC:1.1.99.1],0.0e+00	CHOLINE-BETAINE-ANA-PWY: choline degradation I	ZP_05886707	566aa	NA	EC:1.1.99.1,Choline dehydrogenase.	NA	NA	NA	NA
419		EEX33723.1	647170664	VIC_001619	stomatin family protein		1041.97	-5.78721	0.521984	-11.0869	1.45166e-28	1.73714e-27		NZ_ACZN01000015	266993..267763(-)	771	0.46	[O] Posttranslational modification, protein turnover, chaperones	COG0330,Regulator of protease activity HflC, stomatin/prohibitin superfamily,3.0e-35	pfam01145,Band_7,6.0e-35	NA	NA	NA	NA	ZP_05885130	256aa	NA	NA	Yes	NA	NA	NA
420		EEX31185.1	647173169	VIC_004130	hypothetical protein		854.113	-6.61187	0.597323	-11.0692	1.77053e-28	2.11368e-27		NZ_ACZN01000018	379493..379867(+)	375	0.5	NA	NA	NA	NA	NA	NA	NA	ZP_05887618	124aa	NA	NA	NA	NA	NA	NA
421		EEX34661.1	647169734	VIC_000687	thiamin biosynthesis lipoprotein ApbE		1729.9	2.00942	0.181698	11.0591	1.9805e-28	2.35872e-27		NZ_ACZN01000013	79887..80891(-)	1005	0.46	[H] Coenzyme transport and metabolism	COG1477,Thiamine biosynthesis lipoprotein ApbE,6.0e-104	pfam02424,ApbE,1.6e-85	NA	NA	KO:K03734,thiamine biosynthesis lipoprotein,0.0e+00	NA	ZP_05884212	334aa	NA	NA	NA	NA	NA	NA
422		EEX34198.1	647171141	VIC_002096	flp pilus assembly protein TadC		756.125	-4.10484	0.371663	-11.0445	2.33006e-28	2.76847e-27		NZ_ACZN01000015	829028..829972(-)	945	0.46	[W] Extracellular structures	COG2064,Pilus assembly protein TadC,1.0e-17	pfam00482,T2SSF,1.0e-22	NA	NA	KO:K12511,tight adherence protein C,0.0e+00	NA	ZP_05885605	314aa	NA	NA	Yes	NA	NA	NA
423		EEX33459.1	647171963	VIC_002915	3-oxoacyl-[acyl-carrier-protein] synthase III protein 2		717.275	2.06115	0.186742	11.0374	2.5212e-28	2.98848e-27		NZ_ACZN01000016	879757..880845(+)	1089	0.48	[I] Lipid transport and metabolism	COG0332,3-oxoacyl-[acyl-carrier-protein] synthase III,3.0e-104	pfam08545,ACP_syn_III,1.2e-28,pfam08541,ACP_syn_III_C,4.1e-35	TIGR00747,3-oxoacyl-(acyl-carrier-protein) synthase III,1.1e-112	M00082: Fatty acid biosynthesis, initiation	KO:K00648,3-oxoacyl-[acyl-carrier-protein] synthase III [EC:2.3.1.180],0.0e+00	PWY-4381: fatty acid biosynthesis initiation I	ZP_05886413	362aa	NA	EC:2.3.1.180,Beta-ketoacyl-[acyl-carrier-protein] synthase III.	NA	NA	NA	NA
424		EEX33864.1	647170805	VIC_001760	cytidylate kinase		1581.93	2.74159	0.248818	11.0184	3.11406e-28	3.68252e-27		NZ_ACZN01000015	438561..439241(-)	681	0.49	[F] Nucleotide transport and metabolism	COG0283,Cytidylate kinase,1.0e-78	pfam02224,Cytidylate_kin,2.2e-79	TIGR00017,cytidylate kinase,1.4e-90	M00052: Pyrimidine ribonucleotide biosynthesis, UMP => UDP/UTP,CDP/CTP	KO:K00945,cytidylate kinase [EC:2.7.4.14],0.0e+00	NA	ZP_05885271	226aa	ITERM:01829,cytidylate kinase (EC 2.7.4.14)	EC:2.7.4.14,UMP/CMP kinase.	NA	NA	NA	IMG_pathway,476: Cytidine conversion to CTP
425		EEX35213.1	647169367	VIC_000336	ATP synthase alpha chain		23948.2	2.89594	0.26286	11.017	3.16313e-28	3.73175e-27		NZ_ACZN01000010	19883..21391(-)	1509	0.47	[C] Energy production and conversion	COG0056,FoF1-type ATP synthase, alpha subunit,0.0e+00	pfam00306,ATP-synt_ab_C,1.1e-41,pfam00006,ATP-synt_ab,4.5e-71,pfam02874,ATP-synt_ab_N,7.8e-14	TIGR00962,proton translocating ATP synthase, F1 alpha subunit,0.0e+00	M00157: F-type ATPase, prokaryotes and chloroplasts	KO:K02111,F-type H+-transporting ATPase subunit alpha [EC:3.6.3.14],0.0e+00	PWY-7219: adenosine ribonucleotides <i>de novo</i> biosynthesis	ZP_05883864	502aa	NA	EC:3.6.3.14,H(+)-transporting two-sector ATPase.	NA	NA	NA	NA
426		EEX33063.1	647171563	VIC_002513	hypothetical protein RbmB		4168.67	-4.79494	0.435578	-11.0082	3.48835e-28	4.10577e-27		NZ_ACZN01000016	434629..435843(-)	1215	0.43	NA	NA	pfam13229,Beta_helix,6.9e-10,pfam12708,Pectate_lyase_3,8.7e-08	NA	NA	NA	NA	ZP_05886017	404aa	NA	NA	Yes	NA	NA	NA
427		EEX34570.1	647170415	VIC_001370	hydantoin racemase		5028.83	-4.41879	0.403096	-10.9621	5.81187e-28	6.82452e-27		NZ_ACZN01000014	367553..368290(-)	738	0.56	[E] Amino acid transport and metabolism	COG4126,Asp/Glu/hydantoin racemase,3.0e-27	NA	NA	NA	NA	NA	ZP_05884881	245aa	NA	NA	NA	NA	NA	NA
428		EEX31041.1	647173025	VIC_003986	hypothetical protein		1184.56	-3.19577	0.291828	-10.9509	6.58176e-28	7.7105e-27		NZ_ACZN01000018	223422..224696(+)	1275	0.42	NA	NA	pfam08668,HDOD,7.4e-06	NA	NA	NA	NA	ZP_05887474	424aa	NA	NA	NA	NA	NA	NA
429		EEX30948.1	647172932	VIC_003892	hypothetical protein		2219.5	-4.24378	0.387666	-10.947	6.86925e-28	8.02854e-27		NZ_ACZN01000018	92595..93785(+)	1191	0.45	[E] Amino acid transport and metabolism	COG0683,ABC-type branched-chain amino acid transport system, periplasmic component,2.0e-18	pfam13458,Peripla_BP_6,1.6e-16	NA	M00237: Branched-chain amino acid transport system	KO:K01999,branched-chain amino acid transport system substrate-binding protein,0.0e+00	NA	ZP_05887381	396aa	ITERM:06075,amino acid/amide ABC transporter substrate-binding protein, HAAT family (TC 3.A.1.4.-)	NA	NA	NA	NA	NA
430		EEX32556.1	647172702	VIC_003660	hypothetical protein		597.861	-3.72496	0.340398	-10.9429	7.18248e-28	8.3751e-27		NZ_ACZN01000017	818827..819279(-)	453	0.44	NA	NA	NA	NA	NA	NA	NA	ZP_05887151	150aa	NA	NA	Yes	NA	NA	NA
431		EEX30983.1	647172967	VIC_003928	uncharacterized protein ImpA		5176.26	-2.46595	0.225557	-10.9327	8.04206e-28	9.35566e-27		NZ_ACZN01000018	137271..138674(-)	1404	0.45	[U] Intracellular trafficking, secretion, and vesicular transport	COG3515,Predicted component of the type VI protein secretion system,3.0e-06	pfam06812,ImpA_N,4.5e-20	TIGR03363,type VI secretion-associated protein, ImpA family,3.7e-43	M00334: Type VI secretion system	KO:K11902,type VI secretion system protein ImpA,0.0e+00	NA	ZP_05887416	467aa	NA	NA	NA	NA	NA	NA
432		EEX34982.1	647170067	VIC_001016	SSU ribosomal protein S6p		16820.3	3.46805	0.317647	10.918	9.45963e-28	1.09793e-26		NZ_ACZN01000013	450460..450840(-)	381	0.48	[J] Translation, ribosomal structure and biogenesis	COG0360,Ribosomal protein S6,2.0e-34	pfam01250,Ribosomal_S6,9.7e-29	TIGR00166,ribosomal protein S6,1.4e-42	M00178: Ribosome, bacteria	KO:K02990,small subunit ribosomal protein S6,8.3e-88	NA	ZP_05884533	126aa	ITERM:00286,SSU ribosomal protein S6P	NA	NA	NA	NA	NA
433		EEX34572.1	647170417	VIC_001372	hypothetical protein		4767.88	-2.8653	0.262451	-10.9175	9.50976e-28	1.1012e-26		NZ_ACZN01000014	369576..372476(-)	2901	0.55	NA	NA	pfam13191,AAA_16,4.5e-14	NA	NA	NA	NA	ZP_05884883	966aa	NA	NA	NA	NA	NA	NA
434		EEX34562.1	647170407	VIC_001362	BLUF domain containing protein		1172.82	-3.31166	0.303409	-10.9148	9.7925e-28	1.13133e-26		NZ_ACZN01000014	363123..363533(+)	411	0.52	NA	NA	pfam04940,BLUF,1.1e-29	NA	NA	NA	NA	ZP_05884873	136aa	NA	NA	NA	NA	NA	NA
435		EEX31859.1	647172004	VIC_002958	tyrosine-specific transport protein		52.8414	4.20273	0.385597	10.8993	1.16177e-27	1.33911e-26		NZ_ACZN01000017	8679..9884(-)	1206	0.49	[E] Amino acid transport and metabolism	COG0814,Amino acid permease,1.0e-49	pfam03222,Trp_Tyr_perm,2.2e-109	TIGR00837,aromatic amino acid transport protein,1.6e-115	NA	KO:K03834,tyrosine-specific transport protein,0.0e+00	NA	ZP_05886454	401aa	NA	NA	Yes	NA	NA	NA
436		EEX34726.1	647169799	VIC_000754	stringent starvation protein B		1594.08	2.19521	0.20153	10.8927	1.24863e-27	1.43592e-26		NZ_ACZN01000013	149904..150392(-)	489	0.49	[R] General function prediction only	COG2969,Stringent starvation protein B,9.0e-52	pfam04386,SspB,2.1e-43	NA	NA	KO:K03600,stringent starvation protein B,4.3e-117	NA	ZP_05884277	162aa	NA	NA	NA	NA	NA	NA
437		EEX33882.1	647170823	VIC_001778	ABC-type sugar transport system component		2234.45	7.92484	0.728372	10.8802	1.43224e-27	1.6433e-26		NZ_ACZN01000015	458911..460158(-)	1248	0.49	[G] Carbohydrate transport and metabolism	COG1653,ABC-type glycerol-3-phosphate transport system, periplasmic component,1.0e-27	pfam01547,SBP_bac_1,3.1e-20	NA	M00605: Glucose/mannose transport system	KO:K17315,glucose/mannose transport system substrate-binding protein,0.0e+00	NA	ZP_05885289	415aa	ITERM:05843,carbohydrate ABC transporter substrate-binding protein, CUT1 family (TC 3.A.1.1.-)	NA	NA	Yes	NA	NA
438		EEX32218.1	647172364	VIC_003317	phosphate ABC transporter, periplasmic phosphate-binding protein PstS		224.897	-6.21299	0.571178	-10.8775	1.47561e-27	1.68921e-26		NZ_ACZN01000017	424383..425426(-)	1044	0.49	[P] Inorganic ion transport and metabolism	COG0226,ABC-type phosphate transport system, periplasmic component,3.0e-57	pfam12849,PBP_like_2,2.2e-65	TIGR00975,phosphate ABC transporter, phosphate-binding protein,1.2e-117	M00222: Phosphate transport system	KO:K02040,phosphate transport system substrate-binding protein,0.0e+00	NA	ZP_05886813	347aa	ITERM:05783,phosphate ABC transporter substrate-binding protein, PhoT family (TC 3.A.1.7.1)	NA	NA	Yes	NA	NA
439		EEX33317.1	647171818	VIC_002771	sensory box histidine kinase/response regulator		516.049	-4.37178	0.402117	-10.8719	1.56874e-27	1.79172e-26		NZ_ACZN01000016	725805..726506(-)	702	0.44	NA	NA	pfam00072,Response_reg,2.7e-26	NA	NA	NA	NA	ZP_05886271	233aa	NA	NA	NA	NA	NA	NA
440		EEX32658.1	647172804	VIC_003762	putative amino acid ABC transporter amino acid-binding protein		1577.09	-3.70112	0.340702	-10.8632	1.72546e-27	1.96624e-26		NZ_ACZN01000017	929296..930024(-)	729	0.43	[T] Signal transduction mechanisms	COG0834,ABC-type amino acid transport/signal transduction system, periplasmic component/domain,2.0e-18	pfam00497,SBP_bac_3,3.5e-31	NA	M00236: Putative polar amino acid transport system	KO:K02030,polar amino acid transport system substrate-binding protein,0.0e+00	NA	ZP_05887253	242aa	ITERM:05951,amino acid ABC transporter substrate-binding protein, PAAT family (TC 3.A.1.3.-)	NA	NA	Yes	NA	NA
441		EEX31642.1	647173633	VIC_004592	tRNA (uridine-5-oxyacetic acid methyl ester) 34 synthase		210.697	4.75935	0.438217	10.8607	1.7734e-27	2.01628e-26		NZ_ACZN01000018	894516..895103(+)	588	0.47	NA	NA	pfam13649,Methyltransf_25,4.4e-13	TIGR00740,tRNA (cmo5U34)-methyltransferase,1.1e-93	NA	KO:K15256,tRNA (cmo5U34)-methyltransferase [EC:2.1.1.-],0.0e+00	NA	ZP_05888075	195aa	NA	EC:2.1.1.-,Transferases. Transferring one-carbon groups. Methyltransferases.	NA	NA	NA	NA
442		EEX34531.1	647170376	VIC_001331	hypothetical protein		678.972	-4.96127	0.457091	-10.854	1.90859e-27	2.16509e-26		NZ_ACZN01000014	325287..325403(-)	117	0.52	NA	NA	NA	NA	NA	NA	NA	ZP_05884842	38aa	NA	NA	NA	NA	NA	NA
443		EEX33583.1	647170524	VIC_001479	transport ATP-binding protein CydC		464.204	2.52726	0.232994	10.8469	2.06326e-27	2.33526e-26		NZ_ACZN01000015	96475..98196(+)	1722	0.49	[C] Energy production and conversion	COG4987,ABC-type transport system involved in cytochrome bd biosynthesis, fused ATPase and permease components,0.0e+00	pfam00664,ABC_membrane,9.7e-07,pfam00005,ABC_tran,1.3e-30	TIGR02868,thiol reductant ABC exporter, CydC subunit,0.0e+00	NA	KO:K16012,ATP-binding cassette, subfamily C, bacterial CydC,0.0e+00	NA	ZP_05884990	573aa	NA	NA	Yes	NA	Yes	NA
444		EEX32173.1	647172319	VIC_003272	hypothetical protein		971.089	-2.97148	0.273989	-10.8452	2.10094e-27	2.37254e-26		NZ_ACZN01000017	373135..373965(-)	831	0.4	NA	NA	NA	NA	NA	NA	NA	ZP_05886768	276aa	NA	NA	NA	NA	NA	NA
445		EEX33528.1	647170469	VIC_001424	TRAP transporter solute receptor		22009.5	4.5675	0.421335	10.8405	2.21149e-27	2.49178e-26		NZ_ACZN01000015	35160..36251(-)	1092	0.48	[Q] Secondary metabolites biosynthesis, transport and catabolism	COG4663,TRAP-type mannitol/chloroaromatic compound transport system, periplasmic component,7.0e-130	pfam03480,DctP,9.7e-71	NA	NA	NA	NA	ZP_05884935	363aa	NA	NA	NA	Yes	NA	NA
446		EEX35078.1	647169630	VIC_000586	L-aspartate oxidase		1613.68	1.83924	0.169738	10.8358	2.33038e-27	2.61985e-26		NZ_ACZN01000012	113233..114849(+)	1617	0.5	[H] Coenzyme transport and metabolism	COG0029,Aspartate oxidase,0.0e+00	pfam02910,Succ_DH_flav_C,2.5e-14,pfam00890,FAD_binding_2,1.0e-103	TIGR00551,L-aspartate oxidase,0.0e+00	M00115: NAD biosynthesis, aspartate => NAD	KO:K00278,L-aspartate oxidase [EC:1.4.3.16],0.0e+00	PWY-5316: nicotine biosynthesis	ZP_05884113	538aa	ITERM:00561,L-aspartate oxidase (EC 1.4.3.16)	EC:1.4.3.16,L-aspartate oxidase.	NA	NA	NA	IMG_pathway,210: Quinolinate biosynthesis via aspartate
447		EEX33614.1	647170555	VIC_001510	hypothetical protein		1411.13	-3.64452	0.336529	-10.8297	2.4889e-27	2.7918e-26		NZ_ACZN01000015	136128..137102(+)	975	0.48	NA	NA	NA	NA	NA	NA	NA	ZP_05885021	324aa	NA	NA	NA	NA	NA	NA
448		EEX32000.1	647172145	VIC_003099	anaerobic glycerol-3-phosphate dehydrogenase subunit A		358.406	3.6922	0.341447	10.8134	2.97449e-27	3.32904e-26		NZ_ACZN01000017	159577..161244(+)	1668	0.47	[C] Energy production and conversion	COG0578,Glycerol-3-phosphate dehydrogenase,0.0e+00	pfam01266,DAO,8.5e-49,pfam04324,Fer2_BFD,1.3e-11	TIGR03377,glycerol-3-phosphate dehydrogenase, anaerobic, A subunit,0.0e+00	NA	KO:K00111,glycerol-3-phosphate dehydrogenase [EC:1.1.5.3],0.0e+00	PWY0-1582: glycerol-3-phosphate to fumarate electron transfer	ZP_05886595	555aa	ITERM:06444,glycerol 3-phosphate dehydrogenase (quinone) subunit A (EC 1.1.5.3)	EC:1.1.5.3,Glycerol-3-phosphate dehydrogenase.	NA	NA	NA	NA
449		EEX35015.1	647169567	VIC_000523	isoleucyl-tRNA synthetase		5892.87	2.3042	0.213309	10.8022	3.36235e-27	3.75475e-26		NZ_ACZN01000012	40994..43822(-)	2829	0.48	[J] Translation, ribosomal structure and biogenesis	COG0060,Isoleucyl-tRNA synthetase,0.0e+00	pfam00133,tRNA-synt_1,0.0e+00,pfam06827,zf-FPG_IleRS,2.5e-06,pfam08264,Anticodon_1,2.4e-25	TIGR00392,isoleucyl-tRNA synthetase,0.0e+00	M00360: Aminoacyl-tRNA biosynthesis, prokaryotes	KO:K01870,isoleucyl-tRNA synthetase [EC:6.1.1.5],0.0e+00	TRNA-CHARGING-PWY: tRNA charging	ZP_05884050	942aa	ITERM:00399,Isoleucyl-tRNA synthetase (EC 6.1.1.5)	EC:6.1.1.5,Isoleucine--tRNA ligase.	NA	NA	NA	IMG_pathway,494: L-isoleucine ligation to tRNA(Ile)
450		EEX33879.1	647170820	VIC_001775	ABC-type sugar transport system ATPase component		655.255	6.32244	0.585329	10.8015	3.38561e-27	3.77232e-26		NZ_ACZN01000015	455907..457022(-)	1116	0.47	[G] Carbohydrate transport and metabolism	COG3839,ABC-type sugar transport system, ATPase component,5.0e-120	pfam00005,ABC_tran,3.6e-32	NA	M00602: Arabinosaccharide transport system	KO:K10112,multiple sugar transport system ATP-binding protein,0.0e+00	NA	ZP_05885286	371aa	ITERM:05845,carbohydrate ABC transporter ATP-binding protein, CUT1 family (TC 3.A.1.1.-)	NA	NA	NA	NA	NA
451		EEX33887.1	647170829	VIC_001783	methylenetetrahydrofolate dehydrogenase (NADP+)/methenyltetrahydrofolate cyclohydrolase		886.243	2.69397	0.249615	10.7925	3.73586e-27	4.15335e-26		NZ_ACZN01000015	465687..466550(+)	864	0.47	[H] Coenzyme transport and metabolism	COG0190,5,10-methylene-tetrahydrofolate dehydrogenase/Methenyl tetrahydrofolate cyclohydrolase,3.0e-114	pfam00763,THF_DHG_CYH,3.7e-38,pfam02882,THF_DHG_CYH_C,1.3e-68	NA	M00377: Reductive acetyl-CoA pathway (Wood-Ljungdahl pathway)	KO:K01491,methylenetetrahydrofolate dehydrogenase (NADP+) / methenyltetrahydrofolate cyclohydrolase [EC:1.5.1.5 3.5.4.9],0.0e+00	PWY-1722: formate assimilation into 5,10-methylenetetrahydrofolate	ZP_05885294	287aa	ITERM:01839,methenyltetrahydrofolate cyclohydrolase (EC 3.5.4.9),ITERM:05323,5,10-methylenetetrahydrofolate dehydrogenase (NADP+) (EC 1.5.1.5)	EC:3.5.4.9,Methenyltetrahydrofolate cyclohydrolase.,EC:1.5.1.5,Methylenetetrahydrofolate dehydrogenase (NADP(+)).	NA	NA	NA	IMG_pathway,1031: Tetrahydrofolate salvage from 5,10-methylenetetrahydrofolate,IMG_pathway,482: Generation of ATP from formimino-THF,IMG_pathway,942: Wood-Ljungdahl pathway,IMG_pathway,958: Conversion of formate to methylenetetrahydrofolate
452		EEX32313.1	647172459	VIC_003412	methyl-accepting chemotaxis sensory transducer		775.52	-5.1807	0.480513	-10.7816	4.20477e-27	4.66432e-26		NZ_ACZN01000017	532667..534259(+)	1593	0.45	[T] Signal transduction mechanisms	COG0840,Methyl-accepting chemotaxis protein,3.0e-39	pfam01814,Hemerythrin,6.6e-10,pfam00015,MCPsignal,2.8e-45	TIGR02481,hemerythrin-like metal-binding domain,2.7e-38	NA	KO:K07216,hemerythrin,0.0e+00	NA	ZP_05886908	530aa	ITERM:02325,methyl-accepting chemotaxis sensory transducer	NA	Yes	NA	Yes	NA
453		EEX30728.1	647174075	VIC_005024	CDP-diacylglycerol--serine O-phosphatidyltransferase		757.529	2.22774	0.206759	10.7746	4.53889e-27	5.02384e-26		NZ_ACZN01000020	175258..176598(+)	1341	0.43	[I] Lipid transport and metabolism	COG1502,Phosphatidylserine/phosphatidylglycerophosphate/cardiolipin synthase or related enzyme,1.0e-50	pfam13091,PLDc_2,1.2e-25,pfam13091,PLDc_2,4.1e-07	NA	M00093: Phosphatidylethanolamine (PE) biosynthesis, PA => PS => PE	KO:K00998,CDP-diacylglycerol---serine O-phosphatidyltransferase [EC:2.7.8.8],0.0e+00	PHOSLIPSYN2-PWY: superpathway of phospholipid biosynthesis II (plants)	ZP_05888505	446aa	NA	EC:2.7.8.8,CDP-diacylglycerol--serine O-phosphatidyltransferase.	NA	NA	NA	NA
454		EEX32274.1	647172420	VIC_003373	GGDEF family protein		1010.73	-4.81518	0.446961	-10.7732	4.60898e-27	5.09018e-26		NZ_ACZN01000017	489060..490421(-)	1362	0.44	[T] Signal transduction mechanisms	COG2199,GGDEF domain, diguanylate cyclase (c-di-GMP synthetase) or its enzymatically inactive variants,2.0e-41	pfam00990,GGDEF,1.9e-46	TIGR00254,diguanylate cyclase (GGDEF) domain,8.9e-49	NA	NA	NA	ZP_05886869	453aa	NA	NA	Yes	NA	NA	NA
455		EEX31638.1	647173629	VIC_004588	isocitrate dehydrogenase [NADP]		13242.8	2.05369	0.190663	10.7713	4.70422e-27	5.18395e-26		NZ_ACZN01000018	888051..890276(-)	2226	0.47	[C] Energy production and conversion	COG2838,Monomeric isocitrate dehydrogenase,0.0e+00	pfam03971,IDH,0.0e+00	TIGR00178,isocitrate dehydrogenase, NADP-dependent, monomeric type,0.0e+00	M00010: Citrate cycle, first carbon oxidation, oxaloacetate => 2-oxoglutarate	KO:K00031,isocitrate dehydrogenase [EC:1.1.1.42],0.0e+00	PWY-5913: partial TCA cycle (obligate autotrophs)	ZP_05888071	741aa	NA	EC:1.1.1.42,Isocitrate dehydrogenase (NADP(+)).	NA	NA	NA	NA
456		EEX35281.1	647169254	VIC_000239	lipoate synthase		1571.78	1.54021	0.143041	10.7676	4.89564e-27	5.38305e-26		NZ_ACZN01000009	8663..9628(-)	966	0.48	[H] Coenzyme transport and metabolism	COG0320,Lipoate synthase,0.0e+00	pfam16881,LIAS_N,2.0e-08,pfam04055,Radical_SAM,1.2e-18	TIGR00510,lipoate synthase,0.0e+00	NA	KO:K03644,lipoic acid synthetase [EC:2.8.1.8],0.0e+00	PWY-6987: lipoate biosynthesis and incorporation III (Bacillus)	ZP_05883769	321aa	NA	EC:2.8.1.8,Lipoyl synthase.	NA	NA	NA	NA
457		EEX32042.1	647172187	VIC_003141	hypothetical protein		261.726	3.51635	0.327366	10.7414	6.508e-27	7.14029e-26		NZ_ACZN01000017	212201..213538(+)	1338	0.41	NA	NA	pfam06812,ImpA_N,4.7e-26	NA	M00334: Type VI secretion system	KO:K11911,type VI secretion system protein VasL,0.0e+00	NA	ZP_05886637	445aa	NA	NA	Yes	NA	NA	NA
458		EEX32192.1	647172338	VIC_003291	amino acid ABC transporter amino acid-binding protein		1268.89	-5.4635	0.508799	-10.738	6.74696e-27	7.3863e-26		NZ_ACZN01000017	395090..395839(+)	750	0.44	[E] Amino acid transport and metabolism	COG0834,ABC-type amino acid transport/signal transduction system, periplasmic component/domain,3.0e-14	pfam00497,SBP_bac_3,6.8e-23	NA	M00236: Putative polar amino acid transport system	KO:K02030,polar amino acid transport system substrate-binding protein,0.0e+00	NA	ZP_05886787	249aa	ITERM:05951,amino acid ABC transporter substrate-binding protein, PAAT family (TC 3.A.1.3.-)	NA	NA	Yes	NA	NA
459		EEX31293.1	647173279	VIC_004240	carboxynorspermidine dehydrogenase putative		353.714	2.81625	0.262306	10.7365	6.85977e-27	7.49344e-26		NZ_ACZN01000018	513514..514758(-)	1245	0.47	[E] Amino acid transport and metabolism	COG1748,Saccharopine dehydrogenase, NADP-dependent,9.0e-114	pfam16653,Sacchrp_dh_C,3.3e-29,pfam03435,Sacchrp_dh_NADP,7.9e-34	NA	NA	KO:K13746,carboxynorspermidine synthase [EC:1.5.1.43],0.0e+00	PWY-6559: spermidine biosynthesis II	ZP_05887726	414aa	ITERM:06419,carboxynorspermidine dehydrogenase	EC:1.5.1.43,Carboxynorspermidine synthase.	NA	NA	NA	IMG_pathway,821: Spermidine synthesis via carboxyspermidine,IMG_pathway,822: sym-Norspermidine synthesis via carboxynorspermidine
460		EEX32659.1	647172805	VIC_003763	methyl-accepting chemotaxis protein		1819.6	-3.66426	0.341594	-10.7269	7.60726e-27	8.29191e-26		NZ_ACZN01000017	930046..931557(-)	1512	0.46	[N] Cell motility	COG0840,Methyl-accepting chemotaxis protein,3.0e-34	pfam00672,HAMP,7.7e-07,pfam00015,MCPsignal,2.3e-37	NA	NA	KO:K03406,methyl-accepting chemotaxis protein,0.0e+00	NA	ZP_05887254	503aa	NA	NA	Yes	NA	NA	NA
461		EEX33540.1	647170481	VIC_001436	GGDEF family protein		513.46	-4.26756	0.397919	-10.7247	7.79546e-27	8.47862e-26		NZ_ACZN01000015	47343..48314(-)	972	0.42	[T] Signal transduction mechanisms	COG2199,GGDEF domain, diguanylate cyclase (c-di-GMP synthetase) or its enzymatically inactive variants,6.0e-33	pfam00990,GGDEF,1.5e-35	TIGR00254,diguanylate cyclase (GGDEF) domain,3.2e-41	NA	NA	NA	ZP_05884947	323aa	NA	NA	NA	NA	NA	NA
462		EEX32471.1	647172617	VIC_003575	putative periplasmic substrate-binding protein		900.603	2.68231	0.250336	10.7148	8.67126e-27	9.41076e-26		NZ_ACZN01000017	710297..711295(+)	999	0.47	[E] Amino acid transport and metabolism	COG2113,ABC-type proline/glycine betaine transport system, periplasmic component,4.0e-58	pfam04069,OpuAC,2.7e-60	NA	M00208: Glycine betaine/proline transport system	KO:K02002,glycine betaine/proline transport system substrate-binding protein,0.0e+00	NA	ZP_05887066	332aa	NA	NA	NA	Yes	NA	NA
463		EEX32382.1	647172528	VIC_003483	DNA photolyase		2111.32	-4.23578	0.395794	-10.702	9.96253e-27	1.07888e-25		NZ_ACZN01000017	611446..612990(-)	1545	0.45	[R] General function prediction only	COG3046,Uncharacterized protein related to deoxyribodipyrimidine photolyase,0.0e+00	pfam04244,DPRP,3.0e-63	NA	NA	KO:K06876,deoxyribodipyrimidine photolyase-related protein,0.0e+00	NA	ZP_05886977	514aa	NA	NA	NA	NA	NA	NA
464		EEX32325.1	647172471	VIC_003426	predicted transcriptional regulator		371.014	2.77104	0.259015	10.6984	1.03598e-26	1.11948e-25		NZ_ACZN01000017	548921..549544(-)	624	0.45	[K] Transcription	COG1396,Transcriptional regulator, contains XRE-family HTH domain,3.0e-06	pfam07883,Cupin_2,3.2e-10,pfam01381,HTH_3,3.3e-12	NA	NA	NA	NA	ZP_05886920	207aa	ITERM:02319,transcriptional regulator, XRE family with cupin sensor	NA	NA	NA	NA	NA
465		EEX31980.1	647172125	VIC_003079	isopenicillin N synthase		947.919	2.87204	0.26868	10.6894	1.14053e-26	1.22981e-25		NZ_ACZN01000017	138371..139210(-)	840	0.43	[Q] Secondary metabolites biosynthesis, transport and catabolism	COG3491,Isopenicillin N synthase and related dioxygenases,6.0e-32	pfam14226,DIOX_N,2.8e-10,pfam03171,2OG-FeII_Oxy,1.2e-15	NA	NA	NA	NA	ZP_05886575	279aa	NA	NA	NA	NA	NA	NA
466		EEX34731.1	647169804	VIC_000759	SSU ribosomal protein S9p (S16e)		8606	4.27747	0.400382	10.6835	1.2163e-26	1.3087e-25		NZ_ACZN01000013	154058..154450(-)	393	0.48	[J] Translation, ribosomal structure and biogenesis	COG0103,Ribosomal protein S9,4.0e-47	pfam00380,Ribosomal_S9,2.3e-46	NA	M00179: Ribosome, archaea	KO:K02996,small subunit ribosomal protein S9,8.6e-91	NA	ZP_05884282	130aa	ITERM:00291,SSU ribosomal protein S9P	NA	NA	NA	NA	NA
467		EEX31479.1	647173465	VIC_004427	phenylalanyl-tRNA synthetase beta chain		3666.16	2.17115	0.203253	10.682	1.2357e-26	1.32672e-25		NZ_ACZN01000018	717515..719920(-)	2406	0.49	[J] Translation, ribosomal structure and biogenesis	COG0072,Phenylalanyl-tRNA synthetase beta subunit,0.0e+00	pfam03484,B5,9.5e-19,pfam01588,tRNA_bind,1.3e-25,pfam03483,B3_4,1.3e-70,pfam03147,FDX-ACB,3.6e-28	TIGR00472,phenylalanyl-tRNA synthetase, beta subunit, non-spirochete bacterial,0.0e+00	M00359: Aminoacyl-tRNA biosynthesis, eukaryotes	KO:K01890,phenylalanyl-tRNA synthetase beta chain [EC:6.1.1.20],0.0e+00	TRNA-CHARGING-PWY: tRNA charging	ZP_05887912	801aa	ITERM:00403,phenylalanyl-tRNA synthetase beta subunit (EC 6.1.1.20)	EC:6.1.1.20,Phenylalanine--tRNA ligase.	NA	NA	NA	NA
468		EEX33824.1	647170765	VIC_001720	phosphate:acyl-ACP acyltransferase PlsX		470.515	2.74801	0.257448	10.674	1.34631e-26	1.4424e-25		NZ_ACZN01000015	393966..394991(-)	1026	0.47	[I] Lipid transport and metabolism	COG0416,Fatty acid/phospholipid biosynthesis enzyme,1.0e-113	pfam02504,FA_synthesis,2.0e-97	TIGR00182,fatty acid/phospholipid synthesis protein PlsX,6.3e-106	M00089: Triacylglycerol biosynthesis	KO:K03621,glycerol-3-phosphate acyltransferase PlsX [EC:2.3.1.15],0.0e+00	PWY-6453: stigma estolide biosynthesis	ZP_05885231	341aa	ITERM:01871,phosphate:acyl-[acyl carrier protein] acyltransferase	EC:2.3.1.15,Glycerol-3-phosphate 1-O-acyltransferase.	NA	NA	NA	IMG_pathway,460: Lysophosphatidate formation via acyl phosphate
469		EEX34028.1	647170970	VIC_001926	succinate dehydrogenase iron-sulfur protein		6198.32	2.1216	0.198833	10.6703	1.40239e-26	1.49927e-25		NZ_ACZN01000015	616730..617440(-)	711	0.44	[C] Energy production and conversion	COG0479,Succinate dehydrogenase/fumarate reductase, Fe-S protein subunit,9.0e-84	pfam13085,Fer2_3,1.2e-28,pfam13534,Fer4_17,1.7e-10	TIGR00384,succinate dehydrogenase and fumarate reductase iron-sulfur protein,1.5e-88	M00149: Succinate dehydrogenase, prokaryotes	KO:K00240,succinate dehydrogenase / fumarate reductase, iron-sulfur subunit [EC:1.3.5.1 1.3.5.4],0.0e+00	PWY0-1329: succinate to cytochrome <i>bo</i> oxidase electron transfer	ZP_05885435	236aa	ITERM:01373,succinate dehydrogenase subunit B (EC 1.3.5.1)	EC:1.3.5.4,Fumarate reductase (quinol).,EC:1.3.5.1,Succinate dehydrogenase (quinone).	NA	NA	NA	NA
470		EEX31411.1	647173397	VIC_004359	hypothetical protein		573.851	-3.61097	0.339189	-10.6459	1.8222e-26	1.94394e-25		NZ_ACZN01000018	643295..643663(-)	369	0.45	NA	NA	pfam00072,Response_reg,9.9e-20	NA	M00060: Lipopolysaccharide biosynthesis, KDO2-lipid A	KO:K02535,UDP-3-O-[3-hydroxymyristoyl] N-acetylglucosamine deacetylase [EC:3.5.1.108],1.7e-12	NAGLIPASYN-PWY: lipid IV<sub>A</sub> biosynthesis	ZP_05887844	122aa	NA	EC:3.5.1.108,UDP-3-O-acyl-N-acetylglucosamine deacetylase.	NA	NA	NA	NA
471		EEX35254.1	647169408	VIC_000378	type cbb3 cytochrome oxidase biogenesis protein CcoG involved in Cu oxidation		2135.74	2.17542	0.20439	10.6434	1.87082e-26	1.99157e-25		NZ_ACZN01000010	64317..65735(-)	1419	0.48	[C] Energy production and conversion	COG0348,Polyferredoxin,1.0e-79	pfam11614,FixG_C,9.4e-29,pfam12801,Fer4_5,1.1e-08,pfam13746,Fer4_18,1.6e-41	TIGR02745,cytochrome c oxidase accessory protein FixG,0.0e+00	NA	NA	NA	ZP_05883905	472aa	NA	NA	Yes	NA	NA	NA
472		EEX31557.1	647173547	VIC_004505	adenylosuccinate lyase		3174.73	3.14439	0.295439	10.6431	1.87745e-26	1.99439e-25		NZ_ACZN01000018	802565..803935(+)	1371	0.45	[F] Nucleotide transport and metabolism	COG0015,Adenylosuccinate lyase,2.0e-119	pfam08328,ASL_C,2.2e-52,pfam00206,Lyase_1,1.5e-73	TIGR00928,adenylosuccinate lyase,0.0e+00	M00048: Inosine monophosphate biosynthesis, PRPP + glutamine => IMP	KO:K01756,adenylosuccinate lyase [EC:4.3.2.2],0.0e+00	PWY-6123: inosine-5'-phosphate biosynthesis I	ZP_05887990	456aa	ITERM:00631,Adenylosuccinate lyase (EC 4.3.2.2)	EC:4.3.2.2,Adenylosuccinate lyase.	NA	NA	NA	IMG_pathway,812: IMP biosynthesis
473		EEX33724.1	647170665	VIC_001620	nfed family protein		867.357	-4.60083	0.432868	-10.6287	2.19099e-26	2.32254e-25		NZ_ACZN01000015	267773..269152(-)	1380	0.49	[O] Posttranslational modification, protein turnover, chaperones	COG1030,Membrane-bound serine protease (ClpP class),1.0e-96	pfam01957,NfeD,1.2e-34	NA	NA	KO:K07403,membrane-bound serine protease (ClpP class),0.0e+00	NA	ZP_05885131	459aa	NA	NA	Yes	NA	NA	NA
474		EEX30598.1	647173945	VIC_004894	LSU ribosomal protein L30p (L7e)		3959.78	4.71892	0.444216	10.623	2.32862e-26	2.46322e-25		NZ_ACZN01000020	36163..36339(-)	177	0.41	[J] Translation, ribosomal structure and biogenesis	COG1841,Ribosomal protein L30/L7E,1.0e-15	pfam00327,Ribosomal_L30,1.3e-20	TIGR01308,ribosomal protein L30, bacterial/organelle,1.2e-29	M00179: Ribosome, archaea	KO:K02907,large subunit ribosomal protein L30,2.0e-37	NA	ZP_05888375	58aa	ITERM:00257,LSU ribosomal protein L30P	NA	NA	NA	NA	NA
475		EEX35202.1	647169356	VIC_000325	enoyl-CoA hydratase/delta(3)-cis-delta(2)-trans-enoyl-CoA isomerase/3-hydroxyacyl-CoA dehydrogenase/3-hydroxybutyryl-CoA epimerase		18770.7	3.98475	0.375322	10.6169	2.48756e-26	2.62581e-25		NZ_ACZN01000010	6384..8555(+)	2172	0.49	[I] Lipid transport and metabolism	COG1250,3-hydroxyacyl-CoA dehydrogenase,6.0e-88	pfam00725,3HCDH,1.3e-24,pfam00378,ECH_1,1.5e-38,pfam02737,3HCDH_N,2.8e-58,pfam00725,3HCDH,6.8e-06	TIGR02437,fatty oxidation complex, alpha subunit FadB,0.0e+00	M00032: Lysine degradation, lysine => saccharopine => acetoacetyl-CoA	KO:K01825,3-hydroxyacyl-CoA dehydrogenase / enoyl-CoA hydratase / 3-hydroxybutyryl-CoA epimerase / enoyl-CoA isomerase [EC:1.1.1.35 4.2.1.17 5.1.2.3 5.3.3.8],0.0e+00	PWY-7401: crotonate fermentation (to acetate and cyclohexane carboxylate)	ZP_05883853	723aa	ITERM:00577,3-hydroxyacyl-CoA dehydrogenase (EC 1.1.1.35),ITERM:00575,short chain enoyl-CoA hydratase (EC 4.2.1.17)	EC:1.1.1.35,3-hydroxyacyl-CoA dehydrogenase.,EC:5.3.3.8,Dodecenoyl-CoA isomerase.,EC:5.1.2.3,3-hydroxybutyryl-CoA epimerase.,EC:4.2.1.17,Enoyl-CoA hydratase.	NA	NA	Yes	IMG_pathway,1014: Dicarboxylate/4-hydroxybutyrate cycle,IMG_pathway,222: L-isoleucine degradation to propionyl-CoA and acetyl-CoA,IMG_pathway,227: L-valine degradation to propionyl-CoA,IMG_pathway,369: Pyruvate conversion to butyrate,IMG_pathway,389: Crotonyl-CoA conversion to acetate,IMG_pathway,596: 3-hydroxypropionate/4-hydroxybutyrate cycle,IMG_pathway,962: Glyoxylate from acetyl-CoA via ethy…
476		EEX32131.1	647172277	VIC_003230	aerotaxis sensor receptor protein		2421.1	-3.78796	0.356959	-10.6117	2.62783e-26	2.76805e-25		NZ_ACZN01000017	328805..330229(+)	1425	0.47	[N] Cell motility	COG0840,Methyl-accepting chemotaxis protein,1.0e-49	pfam00015,MCPsignal,1.5e-44,pfam08447,PAS_3,1.1e-11	NA	NA	KO:K03406,methyl-accepting chemotaxis protein,0.0e+00	NA	ZP_05886726	474aa	ITERM:02327,methyl-accepting chemotaxis sensory transducer with Pas/Pac sensor	NA	Yes	NA	Yes	NA
477		EEX32278.1	647172424	VIC_003377	putative Cytochrome bd2 subunit I		2143.74	-4.88346	0.461682	-10.5776	3.78728e-26	3.98101e-25		NZ_ACZN01000017	493927..495315(+)	1389	0.47	[C] Energy production and conversion	COG1271,Cytochrome bd-type quinol oxidase, subunit 1,0.0e+00	pfam01654,Cyt_bd_oxida_I,0.0e+00	NA	M00153: Cytochrome d ubiquinol oxidase	KO:K00425,cytochrome d ubiquinol oxidase subunit I [EC:1.10.3.-],0.0e+00	NA	ZP_05886873	462aa	ITERM:06137,cytochrome bd-I ubiquinol oxidase subunit 1 apoprotein (EC 1.10.3.10)	EC:1.10.3.-,Oxidoreductases. Acting on diphenols and related substances as donors. With oxygen as acceptor.	Yes	NA	NA	NA
478		EEX33636.1	647170577	VIC_001532	organic hydroperoxide resistance protein		343.563	-3.36893	0.318767	-10.5686	4.16594e-26	4.36987e-25		NZ_ACZN01000015	153918..154340(+)	423	0.47	[V] Defense mechanisms	COG1764,Organic hydroperoxide reductase OsmC/OhrA,8.0e-35	pfam02566,OsmC,4.2e-17	TIGR03561,peroxiredoxin, Ohr subfamily,1.4e-55	NA	NA	NA	ZP_05885043	140aa	NA	NA	NA	NA	NA	NA
479		EEX34142.1	647171085	VIC_002040	phosphate transport ATP-binding protein PstB		325.567	-2.1799	0.20634	-10.5646	4.34663e-26	4.5499e-25		NZ_ACZN01000015	752055..752873(-)	819	0.47	[P] Inorganic ion transport and metabolism	COG1117,ABC-type phosphate transport system, ATPase component,4.0e-128	pfam00005,ABC_tran,1.0e-31	TIGR00972,phosphate ABC transporter, ATP-binding protein,3.5e-127	M00222: Phosphate transport system	KO:K02036,phosphate transport system ATP-binding protein [EC:3.6.3.27],0.0e+00	NA	ZP_05885549	272aa	ITERM:05785,phosphate ABC transporter ATP-binding protein, PhoT family (TC 3.A.1.7.1)	EC:3.6.3.27,Phosphate-transporting ATPase.	NA	NA	Yes	NA
480		EEX35028.1	647169580	VIC_000536	hypothetical protein		919.484	-5.35889	0.507332	-10.5629	4.42813e-26	4.62555e-25		NZ_ACZN01000012	56804..57115(-)	312	0.41	NA	NA	NA	NA	NA	NA	NA	ZP_05884063	103aa	NA	NA	NA	NA	NA	NA
481		EEX31731.1	647173724	VIC_004681	2-amino-4-hydroxy-6- hydroxymethyldihydropteridine pyrophosphokinase		654.87	-4.59402	0.435069	-10.5593	4.60118e-26	4.79632e-25		NZ_ACZN01000018	991438..991929(+)	492	0.44	[H] Coenzyme transport and metabolism	COG0801,7,8-dihydro-6-hydroxymethylpterin-pyrophosphokinase,5.0e-27	pfam01288,HPPK,2.5e-23	TIGR01498,2-amino-4-hydroxy-6-hydroxymethyldihydropteridine diphosphokinase,1.2e-26	M00126: Tetrahydrofolate biosynthesis, GTP => THF	KO:K00950,2-amino-4-hydroxy-6-hydroxymethyldihydropteridine diphosphokinase [EC:2.7.6.3],1.4e-118	PWY-7539: 6-hydroxymethyl-dihydropterin diphosphate biosynthesis III (Chlamydia)	ZP_05888164	163aa	NA	EC:2.7.6.3,2-amino-4-hydroxy-6-hydroxymethyldihydropteridine diphosphokinase.	NA	NA	NA	NA
482		EEX30643.1	647173990	VIC_004939	Rhs family protein		912.014	1.9096	0.181036	10.5482	5.18045e-26	5.38896e-25		NZ_ACZN01000020	73690..80916(-)	7227	0.45	NA	NA	pfam13517,VCBS,4.9e-07,pfam03534,SpvB,7.0e-15	TIGR01643,YD repeat (two copies),1.6e-05,TIGR03696,RHS repeat-associated core domain,1.1e-21	NA	NA	NA	ZP_05888420	2408aa	NA	NA	NA	Yes	NA	NA
483		EEX35091.1	647169643	VIC_000599	glycerophosphoryl diester phosphodiesterase		1506.61	2.30194	0.218265	10.5466	5.26961e-26	5.47035e-25		NZ_ACZN01000012	126336..127391(+)	1056	0.46	[I] Lipid transport and metabolism	COG0584,Glycerophosphoryl diester phosphodiesterase,2.0e-45	pfam03009,GDPD,1.1e-64	NA	NA	KO:K01126,glycerophosphoryl diester phosphodiesterase [EC:3.1.4.46],0.0e+00	PWY-6952: glycerophosphodiester degradation	ZP_05884126	351aa	NA	EC:3.1.4.46,Glycerophosphodiester phosphodiesterase.	NA	Yes	NA	NA
484		EEX33719.1	647170660	VIC_001615	bacterial leucyl aminopeptidase precursor		6056.19	-4.29542	0.407529	-10.5402	5.63933e-26	5.84207e-25		NZ_ACZN01000015	260003..261523(-)	1521	0.49	[O] Posttranslational modification, protein turnover, chaperones	COG2234,Zn-dependent amino- or carboxypeptidase, M28 family,5.0e-27	pfam04151,PPC,2.1e-11,pfam04389,Peptidase_M28,1.2e-37	NA	NA	KO:K05994,bacterial leucyl aminopeptidase [EC:3.4.11.10],0.0e+00	NA	ZP_05885126	506aa	NA	EC:3.4.11.10,Bacterial leucyl aminopeptidase.	NA	Yes	NA	NA
485		EEX34767.1	647169842	VIC_000795	branched-chain amino acid transport system carrier protein		83.3003	5.41152	0.514055	10.5271	6.47827e-26	6.69733e-25		NZ_ACZN01000013	202532..203845(-)	1314	0.47	[E] Amino acid transport and metabolism	COG1114,Branched-chain amino acid permeases,2.0e-115	pfam05525,Branch_AA_trans,0.0e+00	TIGR00796,branched-chain amino acid uptake carrier,0.0e+00	NA	KO:K03311,branched-chain amino acid:cation transporter, LIVCS family,0.0e+00	NA	ZP_05884318	437aa	NA	NA	Yes	NA	NA	NA
486		EEX31729.1	647173722	VIC_004679	short chain dehydrogenase		2129.03	-5.22918	0.496771	-10.5263	6.533e-26	6.74001e-25		NZ_ACZN01000018	990045..990707(+)	663	0.45	[I] Lipid transport and metabolism	COG1028,NAD(P)-dependent dehydrogenase, short-chain alcohol dehydrogenase family,6.0e-12	pfam00106,adh_short,5.3e-17	NA	NA	NA	NA	ZP_05888162	220aa	NA	NA	NA	NA	NA	NA
487		EEX33885.1	647170826	VIC_001781	UPF0061 domain-containing protein		1438.89	2.40902	0.228938	10.5226	6.80011e-26	7.00118e-25		NZ_ACZN01000015	462631..464103(-)	1473	0.48	[S] Function unknown	COG0397,Uncharacterized conserved protein YdiU, UPF0061 family,0.0e+00	pfam02696,UPF0061,0.0e+00	NA	NA	NA	NA	ZP_05885292	490aa	NA	NA	NA	NA	NA	NA
488		EEX33526.1	647170467	VIC_001422	TRAP dicarboxylate transporter DctM subunit		4008.6	5.14808	0.490001	10.5063	8.08344e-26	8.3054e-25		NZ_ACZN01000015	33188..34471(-)	1284	0.48	[Q] Secondary metabolites biosynthesis, transport and catabolism	COG4664,TRAP-type mannitol/chloroaromatic compound transport system, large permease component,0.0e+00	pfam06808,DctM,2.3e-100	TIGR00786,TRAP transporter, DctM subunit,2.8e-109	NA	NA	NA	ZP_05884933	427aa	NA	NA	Yes	NA	NA	NA
489		EEX32132.1	647172278	VIC_003231	transcriptional regulator LuxT		2538.64	2.55871	0.243546	10.5061	8.10143e-26	8.30687e-25		NZ_ACZN01000017	330284..330745(-)	462	0.43	NA	NA	pfam00440,TetR_N,1.7e-04	NA	NA	NA	NA	ZP_05886727	153aa	ITERM:02313,transcriptional regulator, TetR family	NA	NA	NA	NA	NA
490		EEX33036.1	647171536	VIC_002486	heme A synthase cytochrome oxidase biogenesis protein Cox15-CtaA		1038.26	-5.45129	0.51918	-10.4998	8.65566e-26	8.85703e-25		NZ_ACZN01000016	393924..394958(+)	1035	0.47	[H] Coenzyme transport and metabolism	COG1612,Heme A synthase,1.0e-35	pfam02628,COX15-CtaA,5.3e-82	NA	M00154: Cytochrome c oxidase	KO:K02259,cytochrome c oxidase assembly protein subunit 15,0.0e+00	NA	ZP_05885990	344aa	NA	NA	Yes	NA	NA	NA
491		EEX34199.1	647171142	VIC_002097	flp pilus assembly protein TadB		837.276	-3.94934	0.376429	-10.4916	9.44289e-26	9.6429e-25		NZ_ACZN01000015	829975..830943(-)	969	0.44	[W] Extracellular structures	COG4965,Flp pilus assembly protein TadB,2.0e-47	pfam00482,T2SSF,6.3e-20	NA	NA	KO:K12510,tight adherence protein B,0.0e+00	NA	ZP_05885606	322aa	NA	NA	Yes	NA	NA	NA
492		EEX33842.1	647170783	VIC_001738	L-asparaginase		1033.74	1.91202	0.182317	10.4874	9.87527e-26	1.00639e-24		NZ_ACZN01000015	415914..416930(+)	1017	0.48	[U] Intracellular trafficking, secretion, and vesicular transport	COG0252,L-asparaginase/archaeal Glu-tRNAGln amidotransferase subunit D,1.0e-87	pfam00710,Asparaginase,5.2e-68	TIGR00519,L-asparaginase, type I,1.0e-120	NA	KO:K01424,L-asparaginase [EC:3.5.1.1],0.0e+00	NA	ZP_05885249	338aa	ITERM:00185,asparaginase (EC 3.5.1.1)	EC:3.5.1.1,Asparaginase.	NA	NA	NA	IMG_pathway,115: Asparagine deamidation
493		EEX34663.1	647169736	VIC_000689	Na(+)-translocating NADH-quinone reductase subunit E		5945.39	2.65907	0.253586	10.4859	1.00314e-25	1.02024e-24		NZ_ACZN01000013	82295..82891(-)	597	0.43	[C] Energy production and conversion	COG2209,Na+-transporting NADH:ubiquinone oxidoreductase, subunit NqrE,6.0e-84	pfam02508,Rnf-Nqr,2.1e-59	TIGR01940,NADH:ubiquinone oxidoreductase, Na(+)-translocating, E subunit,3.8e-111	NA	KO:K00350,Na+-transporting NADH:ubiquinone oxidoreductase subunit E [EC:1.6.5.-],0.0e+00	NA	ZP_05884214	198aa	NA	EC:1.6.5.-,Oxidoreductases. Acting on NADH or NADPH. With a quinone or similar compound as acceptor.	Yes	NA	NA	NA
494		EEX32365.1	647172511	VIC_003466	hydrogen cyanide synthase HcnB		567.202	-3.14488	0.299966	-10.4841	1.02215e-25	1.03746e-24		NZ_ACZN01000017	591274..592656(-)	1383	0.5	[I] Lipid transport and metabolism	COG0446,NADPH-dependent 2,4-dienoyl-CoA reductase, sulfur reductase, or a related oxidoreductase,4.0e-28	pfam07992,Pyr_redox_2,3.0e-25,pfam04324,Fer2_BFD,8.2e-07	NA	NA	KO:K10815,hydrogen cyanide synthase HcnB [EC:1.4.99.5],0.0e+00	NA	ZP_05886960	460aa	NA	EC:1.4.99.5,Glycine dehydrogenase (cyanide-forming).	NA	NA	Yes	NA
495		EEX33661.1	647170602	VIC_001557	arginine/ornithine ABC transporter ATP-binding protein AotP		1572.17	2.08277	0.198775	10.4781	1.08964e-25	1.10373e-24		NZ_ACZN01000015	184612..185382(-)	771	0.46	[E] Amino acid transport and metabolism	COG4598,ABC-type histidine transport system, ATPase component,2.0e-124	pfam00005,ABC_tran,2.0e-32	NA	M00235: Arginine/ornithine transport system	KO:K10025,arginine/ornithine transport system ATP-binding protein [EC:3.6.3.-],0.0e+00	NA	ZP_05885068	256aa	ITERM:05953,amino acid ABC transporter ATP-binding protein, PAAT family (TC 3.A.1.3.-)	EC:3.6.3.-,Hydrolases. Acting on acid anhydrides. Acting on acid anhydrides; catalyzing transmembrane movement of substances.	NA	NA	Yes	NA
496		EEX31565.1	647173555	VIC_004513	putative transcriptional regulator		2454.14	-3.84119	0.366673	-10.4758	1.11579e-25	1.12793e-24		NZ_ACZN01000018	809633..810052(-)	420	0.42	NA	NA	pfam12680,SnoaL_2,4.0e-12	NA	NA	NA	NA	ZP_05887998	139aa	NA	NA	NA	NA	NA	NA
497		EEX35476.1	647169144	VIC_000131	general secretion pathway protein E		1820.06	1.82587	0.174406	10.4691	1.19797e-25	1.20858e-24		NZ_ACZN01000007	42489..43973(-)	1485	0.49	[W] Extracellular structures	COG2804,Type II secretory pathway ATPase GspE/PulE or T4P pilus assembly pathway ATPase PilB,0.0e+00	pfam00437,T2SSE,1.6e-91	TIGR02533,type II secretion system protein E,0.0e+00	M00331: Type II general secretion pathway	KO:K02454,general secretion pathway protein E,0.0e+00	NA	ZP_05883665	494aa	ITERM:05257,type II secretion system protein E (GspE)	NA	NA	NA	NA	NA
498		EEX31664.1	647173655	VIC_004614	DNA topoisomerase I		2648.88	1.56694	0.14984	10.4574	1.35577e-25	1.36503e-24		NZ_ACZN01000018	921542..924169(-)	2628	0.47	[L] Replication, recombination and repair	COG0550,DNA topoisomerase IA,0.0e+00	pfam01751,Toprim,8.5e-32,pfam08272,Topo_Zn_Ribbon,6.0e-11,pfam01396,zf-C4_Topoisom,3.9e-05,pfam08272,Topo_Zn_Ribbon,9.7e-17,pfam01131,Topoisom_bac,3.8e-127,pfam01396,zf-C4_Topoisom,4.3e-09	TIGR01051,DNA topoisomerase I, bacterial,0.0e+00	NA	KO:K03168,DNA topoisomerase I [EC:5.99.1.2],0.0e+00	NA	ZP_05888097	875aa	NA	EC:5.99.1.2,DNA topoisomerase.	NA	NA	NA	NA
499		EEX31562.1	647173552	VIC_004510	hypothetical protein		4947.59	-3.54404	0.33898	-10.455	1.39006e-25	1.39675e-24		NZ_ACZN01000018	806821..807618(-)	798	0.43	[S] Function unknown	COG3496,Uncharacterized conserved protein, DUF1365 family,1.0e-74	pfam07103,DUF1365,6.0e-67	NA	NA	KO:K09701,uncharacterized protein,0.0e+00	NA	ZP_05887995	265aa	NA	NA	NA	NA	NA	NA
500		EEX35393.1	647169198	VIC_000181	soluble pyridine nucleotide transhydrogenase		1114.46	1.33736	0.127942	10.4528	1.42248e-25	1.42646e-24		NZ_ACZN01000008	37216..38616(+)	1401	0.5	[C] Energy production and conversion	COG1249,Pyruvate/2-oxoglutarate dehydrogenase complex, dihydrolipoamide dehydrogenase (E3) component or related enzyme,4.0e-127	pfam07992,Pyr_redox_2,1.5e-59,pfam02852,Pyr_redox_dim,2.8e-30	NA	NA	KO:K00322,NAD(P) transhydrogenase [EC:1.6.1.1],0.0e+00	NA	ZP_05883715	466aa	NA	EC:1.6.1.1,NAD(P)(+) transhydrogenase (Si-specific).	NA	NA	NA	NA
501		EEX32559.1	647172705	VIC_003663	hypothetical protein		252.506	-3.50408	0.335532	-10.4434	1.57148e-25	1.57274e-24		NZ_ACZN01000017	820479..821027(-)	549	0.49	NA	NA	NA	NA	NA	NA	NA	ZP_05887154	182aa	NA	NA	NA	NA	NA	NA
502		EEX34755.1	647169828	VIC_000783	translation initiation factor 2		10922.3	2.47627	0.237183	10.4403	1.62212e-25	1.62018e-24		NZ_ACZN01000013	188662..191349(-)	2688	0.47	[J] Translation, ribosomal structure and biogenesis	COG0532,Translation initiation factor IF-2, a GTPase,0.0e+00	pfam03144,GTP_EFTU_D2,1.6e-07,pfam08364,IF2_assoc,5.1e-16,pfam00009,GTP_EFTU,2.3e-32,pfam11987,IF-2,5.1e-37,pfam04760,IF2_N,1.3e-08,pfam04760,IF2_N,1.6e-14	TIGR00231,small GTP-binding protein domain,1.1e-36,TIGR00487,translation initiation factor IF-2,0.0e+00	NA	KO:K02519,translation initiation factor IF-2,0.0e+00	NA	ZP_05884306	895aa	ITERM:00025,bacterial translation initiation factor 2 (bIF-2)	NA	NA	NA	Yes	NA
503		EEX35211.1	647169365	VIC_000334	ATP synthase beta chain		23309	2.88739	0.27671	10.4347	1.72138e-25	1.71591e-24		NZ_ACZN01000010	17502..18905(-)	1404	0.48	[C] Energy production and conversion	COG0055,FoF1-type ATP synthase, beta subunit,0.0e+00	pfam00006,ATP-synt_ab,4.1e-60,pfam02874,ATP-synt_ab_N,1.3e-20	TIGR01039,ATP synthase, F1 beta subunit,0.0e+00	M00157: F-type ATPase, prokaryotes and chloroplasts	KO:K02112,F-type H+-transporting ATPase subunit beta [EC:3.6.3.14],0.0e+00	PWY-7219: adenosine ribonucleotides <i>de novo</i> biosynthesis	ZP_05883862	467aa	ITERM:05507,ATP synthase F1 subcomplex beta subunit	EC:3.6.3.14,H(+)-transporting two-sector ATPase.	NA	NA	NA	NA
504		EEX33829.1	647170770	VIC_001725	ribonuclease E		6465.53	2.37769	0.227953	10.4306	1.79722e-25	1.78795e-24		NZ_ACZN01000015	398056..400977(+)	2922	0.48	[J] Translation, ribosomal structure and biogenesis	COG1530,Ribonuclease G or E,0.0e+00	pfam00575,S1,4.6e-14,pfam10150,RNase_E_G,1.6e-93	TIGR00757,ribonuclease, Rne/Rng family,0.0e+00	M00394: RNA degradosome	KO:K08300,ribonuclease E [EC:3.1.26.12],0.0e+00	PWY0-1479: tRNA processing	ZP_05885236	973aa	ITERM:02520,RNAse E (EC 3.1.26.12)	EC:3.1.26.12,Ribonuclease E.	NA	NA	Yes	NA
505		EEX31064.1	647173048	VIC_004009	methyl-accepting chemotaxis protein		3684.32	-5.51208	0.528535	-10.429	1.82847e-25	1.81543e-24		NZ_ACZN01000018	244616..246247(-)	1632	0.48	[N] Cell motility	COG0840,Methyl-accepting chemotaxis protein,3.0e-45	pfam12729,4HB_MCP_1,2.4e-20,pfam00015,MCPsignal,1.3e-46,pfam00672,HAMP,2.8e-10	NA	NA	KO:K03406,methyl-accepting chemotaxis protein,0.0e+00	NA	ZP_05887497	543aa	NA	NA	Yes	NA	NA	NA
506		EEX31732.1	647173725	VIC_004682	dihydroneopterin triphosphate epimerase		1588.29	-4.30513	0.413212	-10.4187	2.03748e-25	2.01896e-24		NZ_ACZN01000018	992043..992420(+)	378	0.39	[H] Coenzyme transport and metabolism	COG1539,Dihydroneopterin aldolase,4.0e-21	pfam02152,FolB,8.0e-26	TIGR00525,dihydroneopterin aldolase,2.8e-18,TIGR00526,FolB domain,3.0e-31	NA	KO:K07589,D-erythro-7,8-dihydroneopterin triphosphate epimerase [EC:5.-.-.-],8.7e-90	NA	ZP_05888165	125aa	NA	EC:5.-,Isomerases.	NA	NA	NA	NA
507		EEX34029.1	647170971	VIC_001927	succinate dehydrogenase flavoprotein subunit		14450.6	2.4776	0.237911	10.414	2.14117e-25	2.11752e-24		NZ_ACZN01000015	617455..619221(-)	1767	0.48	[C] Energy production and conversion	COG1053,Succinate dehydrogenase/fumarate reductase, flavoprotein subunit,0.0e+00	pfam02910,Succ_DH_flav_C,5.5e-36,pfam00890,FAD_binding_2,1.4e-117	TIGR01812,succinate dehydrogenase or fumarate reductase, flavoprotein subunitGram-negative/mitochondrial subgroup,0.0e+00,TIGR01816,succinate dehydrogenase, flavoprotein subunit, E. coli/mitochondrial subgroup,0.0e+00	M00374: Dicarboxylate-hydroxybutyrate cycle	KO:K00239,succinate dehydrogenase / fumarate reductase, flavoprotein subunit [EC:1.3.5.1 1.3.5.4],0.0e+00	PWY-5913: partial TCA cycle (obligate autotrophs)	ZP_05885436	588aa	ITERM:01372,succinate dehydrogenase subunit A (EC 1.3.5.1)	EC:1.3.5.4,Fumarate reductase (quinol).,EC:1.3.5.1,Succinate dehydrogenase (quinone).	NA	NA	NA	NA
508		EEX30990.1	647172974	VIC_003935	2-methylcitrate dehydratase FeS dependent		25174.5	-3.59975	0.346539	-10.3877	2.82047e-25	2.78383e-24		NZ_ACZN01000018	146145..148736(+)	2592	0.48	[C] Energy production and conversion	COG1048,Aconitase A,0.0e+00	pfam00330,Aconitase,0.0e+00,pfam00694,Aconitase_C,6.3e-30	TIGR02333,2-methylisocitrate dehydratase, Fe/S-dependent,0.0e+00,TIGR01341,aconitate hydratase 1,0.0e+00	M00740: Methylaspartate cycle	KO:K01681,aconitate hydratase [EC:4.2.1.3],0.0e+00	NA	ZP_05887423	863aa	ITERM:01397,aconitase (EC 4.2.1.3),ITERM:06482,2-methylcitrate dehydratase (trans-methylaconitate-forming) (EC 4.2.1.-)	EC:4.2.1.3,Aconitate hydratase.	NA	NA	NA	IMG_pathway,322: 2-oxoglutarate synthesis by partial TCA cycle,IMG_pathway,334: Tricarboxylic acid cycle,IMG_pathway,335: Acetyl-CoA synthesis by reverse TCA cycle,IMG_pathway,839: Propionyl-CoA conversion to pyruvate via methylcitrate with prpD,IMG_pathway,840: Propionyl-CoA conversion to pyruvate via methylcitrate with acnD/prpF,IMG_pathway,911: Acetyl-CoA assimilation via glyoxylate cycle,IMG_…
509		EEX34738.1	647169811	VIC_000766	topoisomerase IV subunit B		1204.96	2.11238	0.203512	10.3797	3.06861e-25	3.02279e-24		NZ_ACZN01000013	161841..163721(-)	1881	0.49	[L] Replication, recombination and repair	COG0187,DNA gyrase/topoisomerase IV, subunit B,0.0e+00	pfam02518,HATPase_c,1.6e-16,pfam01751,Toprim,4.9e-12,pfam00986,DNA_gyraseB_C,5.6e-27,pfam00204,DNA_gyraseB,3.9e-42	TIGR01055,DNA topoisomerase IV, B subunit, proteobacterial,0.0e+00	NA	KO:K02622,topoisomerase IV subunit B [EC:5.99.1.-],0.0e+00	NA	ZP_05884289	626aa	ITERM:00048,DNA topoisomerase IV subunit B (EC 5.99.1.3)	EC:5.99.1.-,Isomerases. Other isomerases. Other isomerases.	NA	NA	NA	NA
510		EEX35239.1	647169393	VIC_000363	NADH dehydrogenase subunit II-related protein		1117.18	-4.64305	0.447337	-10.3793	3.07958e-25	3.02765e-24		NZ_ACZN01000010	48959..49219(+)	261	0.45	NA	NA	NA	NA	NA	NA	NA	ZP_05883890	86aa	NA	NA	Yes	NA	NA	NA
511		EEX34756.1	647169829	VIC_000784	transcription termination protein NusA		5834.87	2.54428	0.245179	10.3772	3.14718e-25	3.08805e-24		NZ_ACZN01000013	191372..192859(-)	1488	0.47	[K] Transcription	COG0195,Transcription antitermination factor NusA, contains S1 and KH domains,8.0e-49	pfam14520,HHH_5,3.0e-07,pfam08529,NusA_N,5.1e-37,pfam13184,KH_5,3.0e-27	TIGR01953,transcription termination factor NusA,4.4e-129,TIGR01954,transcription termination factor NusA, C-terminal duplication,1.3e-25	NA	KO:K02600,N utilization substance protein A,0.0e+00	NA	ZP_05884307	495aa	ITERM:02229,NusA antitermination factor	NA	NA	NA	NA	NA
512		EEX34903.1	647169979	VIC_000935	putative cytochrome c oxidase subunit I		8010.66	-5.0422	0.485934	-10.3763	3.17817e-25	3.11237e-24		NZ_ACZN01000013	362111..362905(+)	795	0.48	[S] Function unknown	COG5473,Uncharacterized membrane protein,2.0e-27	pfam09955,DUF2189,9.0e-27	NA	NA	NA	NA	ZP_05884454	264aa	NA	NA	Yes	NA	NA	NA
513		EEX32472.1	647172618	VIC_003576	L-proline Glycine Betaine ABC transport system permease protein proW		197.104	3.04833	0.294143	10.3634	3.63738e-25	3.55513e-24		NZ_ACZN01000017	711364..712266(+)	903	0.47	[E] Amino acid transport and metabolism	COG4176,ABC-type proline/glycine betaine transport system, permease component,4.0e-90	pfam00528,BPD_transp_1,9.0e-27	NA	M00208: Glycine betaine/proline transport system	KO:K02001,glycine betaine/proline transport system permease protein,0.0e+00	NA	ZP_05887067	300aa	NA	NA	Yes	NA	NA	NA
514		EEX34151.1	647171094	VIC_002049	putative protease		1685.98	2.98738	0.288344	10.3605	3.75143e-25	3.65946e-24		NZ_ACZN01000015	764879..766279(+)	1401	0.48	[O] Posttranslational modification, protein turnover, chaperones	COG0826,Collagenase-like protease, PrtC family,2.0e-109	pfam16325,Peptidase_U32_C,2.2e-20,pfam01136,Peptidase_U32,2.6e-96	NA	NA	KO:K08303,putative protease [EC:3.4.-.-],0.0e+00	NA	ZP_05885558	466aa	NA	EC:3.4.-,Hydrolases. Acting on peptide bonds (peptidases).	NA	NA	NA	NA
515		EEX33896.1	647170838	VIC_001792	protein ydjA		470.392	2.24401	0.216716	10.3546	3.98788e-25	3.88257e-24		NZ_ACZN01000015	473395..473943(-)	549	0.5	[C] Energy production and conversion	COG0778,Nitroreductase,3.0e-17	pfam00881,Nitroreductase,2.5e-22	NA	NA	NA	NA	ZP_05885303	182aa	NA	NA	NA	NA	NA	NA
516		EEX31935.1	647172080	VIC_003034	alkylphosphonate utilization operon protein PhnA		308.304	3.2639	0.315238	10.3538	4.02368e-25	3.90983e-24		NZ_ACZN01000017	87293..87850(+)	558	0.49	[K] Transcription	COG2824,Uncharacterized Zn-ribbon-containing protein,1.0e-18	pfam08274,PhnA_Zn_Ribbon,9.1e-10,pfam03831,PhnA,5.0e-21	NA	NA	KO:K06193,protein PhnA,0.0e+00	NA	ZP_05886530	185aa	NA	NA	NA	NA	Yes	NA
517		EEX33165.1	647171665	VIC_002619	GGDEF family protein		466.892	-3.2575	0.314644	-10.353	4.05747e-25	3.93504e-24		NZ_ACZN01000016	553056..554222(-)	1167	0.43	[T] Signal transduction mechanisms	COG2199,GGDEF domain, diguanylate cyclase (c-di-GMP synthetase) or its enzymatically inactive variants,2.0e-39	pfam00990,GGDEF,3.9e-42	TIGR00254,diguanylate cyclase (GGDEF) domain,2.8e-47	NA	NA	NA	ZP_05886119	388aa	NA	NA	Yes	NA	NA	NA
518		EEX30635.1	647173982	VIC_004931	hypothetical protein		1288.48	2.69781	0.260627	10.3512	4.13232e-25	3.99989e-24		NZ_ACZN01000020	62796..63587(-)	792	0.47	NA	NA	pfam07063,DUF1338,1.1e-47	NA	NA	NA	NA	ZP_05888412	263aa	NA	NA	NA	NA	NA	NA
519		EEX32880.1	647171380	VIC_002330	C4-dicarboxylate transporter small subunit		111.59	-6.02792	0.583646	-10.328	5.26265e-25	5.08419e-24		NZ_ACZN01000016	209833..210297(-)	465	0.44	[G] Carbohydrate transport and metabolism	COG3090,TRAP-type C4-dicarboxylate transport system, small permease component,6.0e-17	pfam04290,DctQ,6.2e-26	NA	NA	NA	NA	ZP_05885834	154aa	NA	NA	Yes	NA	NA	NA
520		EEX35230.1	647169384	VIC_000354	chromosomal replication initiator protein dnaA		1730.97	2.15733	0.209202	10.3121	6.21004e-25	5.98791e-24		NZ_ACZN01000010	36145..37524(+)	1380	0.49	[L] Replication, recombination and repair	COG0593,Chromosomal replication initiation ATPase DnaA,0.0e+00	pfam08299,Bac_DnaA_C,1.7e-32,pfam00308,Bac_DnaA,2.0e-97,pfam11638,DnaA_N,1.6e-16	TIGR00362,chromosomal replication initiator protein DnaA,0.0e+00	NA	KO:K02313,chromosomal replication initiator protein,0.0e+00	NA	ZP_05883881	459aa	ITERM:00001,chromosomal replication initiator protein DnaA	NA	NA	NA	NA	IMG_pathway,367: Bacterial replication initiation
521		EEX31559.1	647173549	VIC_004507	hypothetical protein		4204.36	-4.1174	0.399295	-10.3117	6.2404e-25	6.00564e-24		NZ_ACZN01000018	804554..805081(-)	528	0.43	NA	NA	pfam16036,Chalcone_3,2.5e-08	NA	NA	NA	NA	ZP_05887992	175aa	NA	NA	NA	NA	NA	NA
522		EEX32879.1	647171379	VIC_002329	TRAP dicarboxylate transporter DctM subunit		149.605	-3.33605	0.323911	-10.2993	7.09928e-25	6.81912e-24		NZ_ACZN01000016	208540..209823(-)	1284	0.48	[G] Carbohydrate transport and metabolism	COG1593,TRAP-type C4-dicarboxylate transport system, large permease component,4.0e-93	pfam06808,DctM,1.9e-112	TIGR00786,TRAP transporter, DctM subunit,3.3e-124	NA	NA	NA	ZP_05885833	427aa	NA	NA	Yes	NA	NA	NA
523		EEX30982.1	647172966	VIC_003927	hypothetical protein		17348.1	-2.7766	0.269762	-10.2928	7.59609e-25	7.28237e-24		NZ_ACZN01000018	136715..137236(-)	522	0.46	[U] Intracellular trafficking, secretion, and vesicular transport	COG3157,Type VI protein secretion system component Hcp (secreted cytotoxin),2.0e-09	pfam05638,T6SS_HCP,6.9e-20	NA	M00334: Type VI secretion system	KO:K11903,type VI secretion system secreted protein Hcp,1.0e-125	NA	ZP_05887415	173aa	NA	NA	NA	NA	NA	NA
524		EEX31297.1	647173283	VIC_004244	outer membrane protein		937.075	-4.1811	0.406253	-10.2919	7.66829e-25	7.33756e-24		NZ_ACZN01000018	520027..520644(+)	618	0.46	[M] Cell wall/membrane/envelope biogenesis	COG2885,Outer membrane protein OmpA and related peptidoglycan-associated (lipo)proteins,1.0e-21	pfam00691,OmpA,7.4e-17	NA	NA	NA	NA	ZP_05887730	205aa	NA	NA	NA	Yes	NA	NA
525		EEX34125.1	647171068	VIC_002023	HesA/MoeB/ThiF family protein		265.377	2.73088	0.265488	10.2863	8.12623e-25	7.76093e-24		NZ_ACZN01000015	727802..728611(-)	810	0.49	[J] Translation, ribosomal structure and biogenesis	COG1179,tRNA A37 threonylcarbamoyladenosine dehydratase,1.0e-110	pfam00899,ThiF,4.0e-38	NA	NA	NA	NA	ZP_05885532	269aa	NA	NA	Yes	NA	NA	NA
526		EEX34278.1	647170123	VIC_001074	hypothetical protein		586.796	-2.93304	0.285242	-10.2826	8.43823e-25	8.04359e-24		NZ_ACZN01000014	56280..56633(+)	354	0.55	NA	NA	pfam01627,Hpt,5.5e-05	NA	NA	NA	NA	ZP_05884589	117aa	NA	NA	NA	NA	NA	NA
527		EEX30795.1	647173859	VIC_004815	Zn-dependent protease with chaperone function		838.927	2.14295	0.208556	10.2752	9.11878e-25	8.67582e-24		NZ_ACZN01000019	17069..18061(-)	993	0.49	NA	NA	pfam01435,Peptidase_M48,8.9e-25	NA	NA	NA	NA	ZP_05888296	330aa	NA	NA	Yes	NA	NA	NA
528		EEX35297.1	647169270	VIC_000255	phosphate starvation-inducible protein PhoH		916.423	2.05271	0.199847	10.2714	9.47865e-25	9.00112e-24		NZ_ACZN01000009	24881..25978(-)	1098	0.47	[T] Signal transduction mechanisms	COG1702,Phosphate starvation-inducible protein PhoH, predicted ATPase,7.0e-122	pfam02562,PhoH,2.1e-94	NA	NA	KO:K06217,phosphate starvation-inducible protein PhoH and related proteins,0.0e+00	NA	ZP_05883785	365aa	NA	NA	NA	NA	NA	NA
529		EEX33199.1	647171699	VIC_002653	ammonium transporter		1413.57	-4.24942	0.413729	-10.271	9.52027e-25	9.02356e-24		NZ_ACZN01000016	584435..586723(+)	2289	0.45	[P] Inorganic ion transport and metabolism	COG0004,Ammonia channel protein AmtB,1.0e-78	pfam02518,HATPase_c,5.4e-17,pfam00909,Ammonium_transp,1.5e-88	TIGR00836,ammonium transporter,1.0e-92	NA	KO:K03320,ammonium transporter, Amt family,0.0e+00	NA	ZP_05886153	762aa	NA	NA	Yes	NA	Yes	NA
530		EEX35203.1	647169357	VIC_000326	3-ketoacyl-CoA thiolase		8654.9	3.72225	0.362419	10.2706	9.56358e-25	9.0475e-24		NZ_ACZN01000010	8568..9743(+)	1176	0.51	[I] Lipid transport and metabolism	COG0183,Acetyl-CoA acetyltransferase,2.0e-95	pfam02803,Thiolase_C,2.3e-49,pfam00108,Thiolase_N,2.4e-83	TIGR01930,acetyl-CoA acetyltransferases,0.0e+00,TIGR02445,fatty oxidation complex, beta subunit FadA,0.0e+00	M00087: beta-Oxidation	KO:K00632,acetyl-CoA acyltransferase [EC:2.3.1.16],0.0e+00	FAO-PWY: fatty acid &beta;-oxidation I	ZP_05883854	391aa	ITERM:00581,3-ketoacyl-CoA thiolase (EC 2.3.1.16)	EC:2.3.1.16,Acetyl-CoA C-acyltransferase.	NA	NA	NA	IMG_pathway,222: L-isoleucine degradation to propionyl-CoA and acetyl-CoA,IMG_pathway,590: beta-ketoadipate enol-lactone conversion to acetyl-CoA and succinyl-CoA
531		EEX34201.1	647171144	VIC_002099	type II/IV secretion system ATPase TadZ/CpaE associated with Flp pilus assembly		873.338	-3.4008	0.33159	-10.256	1.11166e-24	1.04969e-23		NZ_ACZN01000015	832472..833695(-)	1224	0.42	[U] Intracellular trafficking, secretion, and vesicular transport	COG4963,Flp pilus assembly protein, ATPase CpaE,7.0e-31	pfam13614,AAA_31,2.7e-09	NA	NA	KO:K02282,pilus assembly protein CpaE,0.0e+00	NA	ZP_05885608	407aa	NA	NA	NA	NA	NA	NA
532		EEX34981.1	647170066	VIC_001015	SSU ribosomal protein S18p		6501.4	3.41005	0.332498	10.2559	1.11386e-24	1.04979e-23		NZ_ACZN01000013	450129..450356(-)	228	0.45	[J] Translation, ribosomal structure and biogenesis	COG0238,Ribosomal protein S18,4.0e-22	pfam01084,Ribosomal_S18,2.3e-25	TIGR00165,ribosomal protein S18,1.4e-41	M00178: Ribosome, bacteria	KO:K02963,small subunit ribosomal protein S18,7.6e-50	NA	ZP_05884532	75aa	ITERM:00332,SSU ribosomal protein S18P	NA	NA	NA	NA	NA
533		EEX34334.1	647170179	VIC_001130	hypothetical protein		187.086	3.77593	0.368724	10.2406	1.30488e-24	1.22752e-23		NZ_ACZN01000014	118296..118898(+)	603	0.54	NA	NA	NA	NA	NA	NA	NA	ZP_05884645	200aa	NA	NA	NA	NA	NA	NA
534		EEX34990.1	647169542	VIC_000498	ribosome hibernation protein YfiA		2577.19	-4.41005	0.430816	-10.2365	1.36063e-24	1.27757e-23		NZ_ACZN01000012	13205..13534(+)	330	0.43	[J] Translation, ribosomal structure and biogenesis	COG1544,Ribosome-associated translation inhibitor RaiA,2.0e-21	pfam02482,Ribosomal_S30AE,6.1e-22	TIGR00741,ribosomal subunit interface protein,4.8e-33	NA	KO:K05809,ribosome-associated inhibitor A,2.6e-74	NA	ZP_05884025	109aa	NA	NA	NA	NA	NA	NA
535		EEX32275.1	647172421	VIC_003374	hypothetical protein		1927.1	-4.26311	0.416475	-10.2362	1.36547e-24	1.27971e-23		NZ_ACZN01000017	490425..491396(-)	972	0.46	[P] Inorganic ion transport and metabolism	COG0715,ABC-type nitrate/sulfonate/bicarbonate transport system, periplasmic component,1.0e-24	pfam09084,NMT1,5.1e-14	NA	NA	NA	NA	ZP_05886870	323aa	NA	NA	NA	NA	NA	NA
536		EEX32230.1	647172376	VIC_003329	amino acid ABC transporter amino acid-binding protein		743.608	-3.47942	0.34033	-10.2237	1.55351e-24	1.45323e-23		NZ_ACZN01000017	437020..437784(-)	765	0.44	[T] Signal transduction mechanisms	COG0834,ABC-type amino acid transport/signal transduction system, periplasmic component/domain,6.0e-14	pfam00497,SBP_bac_3,1.5e-24	NA	M00236: Putative polar amino acid transport system	KO:K02030,polar amino acid transport system substrate-binding protein,0.0e+00	NA	ZP_05886825	254aa	ITERM:05951,amino acid ABC transporter substrate-binding protein, PAAT family (TC 3.A.1.3.-)	NA	NA	Yes	NA	NA
537		EEX35487.1	647169155	VIC_000142	GTP-binding protein TypA/BipA		4792.97	2.1356	0.208901	10.223	1.5638e-24	1.46013e-23		NZ_ACZN01000007	55667..57496(-)	1830	0.47	[T] Signal transduction mechanisms	COG1217,Predicted membrane GTPase involved in stress response,0.0e+00	pfam03144,GTP_EFTU_D2,1.2e-09,pfam00009,GTP_EFTU,9.0e-57,pfam00679,EFG_C,3.3e-22	TIGR00231,small GTP-binding protein domain,1.4e-27,TIGR01394,GTP-binding protein TypA/BipA,0.0e+00	NA	KO:K06207,GTP-binding protein,0.0e+00	NA	ZP_05883676	609aa	NA	NA	NA	NA	Yes	NA
538		EEX32364.1	647172510	VIC_003465	hydrogen cyanide synthase HcnC		503.944	-2.90077	0.284017	-10.2134	1.72779e-24	1.61025e-23		NZ_ACZN01000017	590021..591274(-)	1254	0.47	[E] Amino acid transport and metabolism	COG0665,Glycine/D-amino acid oxidase (deaminating),4.0e-49	pfam01266,DAO,3.6e-61	NA	NA	NA	NA	ZP_05886959	417aa	NA	NA	NA	NA	NA	NA
539		EEX33588.1	647170529	VIC_001484	sensory box sensor/GGDEF/EAL domain protein		812.081	-3.34735	0.328253	-10.1975	2.03534e-24	1.89336e-23		NZ_ACZN01000015	102491..104857(-)	2367	0.47	[T] Signal transduction mechanisms	COG2200,EAL domain, c-di-GMP-specific phosphodiesterase class I (or its enzymatically inactive variant),1.0e-68	pfam00563,EAL,1.5e-69,pfam00990,GGDEF,5.8e-13,pfam00672,HAMP,3.0e-13,pfam14827,dCache_3,1.4e-11	NA	NA	NA	NA	ZP_05884995	788aa	ITERM:02404,diguanylate cyclase/phosphodiesterase	NA	Yes	NA	NA	NA
540		EEX35178.1	647169512	VIC_000473	hypothetical protein		1397.37	-3.38407	0.331886	-10.1965	2.05572e-24	1.90877e-23		NZ_ACZN01000011	85684..86544(-)	861	0.47	[S] Function unknown	COG3220,Uncharacterized conserved protein, UPF0276 family,1.0e-74	pfam05114,DUF692,7.6e-106	NA	NA	KO:K09930,uncharacterized protein,0.0e+00	NA	ZP_05884000	286aa	NA	NA	NA	NA	NA	NA
541		EEX35585.1	647169016	VIC_000020	translation elongation factor G		17813.8	2.5961	0.254803	10.1886	2.22854e-24	2.06542e-23		NZ_ACZN01000003	16744..18843(+)	2100	0.46	[J] Translation, ribosomal structure and biogenesis	COG0480,Translation elongation factor EF-G, a GTPase,0.0e+00	pfam00009,GTP_EFTU,2.2e-66,pfam14492,EFG_II,1.6e-32,pfam03764,EFG_IV,1.4e-47,pfam03144,GTP_EFTU_D2,6.2e-17,pfam00679,EFG_C,6.3e-31	TIGR00231,small GTP-binding protein domain,8.3e-38,TIGR00484,translation elongation factor EF-G,0.0e+00	NA	KO:K02355,elongation factor G,0.0e+00	NA	ZP_05883557	699aa	ITERM:02563,translation elongation factor 2 (EF-2/EF-G)	NA	NA	NA	NA	NA
542		EEX31054.1	647173038	VIC_003999	deoxyguanosinetriphosphate triphosphohydrolase		608.769	1.79657	0.176375	10.186	2.28908e-24	2.11761e-23		NZ_ACZN01000018	233421..234638(+)	1218	0.39	[F] Nucleotide transport and metabolism	COG0232,dGTP triphosphohydrolase,2.0e-91	pfam01966,HD,6.6e-12,pfam13286,HD_assoc,1.3e-15	TIGR01353,deoxyguanosinetriphosphate triphosphohydrolase, putative,8.0e-109	NA	NA	NA	ZP_05887487	405aa	NA	NA	NA	NA	NA	NA
543		EEX33210.1	647171710	VIC_002664	response regulator		2345.21	-2.90583	0.285376	-10.1825	2.37466e-24	2.19273e-23		NZ_ACZN01000016	598376..599923(+)	1548	0.45	[T] Signal transduction mechanisms	COG3437,Response regulator c-di-GMP phosphodiesterase, RpfG family, contains REC and HD-GYP domains,2.0e-79	pfam13487,HD_5,3.1e-19,pfam11849,DUF3369,1.6e-43	NA	NA	NA	NA	ZP_05886164	515aa	NA	NA	NA	NA	NA	NA
544		EEX35524.1	647169097	VIC_000087	peroxiredoxin family protein/glutaredoxin		835.445	-3.17821	0.312187	-10.1805	2.42348e-24	2.2337e-23		NZ_ACZN01000006	30217..30945(+)	729	0.46	[O] Posttranslational modification, protein turnover, chaperones	COG0678,Peroxiredoxin,4.0e-70	pfam00462,Glutaredoxin,8.0e-19,pfam08534,Redoxin,9.5e-33	TIGR02190,Glutaredoxin-family domain,1.5e-45	NA	NA	NA	ZP_05883621	242aa	NA	NA	NA	NA	Yes	NA
545		EEX34582.1	647170427	VIC_001382	amino acid ABC transporter amino acid-binding protein		2502.61	-2.21904	0.218026	-10.1779	2.48929e-24	2.29014e-23		NZ_ACZN01000014	383536..384270(+)	735	0.45	[T] Signal transduction mechanisms	COG0834,ABC-type amino acid transport/signal transduction system, periplasmic component/domain,2.0e-12	pfam00497,SBP_bac_3,1.8e-18	NA	M00236: Putative polar amino acid transport system	KO:K02030,polar amino acid transport system substrate-binding protein,1.9e-27	NA	ZP_05884893	244aa	ITERM:05951,amino acid ABC transporter substrate-binding protein, PAAT family (TC 3.A.1.3.-)	NA	NA	NA	NA	NA
546		EEX31849.1	647173843	VIC_004799	peptidyl-tRNA hydrolase		487.396	2.97548	0.292471	10.1736	2.60072e-24	2.38828e-23		NZ_ACZN01000018	1104814..1105500(+)	687	0.47	[J] Translation, ribosomal structure and biogenesis	COG0193,Peptidyl-tRNA hydrolase,6.0e-74	pfam01195,Pept_tRNA_hydro,2.7e-52	TIGR00447,aminoacyl-tRNA hydrolase,1.9e-71	NA	KO:K01056,peptidyl-tRNA hydrolase, PTH1 family [EC:3.1.1.29],0.0e+00	PWY490-4: L-asparagine biosynthesis III (tRNA-dependent)	ZP_05888282	228aa	ITERM:02547,peptidyl-tRNA hydrolase (EC 3.1.1.29)	EC:3.1.1.29,Aminoacyl-tRNA hydrolase.	NA	NA	NA	NA
547		EEX34675.1	647169748	VIC_000701	hypothetical protein		1372.56	-3.65389	0.359319	-10.1689	2.7294e-24	2.50187e-23		NZ_ACZN01000013	92911..93183(-)	273	0.45	NA	NA	NA	NA	NA	KO:K07157,uncharacterized protein,7.2e-64	NA	ZP_05884226	90aa	NA	NA	NA	NA	NA	NA
548		EEX35543.1	647169053	VIC_000043	uroporphyrinogen III decarboxylase		1609.28	1.86629	0.18366	10.1616	2.9414e-24	2.69128e-23		NZ_ACZN01000005	13409..14476(-)	1068	0.48	[H] Coenzyme transport and metabolism	COG0407,Uroporphyrinogen-III decarboxylase,0.0e+00	pfam01208,URO-D,0.0e+00	TIGR01464,uroporphyrinogen decarboxylase,0.0e+00	M00121: Heme biosynthesis, glutamate => protoheme/siroheme	KO:K01599,uroporphyrinogen decarboxylase [EC:4.1.1.37],0.0e+00	HEME-BIOSYNTHESIS-II: heme biosynthesis I (aerobic)	ZP_05883580	355aa	ITERM:00118,uroporphyrinogen decarboxylase (EC 4.1.1.37)	EC:4.1.1.37,Uroporphyrinogen decarboxylase.	NA	NA	NA	IMG_pathway,79: Coproporphyrinogen biosynthesis
549		EEX35453.1	647169121	VIC_000108	GTP pyrophosphokinase (p)ppGpp synthetase II/guanosine-3',5'-bis(diphosphate) 3'-pyrophosphohydrolase		1945.99	1.92535	0.189761	10.1462	3.44484e-24	3.14616e-23		NZ_ACZN01000007	18793..20916(+)	2124	0.49	[T] Signal transduction mechanisms	COG0317,(p)ppGpp synthase/hydrolase, HD superfamily,0.0e+00	pfam13291,ACT_4,8.0e-16,pfam02824,TGS,2.6e-19,pfam13328,HD_4,2.1e-52,pfam04607,RelA_SpoT,2.0e-34	TIGR00691,(p)ppGpp synthetase, RelA/SpoT family,0.0e+00	NA	KO:K01139,guanosine-3',5'-bis(diphosphate) 3'-pyrophosphohydrolase [EC:3.1.7.2],0.0e+00	PPGPPMET-PWY: ppGpp biosynthesis	ZP_05883642	707aa	NA	EC:3.1.7.2,Guanosine-3',5'-bis(diphosphate) 3'-diphosphatase.	NA	NA	NA	NA
550		EEX35583.1	647169014	VIC_000018	SSU ribosomal protein S12p (S23e)		12321.1	2.79556	0.275577	10.1444	3.50986e-24	3.19972e-23		NZ_ACZN01000003	15625..15999(+)	375	0.46	[J] Translation, ribosomal structure and biogenesis	COG0048,Ribosomal protein S12,3.0e-50	pfam00164,Ribosom_S12_S23,4.0e-43	TIGR00981,ribosomal protein S12, bacterial/organelle,1.9e-74	M00178: Ribosome, bacteria	KO:K02950,small subunit ribosomal protein S12,1.1e-89	NA	ZP_05883555	124aa	ITERM:00301,SSU ribosomal protein S12P	NA	NA	NA	NA	NA
551		EEX31407.1	647173393	VIC_004355	cytochrome c551 peroxidase		797.267	-5.1399	0.507357	-10.1307	4.03628e-24	3.67294e-23		NZ_ACZN01000018	636072..637151(+)	1080	0.46	[O] Posttranslational modification, protein turnover, chaperones	COG1858,Cytochrome c peroxidase,3.0e-61	pfam03150,CCP_MauG,2.1e-38,pfam00034,Cytochrom_C,2.7e-04	NA	NA	KO:K00428,cytochrome c peroxidase [EC:1.11.1.5],0.0e+00	NA	ZP_05887840	359aa	NA	EC:1.11.1.5,Cytochrome-c peroxidase.	Yes	NA	NA	NA
552		EEX31561.1	647173551	VIC_004509	cyclopropane-fatty-acyl-phospholipid synthase		7031.77	-3.55998	0.351582	-10.1256	4.25439e-24	3.86441e-23		NZ_ACZN01000018	805586..806824(-)	1239	0.43	[I] Lipid transport and metabolism	COG2230,Cyclopropane fatty-acyl-phospholipid synthase and related methyltransferases,2.0e-79	pfam02353,CMAS,5.0e-79	NA	NA	KO:K00574,cyclopropane-fatty-acyl-phospholipid synthase [EC:2.1.1.79],0.0e+00	PWY0-541: cyclopropane fatty acid (CFA) biosynthesis	ZP_05887994	412aa	ITERM:00524,cyclopropane-fatty-acyl-phospholipid synthase (EC 2.1.1.79)	EC:2.1.1.79,Cyclopropane-fatty-acyl-phospholipid synthase.	NA	NA	NA	NA
553		EEX33530.1	647170471	VIC_001426	hypothetical protein		586.964	-3.41997	0.337817	-10.1237	4.33596e-24	3.92895e-23		NZ_ACZN01000015	37278..37955(+)	678	0.45	NA	NA	pfam11201,DUF2982,8.7e-60	NA	NA	NA	NA	ZP_05884937	225aa	NA	NA	Yes	NA	NA	NA
554		EEX30607.1	647173954	VIC_004903	SSU ribosomal protein S17p (S11e)		5693.53	3.26265	0.322281	10.1236	4.34112e-24	3.92895e-23		NZ_ACZN01000020	39949..40203(-)	255	0.44	[J] Translation, ribosomal structure and biogenesis	COG0186,Ribosomal protein S17,1.0e-23	pfam00366,Ribosomal_S17,4.0e-33	TIGR03635,ribosomal protein uS17, bacterial form,1.8e-40	M00178: Ribosome, bacteria	KO:K02961,small subunit ribosomal protein S17,7.4e-58	NA	ZP_05888384	84aa	ITERM:00329,SSU ribosomal protein S17P	NA	NA	NA	NA	NA
555		EEX33064.1	647171564	VIC_002514	hemolysin-related protein RbmC		968.659	2.84758	0.281323	10.1221	4.40922e-24	3.98339e-23		NZ_ACZN01000016	436113..438962(+)	2850	0.47	NA	NA	pfam16458,Beta-prism_lec,3.8e-49,pfam16458,Beta-prism_lec,8.7e-49	NA	NA	NA	NA	ZP_05886018	949aa	NA	NA	NA	Yes	NA	NA
556		EEX32684.1	647171184	VIC_002132	malate synthase		657.012	-3.75228	0.370785	-10.1198	4.51293e-24	4.06975e-23		NZ_ACZN01000016	8801..10429(+)	1629	0.49	[C] Energy production and conversion	COG2225,Malate synthase,0.0e+00	pfam01274,Malate_synthase,0.0e+00	TIGR01344,malate synthase A,0.0e+00	M00012: Glyoxylate cycle	KO:K01638,malate synthase [EC:2.3.3.9],0.0e+00	PWY-7295: L-arabinose degradation IV	ZP_05885638	542aa	ITERM:06953,malate synthase (EC 2.3.3.9)	EC:2.3.3.9,Malate synthase.	NA	NA	NA	IMG_pathway,911: Acetyl-CoA assimilation via glyoxylate cycle,IMG_pathway,913: Acetyl-CoA assimilation via methylaspartate cycle
557		EEX34769.1	647169844	VIC_000797	ATP-dependent RNA helicase SrmB		612.51	3.02885	0.299316	10.1192	4.53934e-24	4.08622e-23		NZ_ACZN01000013	204961..206193(+)	1233	0.49	[L] Replication, recombination and repair	COG0513,Superfamily II DNA and RNA helicase,2.0e-102	pfam00270,DEAD,4.1e-46,pfam00271,Helicase_C,8.4e-32	NA	NA	KO:K05590,ATP-dependent RNA helicase SrmB [EC:3.6.4.13],0.0e+00	NA	ZP_05884320	410aa	NA	EC:3.6.4.13,RNA helicase.	NA	NA	NA	NA
558		EEX33031.1	647171531	VIC_002481	cytochrome oxidase biogenesis protein Cox11-CtaG copper delivery to Cox1		926.13	-6.21082	0.614007	-10.1152	4.72902e-24	4.24934e-23		NZ_ACZN01000016	390887..391489(+)	603	0.47	[O] Posttranslational modification, protein turnover, chaperones	COG3175,Cytochrome c oxidase assembly protein Cox11,3.0e-48	pfam04442,CtaG_Cox11,2.6e-49	NA	M00154: Cytochrome c oxidase	KO:K02258,cytochrome c oxidase assembly protein subunit 11,0.0e+00	NA	ZP_05885985	200aa	NA	NA	Yes	NA	NA	NA
559		EEX34707.1	647169780	VIC_000733	UDP-3-O-[3-hydroxymyristoyl] N-acetylglucosamine deacetylase		7046.5	2.35272	0.232762	10.1078	5.10026e-24	4.57473e-23		NZ_ACZN01000013	128356..129273(-)	918	0.44	[M] Cell wall/membrane/envelope biogenesis	COG0774,UDP-3-O-acyl-N-acetylglucosamine deacetylase,0.0e+00	pfam03331,LpxC,1.8e-109	TIGR00325,UDP-3-0-acyl N-acetylglucosamine deacetylase,0.0e+00	M00060: Lipopolysaccharide biosynthesis, KDO2-lipid A	KO:K02535,UDP-3-O-[3-hydroxymyristoyl] N-acetylglucosamine deacetylase [EC:3.5.1.108],0.0e+00	NAGLIPASYN-PWY: lipid IV<sub>A</sub> biosynthesis	ZP_05884258	305aa	ITERM:00544,UDP-3-O-[3-hydroxymyristoyl] N-acetylglucosamine deacetylase (EC 3.5.1.108)	EC:3.5.1.108,UDP-3-O-acyl-N-acetylglucosamine deacetylase.	NA	NA	NA	IMG_pathway,204: UDP-2,3-diacylglucosamine biosynthesis
560		EEX34862.1	647169937	VIC_000894	endopeptidase		615.609	2.08404	0.206289	10.1025	5.384e-24	4.8206e-23		NZ_ACZN01000013	315519..316535(-)	1017	0.48	[J] Translation, ribosomal structure and biogenesis	COG0533,tRNA A37 threonylcarbamoyltransferase TsaD,0.0e+00	pfam00814,Peptidase_M22,3.5e-102	TIGR03723,tRNA threonylcarbamoyl adenosine modification protein TsaD,0.0e+00,TIGR00329,metallohydrolase, glycoprotease/Kae1 family,8.1e-126	NA	KO:K01409,N6-L-threonylcarbamoyladenine synthase [EC:2.3.1.234],0.0e+00	PWY0-1587: N<sup>6</sup>-L-threonylcarbamoyladenosine<sup>37</sup>-modified tRNA biosynthesis	ZP_05884413	338aa	ITERM:02952,O-sialoglycoprotein endopeptidase (EC 3.4.24.57)	EC:2.3.1.234,N(6)-L-threonylcarbamoyladenine synthase.	NA	NA	NA	NA
561		EEX33084.1	647171584	VIC_002534	flavohemoprotein		1313.06	-4.24726	0.421274	-10.0819	6.64095e-24	5.93542e-23		NZ_ACZN01000016	458574..459746(+)	1173	0.45	[C] Energy production and conversion	COG1017,Hemoglobin-like flavoprotein,1.0e-58	pfam00042,Globin,1.4e-12,pfam00970,FAD_binding_6,5.1e-11,pfam00175,NAD_binding_1,1.6e-13	NA	NA	KO:K05916,nitric oxide dioxygenase [EC:1.14.12.17],0.0e+00	NA	ZP_05886038	390aa	NA	EC:1.14.12.17,Nitric oxide dioxygenase.	NA	NA	Yes	NA
562		EEX31551.1	647173541	VIC_004499	malate Na(+) symporter		427.999	2.36372	0.234587	10.0761	7.04521e-24	6.28553e-23		NZ_ACZN01000018	795627..797228(-)	1602	0.45	[C] Energy production and conversion	COG1757,Na+/H+ antiporter NhaC,4.0e-81	pfam03553,Na_H_antiporter,3.4e-105	NA	M00667: Tetracycline resistance, efflux pump	KO:K18218,tetracycline resistance efflux pump,0.0e+00	NA	ZP_05887984	533aa	ITERM:06523,transporter, NhaC family (TC 2.A.35)	NA	Yes	NA	NA	NA
563		EEX34574.1	647170419	VIC_001374	transporter BCCT family protein		115.324	3.6512	0.362608	10.0693	7.55239e-24	6.72067e-23		NZ_ACZN01000014	374075..375670(+)	1596	0.5	[M] Cell wall/membrane/envelope biogenesis	COG1292,Choline-glycine betaine transporter,4.0e-128	pfam02028,BCCT,0.0e+00	TIGR00842,choline/carnitine/betaine transport,0.0e+00	NA	KO:K03451,betaine/carnitine transporter, BCCT family,0.0e+00	NA	ZP_05884885	531aa	NA	NA	Yes	NA	NA	NA
564		EEX30609.1	647173956	VIC_004905	LSU ribosomal protein L16p (L10e)		20426.2	3.17126	0.314947	10.0692	7.55975e-24	6.72067e-23		NZ_ACZN01000020	40394..40804(-)	411	0.47	[J] Translation, ribosomal structure and biogenesis	COG0197,Ribosomal protein L16/L10AE,2.0e-46	pfam00252,Ribosomal_L16,4.2e-47	TIGR01164,ribosomal protein L16, bacterial/organelle,9.4e-61	M00178: Ribosome, bacteria	KO:K02878,large subunit ribosomal protein L16,1.9e-97	NA	ZP_05888386	136aa	ITERM:00235,LSU ribosomal protein L16P	NA	NA	NA	NA	NA
565		EEX34277.1	647170122	VIC_001073	response regulator		2751.85	-3.1654	0.314939	-10.0508	9.10997e-24	8.08449e-23		NZ_ACZN01000014	54956..56257(+)	1302	0.53	[T] Signal transduction mechanisms	COG3437,Response regulator c-di-GMP phosphodiesterase, RpfG family, contains REC and HD-GYP domains,5.0e-61	pfam13487,HD_5,1.8e-12,pfam00072,Response_reg,9.3e-20	NA	NA	NA	NA	ZP_05884588	433aa	NA	NA	NA	NA	NA	NA
566		EEX32923.1	647171423	VIC_002373	sodium/glutamate symporter		1341.34	3.15601	0.3142	10.0446	9.70621e-24	8.5984e-23		NZ_ACZN01000016	259633..260859(+)	1227	0.43	[E] Amino acid transport and metabolism	COG0786,Na+/glutamate symporter,3.0e-115	pfam03616,Glt_symporter,0.0e+00	TIGR00210,sodium--glutamate symport carrier (gltS),0.0e+00	NA	KO:K03312,glutamate:Na+ symporter, ESS family,0.0e+00	NA	ZP_05885877	408aa	NA	NA	Yes	NA	NA	NA
567		EEX33017.1	647171517	VIC_002467	heavy metal RND efflux CzcC family		1123.55	11.1919	1.11496	10.0379	1.03815e-23	9.18036e-23		NZ_ACZN01000016	374568..375959(-)	1392	0.49	[M] Cell wall/membrane/envelope biogenesis	COG1538,Outer membrane protein TolC,6.0e-18	pfam02321,OEP,7.2e-14,pfam02321,OEP,2.2e-09	NA	NA	NA	NA	ZP_05885971	463aa	NA	NA	NA	Yes	NA	NA
568		EEX33212.1	647171712	VIC_002666	ABC-type sugar transport system ATPase component		784.893	-4.3715	0.435579	-10.0361	1.05815e-23	9.34082e-23		NZ_ACZN01000016	601996..602964(+)	969	0.44	NA	NA	NA	NA	NA	NA	NA	ZP_05886166	322aa	NA	NA	NA	Yes	NA	NA
569		EEX34842.1	647169917	VIC_000874	LSU ribosomal protein L19p		5915.43	3.13501	0.312623	10.0281	1.1474e-23	1.01108e-22		NZ_ACZN01000013	300043..300396(-)	354	0.44	[J] Translation, ribosomal structure and biogenesis	COG0335,Ribosomal protein L19,1.0e-41	pfam01245,Ribosomal_L19,1.1e-50	TIGR01024,ribosomal protein L19, bacterial type,1.6e-55	M00178: Ribosome, bacteria	KO:K02884,large subunit ribosomal protein L19,2.4e-79	NA	ZP_05884393	117aa	ITERM:00241,LSU ribosomal protein L19P	NA	NA	NA	NA	NA
570		EEX30976.1	647172960	VIC_003921	hypothetical protein		519.796	-2.37406	0.237025	-10.0161	1.29526e-23	1.13938e-22		NZ_ACZN01000018	130142..131071(-)	930	0.42	[U] Intracellular trafficking, secretion, and vesicular transport	COG3520,Predicted component of the type VI protein secretion system,4.0e-20	pfam06996,T6SS_TssG,3.0e-40	NA	M00334: Type VI secretion system	KO:K11895,type VI secretion system protein ImpH,0.0e+00	NA	ZP_05887409	309aa	NA	NA	NA	NA	NA	NA
571		EEX31949.1	647172094	VIC_003048	ATP-dependent endonuclease		495.07	-3.34449	0.333938	-10.0153	1.30566e-23	1.14651e-22		NZ_ACZN01000017	106042..107673(+)	1632	0.46	[L] Replication, recombination and repair	COG3593,Predicted ATP-dependent endonuclease of the OLD family, contains P-loop ATPase and TOPRIM domains,3.0e-119	pfam11398,DUF2813,0.0e+00	NA	NA	KO:K07459,putative ATP-dependent endonuclease of the OLD family,0.0e+00	NA	ZP_05886544	543aa	NA	NA	NA	NA	NA	NA
572		EEX35282.1	647169255	VIC_000240	octanoate-[acyl-carrier-protein]-protein-N- octanoyltransferase		1254.62	1.63189	0.163063	10.0077	1.40951e-23	1.23554e-22		NZ_ACZN01000009	9653..10306(-)	654	0.46	[H] Coenzyme transport and metabolism	COG0321,Lipoate-protein ligase B,8.0e-82	pfam03099,BPL_LplA_LipB,5.8e-08	TIGR00214,lipoate-protein ligase B,1.5e-75	NA	KO:K03801,lipoyl(octanoyl) transferase [EC:2.3.1.181],0.0e+00	PWY-6987: lipoate biosynthesis and incorporation III (Bacillus)	ZP_05883770	217aa	NA	EC:2.3.1.181,Lipoyl(octanoyl) transferase.	NA	NA	NA	NA
573		EEX32959.1	647171459	VIC_002409	probable binding protein component of ABC transporter		144.279	-4.67647	0.467609	-10.0008	1.51156e-23	1.32268e-22		NZ_ACZN01000016	313318..314397(+)	1080	0.5	[E] Amino acid transport and metabolism	COG0687,Spermidine/putrescine-binding periplasmic protein,5.0e-42	pfam13416,SBP_bac_8,3.3e-35	NA	M00193: Putative spermidine/putrescine transport system	KO:K02055,putative spermidine/putrescine transport system substrate-binding protein,0.0e+00	NA	ZP_05885913	359aa	NA	NA	NA	Yes	NA	NA
574		EEX34980.1	647170065	VIC_001014	LSU ribosomal protein L9p		9930.58	3.16073	0.316117	9.9986	1.54567e-23	1.35017e-22		NZ_ACZN01000013	449644..450096(-)	453	0.45	[J] Translation, ribosomal structure and biogenesis	COG0359,Ribosomal protein L9,4.0e-40	pfam03948,Ribosomal_L9_C,6.5e-25,pfam01281,Ribosomal_L9_N,2.2e-20	TIGR00158,ribosomal protein L9,9.4e-58	M00178: Ribosome, bacteria	KO:K02939,large subunit ribosomal protein L9,4.4e-99	NA	ZP_05884531	150aa	ITERM:00225,LSU ribosomal protein L9P	NA	NA	NA	NA	NA
575		EEX35046.1	647169598	VIC_000554	ribonuclease E inhibitor RraA		1279.13	-2.22799	0.223089	-9.98699	1.73774e-23	1.51531e-22		NZ_ACZN01000012	75528..76013(-)	486	0.47	[J] Translation, ribosomal structure and biogenesis	COG0684,Regulator of RNase E activity RraA,4.0e-41	pfam03737,Methyltransf_6,1.4e-41	TIGR01935,RraA famliy,2.9e-71	NA	KO:K02553,regulator of ribonuclease activity A,1.2e-118	NA	ZP_05884081	161aa	NA	NA	NA	NA	NA	NA
576		EEX35303.1	647169276	VIC_000261	cysteine synthase		12137.1	3.03881	0.304704	9.97297	2.00162e-23	1.74238e-22		NZ_ACZN01000009	32056..33024(-)	969	0.46	[E] Amino acid transport and metabolism	COG0031,Cysteine synthase,1.0e-109	pfam00291,PALP,1.0e-67	TIGR01136,cysteine synthase,0.0e+00,TIGR01139,cysteine synthase A,0.0e+00	M00021: Cysteine biosynthesis, serine => cysteine	KO:K01738,cysteine synthase A [EC:2.5.1.47],0.0e+00	CYSTSYN-PWY: L-cysteine biosynthesis I	ZP_05883791	322aa	ITERM:00300,cysteine synthase (EC 2.5.1.47)	EC:2.5.1.47,Cysteine synthase.	NA	NA	NA	IMG_pathway,138: L-cysteine synthesis via O-acetylserine
577		EEX31640.1	647173631	VIC_004590	aspartyl-tRNA synthetase		2474.37	2.18425	0.2192	9.96462	2.17713e-23	1.89188e-22		NZ_ACZN01000018	891351..893129(-)	1779	0.47	[J] Translation, ribosomal structure and biogenesis	COG0173,Aspartyl-tRNA synthetase,0.0e+00	pfam00152,tRNA-synt_2,1.3e-105,pfam01336,tRNA_anti-codon,7.0e-16,pfam02938,GAD,6.3e-31	TIGR00459,aspartyl-tRNA synthetase, bacterial type,0.0e+00	M00359: Aminoacyl-tRNA biosynthesis, eukaryotes	KO:K01876,aspartyl-tRNA synthetase [EC:6.1.1.12],0.0e+00	TRNA-CHARGING-PWY: tRNA charging	ZP_05888073	592aa	ITERM:00393,aspartyl-tRNA synthetase (EC 6.1.1.12)	EC:6.1.1.12,Aspartate--tRNA ligase.	NA	NA	NA	IMG_pathway,349: tRNA-dependent asparagine synthesis,IMG_pathway,489: L-aspartate ligation to tRNA(Asp)
578		EEX30962.1	647172946	VIC_003906	outer membrane protein		61.868	7.56384	0.760845	9.94137	2.75026e-23	2.38578e-22		NZ_ACZN01000018	106846..108273(-)	1428	0.47	[M] Cell wall/membrane/envelope biogenesis	COG1538,Outer membrane protein TolC,2.0e-32	pfam02321,OEP,2.2e-21,pfam02321,OEP,5.4e-27	NA	NA	NA	NA	ZP_05887395	475aa	NA	NA	NA	Yes	NA	NA
579		EEX32126.1	647172272	VIC_003225	serine phosphatase RsbU regulator of sigma subunit		636.578	-3.60384	0.362895	-9.9308	3.05804e-23	2.64819e-22		NZ_ACZN01000017	326129..326713(-)	585	0.45	NA	NA	pfam07228,SpoIIE,2.4e-05	NA	NA	NA	NA	ZP_05886721	194aa	NA	NA	NA	NA	NA	NA
580		EEX30564.1	647173911	VIC_004860	phosphoadenylyl-sulfate reductase [thioredoxin]		2688.16	4.2937	0.432542	9.92666	3.18738e-23	2.75544e-22		NZ_ACZN01000020	4687..5463(-)	777	0.46	[E] Amino acid transport and metabolism	COG0175,3'-phosphoadenosine 5'-phosphosulfate sulfotransferase (PAPS reductase)/FAD synthetase or related enzyme,4.0e-58	pfam01507,PAPS_reduct,2.3e-50	TIGR00434,phosophoadenylyl-sulfate reductase (thioredoxin),1.5e-89,TIGR02057,phosphoadenosine phosphosulfate reductase, thioredoxin dependent,5.7e-95	M00176: Assimilatory sulfate reduction, sulfate => H2S	KO:K00390,phosphoadenosine phosphosulfate reductase [EC:1.8.4.8],0.0e+00	SO4ASSIM-PWY: sulfate reduction I (assimilatory)	ZP_05888341	258aa	ITERM:01712,phosphoadenylylsulfate reductase (thioredoxin) (EC 1.8.4.8)	EC:1.8.4.8,Phosphoadenylyl-sulfate reductase (thioredoxin).	NA	NA	NA	IMG_pathway,867: Phosphoadenylylsulfate reduction (thioredoxin),IMG_pathway,922: PAPS conversion to PAP
581		EEX34329.1	647170174	VIC_001125	hypothetical protein		1034.04	-2.43544	0.245367	-9.9257	3.21851e-23	2.77756e-22		NZ_ACZN01000014	113543..114220(+)	678	0.53	NA	NA	NA	NA	NA	NA	NA	ZP_05884640	225aa	NA	NA	NA	NA	NA	NA
582		EEX34150.1	647171093	VIC_002048	DNA recombination-dependent growth factor C		509.222	2.83038	0.285177	9.92501	3.24083e-23	2.79201e-22		NZ_ACZN01000015	763801..764715(+)	915	0.46	[L] Replication, recombination and repair	COG2974,DNA recombination-dependent growth factor C,5.0e-122	pfam04381,RdgC,3.6e-125	NA	NA	KO:K03554,recombination associated protein RdgC,0.0e+00	NA	ZP_05885557	304aa	NA	NA	NA	NA	NA	NA
583		EEX32368.1	647172514	VIC_003469	diguanylate cyclase/phosphodiesterase with PAS/PAC and GAF sensor(s)		1630.94	-3.40518	0.343214	-9.92146	3.35793e-23	2.88794e-22		NZ_ACZN01000017	594527..596716(-)	2190	0.45	[P] Inorganic ion transport and metabolism	COG0004,Ammonia channel protein AmtB,1.0e-101	pfam00909,Ammonium_transp,1.1e-115,pfam02518,HATPase_c,2.6e-20	TIGR00836,ammonium transporter,2.1e-122	NA	KO:K03320,ammonium transporter, Amt family,0.0e+00	NA	ZP_05886963	729aa	NA	NA	Yes	NA	Yes	NA
584		EEX35525.1	647169098	VIC_000088	dihydrolipoamide dehydrogenase		2253.07	-3.13222	0.316564	-9.89444	4.40059e-23	3.77818e-22		NZ_ACZN01000006	31096..32553(+)	1458	0.5	[C] Energy production and conversion	COG1249,Pyruvate/2-oxoglutarate dehydrogenase complex, dihydrolipoamide dehydrogenase (E3) component or related enzyme,9.0e-98	pfam07992,Pyr_redox_2,5.1e-45,pfam02852,Pyr_redox_dim,5.5e-16	NA	M00532: Photorespiration	KO:K00382,dihydrolipoamide dehydrogenase [EC:1.8.1.4],0.0e+00	GLYCLEAV-PWY: glycine cleavage	ZP_05883622	485aa	NA	EC:1.8.1.4,Dihydrolipoyl dehydrogenase.	NA	NA	NA	NA
585		EEX30721.1	647174068	VIC_005017	regulator of length of O-antigen component of lipopolysaccharide chains		974.304	1.95149	0.197297	9.89111	4.54952e-23	3.89936e-22		NZ_ACZN01000020	167812..168963(-)	1152	0.4	[M] Cell wall/membrane/envelope biogenesis	COG3765,LPS O-antigen chain length determinant protein, WzzB/FepE family,2.0e-34	pfam02706,Wzz,2.3e-16	NA	NA	NA	NA	ZP_05888498	383aa	NA	NA	Yes	NA	NA	NA
586		EEX33034.1	647171534	VIC_002484	cytochrome oxidase biogenesis protein Surf1 facilitates heme A insertion		833.358	-4.52073	0.457336	-9.88492	4.83962e-23	4.14093e-22		NZ_ACZN01000016	392645..393361(+)	717	0.49	[O] Posttranslational modification, protein turnover, chaperones	COG3346,Cytochrome oxidase assembly protein ShyY1,9.0e-20	pfam02104,SURF1,8.2e-24	NA	NA	NA	NA	ZP_05885988	238aa	NA	NA	Yes	NA	NA	NA
587		EEX35157.1	647169491	VIC_000452	peptide ABC transporter ATP-binding protein		6030.49	2.09642	0.212251	9.87706	5.23439e-23	4.47108e-22		NZ_ACZN01000011	61539..63149(+)	1611	0.48	[O] Posttranslational modification, protein turnover, chaperones	COG1123,ABC-type glutathione transport system ATPase component, contains duplicated ATPase domain,0.0e+00	pfam08352,oligo_HPY,1.9e-06,pfam00005,ABC_tran,1.8e-35,pfam00005,ABC_tran,3.0e-23,pfam08352,oligo_HPY,6.8e-04	NA	M00239: Peptides/nickel transport system	KO:K02032,peptide/nickel transport system ATP-binding protein,0.0e+00	NA	ZP_05883979	536aa	NA	NA	NA	NA	Yes	NA
588		EEX32882.1	647171382	VIC_002332	glycerophosphoryl diester phosphodiesterase		170.371	-2.41873	0.245238	-9.86281	6.03392e-23	5.13652e-22		NZ_ACZN01000016	211691..212395(+)	705	0.45	[I] Lipid transport and metabolism	COG0584,Glycerophosphoryl diester phosphodiesterase,3.0e-40	pfam03009,GDPD,8.1e-36	NA	NA	KO:K01126,glycerophosphoryl diester phosphodiesterase [EC:3.1.4.46],0.0e+00	PWY-6952: glycerophosphodiester degradation	ZP_05885836	234aa	NA	EC:3.1.4.46,Glycerophosphodiester phosphodiesterase.	NA	NA	NA	NA
589		EEX33137.1	647171637	VIC_002591	putative heat shock protein YegD		109.244	3.12557	0.316901	9.86293	6.02619e-23	5.13652e-22		NZ_ACZN01000016	526013..527365(+)	1353	0.46	[O] Posttranslational modification, protein turnover, chaperones	COG0443,Molecular chaperone DnaK (HSP70),6.0e-45	pfam00012,HSP70,8.7e-10,pfam00012,HSP70,8.6e-05	NA	NA	KO:K04046,hypothetical chaperone protein,0.0e+00	NA	ZP_05886091	450aa	NA	NA	NA	NA	NA	NA
590		EEX34554.1	647170399	VIC_001354	3,4-dihydroxy-2-butanone 4-phosphate synthase		2500.38	-2.46396	0.249892	-9.8601	6.19902e-23	5.26812e-22		NZ_ACZN01000014	353123..353773(-)	651	0.58	[H] Coenzyme transport and metabolism	COG0108,3,4-dihydroxy-2-butanone 4-phosphate synthase,3.0e-31	pfam00926,DHBP_synthase,1.4e-37	NA	M00125: Riboflavin biosynthesis, GTP => riboflavin/FMN/FAD	KO:K02858,3,4-dihydroxy 2-butanone 4-phosphate synthase [EC:4.1.99.12],0.0e+00,KO:K14652,3,4-dihydroxy 2-butanone 4-phosphate synthase / GTP cyclohydrolase II [EC:4.1.99.12 3.5.4.25],3.4e-30	PWY-6168: flavin biosynthesis III (fungi)	ZP_05884865	216aa	NA	EC:4.1.99.12,3,4-dihydroxy-2-butanone-4-phosphate synthase.,EC:3.5.4.25,GTP cyclohydrolase II.	NA	NA	NA	NA
591		EEX33942.1	647170884	VIC_001840	tRNA pseudouridine synthase A		371.934	2.84154	0.288305	9.856	6.45704e-23	5.47811e-22		NZ_ACZN01000015	524829..525623(-)	795	0.48	[J] Translation, ribosomal structure and biogenesis	COG0101,tRNA U38,U39,U40 pseudouridine synthase TruA,2.0e-96	pfam01416,PseudoU_synth_1,8.7e-12,pfam01416,PseudoU_synth_1,2.5e-29	TIGR00071,tRNA pseudouridine(38-40) synthase,5.9e-79	NA	KO:K06173,tRNA pseudouridine38-40 synthase [EC:5.4.99.12],0.0e+00	NA	ZP_05885349	264aa	NA	EC:5.4.99.12,tRNA pseudouridine(38-40) synthase.	NA	NA	NA	NA
592		EEX31614.1	647173605	VIC_004564	cytochrome d ubiquinol oxidase subunit I		3292.31	3.1118	0.315754	9.85515	6.51184e-23	5.50596e-22		NZ_ACZN01000018	859897..861483(-)	1587	0.48	NA	NA	pfam01654,Cyt_bd_oxida_I,0.0e+00	NA	M00153: Cytochrome d ubiquinol oxidase	KO:K00425,cytochrome d ubiquinol oxidase subunit I [EC:1.10.3.-],0.0e+00	NA	ZP_05888047	528aa	ITERM:06137,cytochrome bd-I ubiquinol oxidase subunit 1 apoprotein (EC 1.10.3.10)	EC:1.10.3.-,Oxidoreductases. Acting on diphenols and related substances as donors. With oxygen as acceptor.	Yes	NA	Yes	NA
593		EEX30648.1	647173995	VIC_004944	aspartate ammonia-lyase		2889.04	1.67498	0.169959	9.85522	6.50733e-23	5.50596e-22		NZ_ACZN01000020	85982..87433(+)	1452	0.48	[E] Amino acid transport and metabolism	COG1027,Aspartate ammonia-lyase,0.0e+00	pfam10415,FumaraseC_C,5.3e-18,pfam00206,Lyase_1,1.1e-105	TIGR00839,aspartate ammonia-lyase,0.0e+00	NA	KO:K01744,aspartate ammonia-lyase [EC:4.3.1.1],0.0e+00	GLUTDEG-PWY: L-glutamate degradation II	ZP_05888425	483aa	NA	EC:4.3.1.1,Aspartate ammonia-lyase.	NA	NA	NA	NA
594		EEX35545.1	647169055	VIC_000045	regulator of sigma D		2709.06	-2.32745	0.236207	-9.85342	6.62481e-23	5.59205e-22		NZ_ACZN01000005	15699..16193(+)	495	0.43	[K] Transcription	COG3160,Regulator of sigma D,1.0e-43	pfam04353,Rsd_AlgQ,2.5e-53	NA	NA	KO:K07740,regulator of sigma D,3.1e-120	NA	ZP_05883582	164aa	NA	NA	NA	NA	NA	NA
595		EEX33413.1	647171914	VIC_002867	pirin-related protein		161.398	-3.94237	0.400393	-9.84626	7.11444e-23	5.99526e-22		NZ_ACZN01000016	826933..827628(-)	696	0.45	[R] General function prediction only	COG1741,Redox-sensitive bicupin YhaK, pirin superfamily,3.0e-43	pfam02678,Pirin,4.3e-34	NA	NA	KO:K06911,uncharacterized protein,0.0e+00	NA	ZP_05886367	231aa	NA	NA	NA	NA	NA	NA
596		EEX33249.1	647171750	VIC_002703	NADPH-dependent glyceraldehyde-3-phosphate dehydrogenase		9863.02	3.69371	0.37567	9.83232	8.17113e-23	6.87417e-22		NZ_ACZN01000016	652426..653862(-)	1437	0.47	[G] Carbohydrate transport and metabolism	COG0057,Glyceraldehyde-3-phosphate dehydrogenase/erythrose-4-phosphate dehydrogenase,4.0e-98	pfam02800,Gp_dh_C,8.1e-44,pfam00044,Gp_dh_N,6.9e-22	TIGR01534,glyceraldehyde-3-phosphate dehydrogenase, type I,9.0e-116	M00611: Oxygenic photosynthesis in plants and cyanobacteria	KO:K00134,glyceraldehyde 3-phosphate dehydrogenase [EC:1.2.1.12],0.0e+00	GLYCOLYSIS: glycolysis I (from glucose 6-phosphate)	ZP_05886203	478aa	NA	EC:1.2.1.12,Glyceraldehyde-3-phosphate dehydrogenase (phosphorylating).	NA	NA	NA	NA
597		EEX30997.1	647172981	VIC_003942	queuosine Biosynthesis QueC ATPase		292.97	3.16416	0.321915	9.82919	8.42948e-23	7.07963e-22		NZ_ACZN01000018	155577..156272(+)	696	0.45	[J] Translation, ribosomal structure and biogenesis	COG0603,7-cyano-7-deazaguanine synthase (queuosine biosynthesis),2.0e-77	pfam06508,QueC,3.6e-85	TIGR00364,queuosine biosynthesis protein QueC,1.0e-86	NA	KO:K06920,7-cyano-7-deazaguanine synthase [EC:6.3.4.20],0.0e+00	PWY-6703: preQ<sub>0</sub> biosynthesis	ZP_05887430	231aa	ITERM:05501,preQ(0) biosynthesis protein QueC	EC:6.3.4.20,7-cyano-7-deazaguanine synthase.	NA	NA	NA	NA
598		EEX33374.1	647171875	VIC_002828	chitinase		1548.34	-4.08284	0.415469	-9.82707	8.60878e-23	7.21813e-22		NZ_ACZN01000016	783528..786083(-)	2556	0.48	[G] Carbohydrate transport and metabolism	COG3325,Chitinase, GH18 family,7.0e-104	pfam02839,CBM_5_12,1.1e-04,pfam00704,Glyco_hydro_18,1.2e-90,pfam08329,ChitinaseA_N,1.7e-26	NA	NA	KO:K01183,chitinase [EC:3.2.1.14],0.0e+00	PWY-6902: chitin degradation II	ZP_05886328	851aa	ITERM:03271,chitinase family 18 (EC:3.2.1.14)	EC:3.2.1.14,Chitinase.	NA	Yes	NA	NA
599		EEX33172.1	647171672	VIC_002626	predicted gluconate TRAP family transporter DctQ subunit		133.622	3.61045	0.368293	9.8032	1.09078e-22	9.13054e-22		NZ_ACZN01000016	560450..561007(+)	558	0.44	[Q] Secondary metabolites biosynthesis, transport and catabolism	COG4665,TRAP-type mannitol/chloroaromatic compound transport system, small permease component,6.0e-18	pfam04290,DctQ,4.2e-19	NA	NA	NA	NA	ZP_05886126	185aa	NA	NA	Yes	NA	NA	NA
600		EEX32383.1	647172529	VIC_003484	deoxyribodipyrimidine photolyase single-strand-specific		2596.35	-4.06602	0.415024	-9.79706	1.15906e-22	9.68585e-22		NZ_ACZN01000017	612992..614314(-)	1323	0.46	[L] Replication, recombination and repair	COG0415,Deoxyribodipyrimidine photolyase,3.0e-83	pfam03441,FAD_binding_7,2.6e-39,pfam00875,DNA_photolyase,2.0e-25	TIGR02765,cryptochrome, DASH family,0.0e+00	NA	KO:K01669,deoxyribodipyrimidine photo-lyase [EC:4.1.99.3],0.0e+00	NA	ZP_05886978	440aa	ITERM:05480,deoxyribodipyrimidine photo-lyase (single-stranded DNA-specific)	EC:4.1.99.3,Deoxyribodipyrimidine photo-lyase.	NA	NA	NA	NA
601		EEX34024.1	647170966	VIC_001922	succinyl-CoA ligase [ADP-forming] alpha chain		7495.5	2.21532	0.226306	9.78908	1.25432e-22	1.04645e-21		NZ_ACZN01000015	610329..611201(-)	873	0.45	[C] Energy production and conversion	COG0074,Succinyl-CoA synthetase, alpha subunit,2.0e-123	pfam00549,Ligase_CoA,3.1e-22,pfam02629,CoA_binding,3.0e-31	TIGR01019,succinyl-CoA synthetase, alpha subunit,0.0e+00	M00374: Dicarboxylate-hydroxybutyrate cycle	KO:K01902,succinyl-CoA synthetase alpha subunit [EC:6.2.1.5],0.0e+00	PWY-5392: reductive TCA cycle II	ZP_05885431	290aa	ITERM:01380,succinyl-CoA synthetase (ADP-forming) alpha subunit (EC 6.2.1.5)	EC:6.2.1.5,Succinate--CoA ligase (ADP-forming).	NA	NA	NA	NA
602		EEX34706.1	647169779	VIC_000732	protein export cytoplasm protein SecA ATPase RNA helicase		3119.14	1.74812	0.17874	9.78022	1.36914e-22	1.14035e-21		NZ_ACZN01000013	125215..127944(-)	2730	0.46	[U] Intracellular trafficking, secretion, and vesicular transport	COG0653,Preprotein translocase subunit SecA (ATPase, RNA helicase),0.0e+00	pfam07516,SecA_SW,3.2e-66,pfam07517,SecA_DEAD,0.0e+00,pfam01043,SecA_PP_bind,9.4e-39,pfam02810,SEC-C,1.7e-10	TIGR00963,preprotein translocase, SecA subunit,0.0e+00	M00335: Sec (secretion) system	KO:K03070,preprotein translocase subunit SecA,0.0e+00	NA	ZP_05884257	909aa	ITERM:02938,protein translocase subunit secA	NA	NA	NA	NA	NA
603		EEX35122.1	647169451	VIC_000417	ferritin-like protein 2		4798.45	-1.99885	0.20439	-9.77958	1.37775e-22	1.14561e-21		NZ_ACZN01000011	20831..21358(+)	528	0.45	[P] Inorganic ion transport and metabolism	COG1528,Ferritin,2.0e-60	pfam00210,Ferritin,2.8e-40	NA	NA	KO:K02217,ferritin [EC:1.16.3.2],2.8e-127	NA	ZP_05883944	175aa	NA	EC:1.16.3.2,Bacterial non-heme ferritin.	NA	NA	NA	NA
604		EEX31564.1	647173554	VIC_004512	oxidoreductase short-chain dehydrogenase/reductase family		2502.22	-3.50222	0.358175	-9.77795	1.40015e-22	1.16231e-21		NZ_ACZN01000018	808911..809636(-)	726	0.46	[R] General function prediction only	COG0300,Short-chain dehydrogenase,2.0e-28	pfam00106,adh_short,6.9e-34	NA	NA	NA	NA	ZP_05887997	241aa	NA	NA	NA	NA	NA	NA
605		EEX32916.1	647171416	VIC_002366	ABC transporter ATP-binding protein		843.123	1.59597	0.163372	9.76892	1.53068e-22	1.26857e-21		NZ_ACZN01000016	250531..252384(-)	1854	0.48	[V] Defense mechanisms	COG1132,ABC-type multidrug transport system, ATPase and permease component,9.0e-121	pfam00664,ABC_membrane,1.4e-15,pfam00005,ABC_tran,1.2e-33	NA	NA	KO:K18893,ATP-binding cassette, subfamily B, multidrug efflux pump,0.0e+00	NA	ZP_05885870	617aa	NA	NA	Yes	NA	NA	NA
606		EEX35490.1	647169158	VIC_000145	nitrogen regulation protein NR(II)		168.988	-2.57353	0.263593	-9.76328	1.61837e-22	1.33903e-21		NZ_ACZN01000007	59685..60731(+)	1047	0.5	[T] Signal transduction mechanisms	COG3852,Signal transduction histidine kinase, nitrogen specific,7.0e-125	pfam02518,HATPase_c,2.7e-17,pfam00512,HisKA,1.1e-14,pfam00989,PAS,6.2e-14	TIGR00229,PAS domain S-box,1.6e-09	M00497: GlnL-GlnG (nitrogen regulation) two-component regulatory system	KO:K07708,two-component system, NtrC family, nitrogen regulation sensor histidine kinase GlnL [EC:2.7.13.3],0.0e+00	NA	ZP_05883679	348aa	ITERM:02346,PAS/PAC sensor signal transduction histidine kinase (EC 2.7.13.3)	EC:2.7.13.3,Histidine kinase.	NA	NA	NA	NA
607		EEX31991.1	647172136	VIC_003090	autoinducer 2 sensor kinase/phosphatase LuxQ		1062.51	-2.74349	0.281108	-9.75958	1.67848e-22	1.38647e-21		NZ_ACZN01000017	149351..151921(-)	2571	0.43	NA	NA	pfam00512,HisKA,7.5e-16,pfam09308,LuxQ-periplasm,5.3e-72,pfam02518,HATPase_c,1.6e-29,pfam00072,Response_reg,3.2e-22	NA	M00513: LuxQN/CqsS-LuxU-LuxO (quorum sensing) two-component regulatory system	KO:K10909,two-component system, autoinducer 2 sensor kinase/phosphatase LuxQ [EC:2.7.13.3 3.1.3.-],0.0e+00	NA	ZP_05886586	856aa	NA	EC:3.1.3.-,Hydrolases. Acting on ester bonds. Phosphoric monoester hydrolases.,EC:2.7.13.3,Histidine kinase.	Yes	NA	Yes	NA
608		EEX32122.1	647172268	VIC_003221	hypothetical protein		540.158	-2.47162	0.253258	-9.75932	1.68284e-22	1.38779e-21		NZ_ACZN01000017	320204..320647(-)	444	0.43	NA	NA	pfam00989,PAS,2.7e-06	NA	NA	NA	NA	ZP_05886717	147aa	NA	NA	NA	NA	NA	NA
609		EEX33569.1	647170510	VIC_001465	HrpA-like helicase		314.358	2.44203	0.250346	9.75461	1.76271e-22	1.45127e-21		NZ_ACZN01000015	78961..81246(-)	2286	0.49	NA	NA	pfam00271,Helicase_C,3.6e-14,pfam00270,DEAD,1.4e-08,pfam04408,HA2,3.6e-05	NA	NA	NA	NA	ZP_05884976	761aa	NA	NA	NA	NA	NA	NA
610		EEX31558.1	647173548	VIC_004506	putative lipoprotein		3954.24	-4.006	0.411942	-9.72468	2.36654e-22	1.94522e-21		NZ_ACZN01000018	804019..804552(-)	534	0.42	NA	NA	pfam12915,DUF3833,2.6e-63	NA	NA	NA	NA	ZP_05887991	177aa	NA	NA	NA	Yes	NA	NA
611		EEX32558.1	647172704	VIC_003662	hypothetical protein		401.743	-3.77749	0.388938	-9.71231	2.672e-22	2.1927e-21		NZ_ACZN01000017	819729..820475(-)	747	0.46	NA	NA	pfam05742,TANGO2,3.9e-08	NA	NA	NA	NA	ZP_05887153	248aa	NA	NA	NA	NA	NA	NA
612		EEX34396.1	647170241	VIC_001194	UDP-glucose:sterol glucosyltransferase		656.553	-1.67765	0.172762	-9.7108	2.71204e-22	2.22192e-21		NZ_ACZN01000014	181697..182959(-)	1263	0.45	[G] Carbohydrate transport and metabolism	COG1819,UDP:flavonoid glycosyltransferase YjiC, YdhE family,6.0e-39	pfam03033,Glyco_transf_28,2.6e-15,pfam00201,UDPGT,8.1e-06	NA	NA	KO:K05841,sterol 3beta-glucosyltransferase [EC:2.4.1.173],5.2e-121	NA	ZP_05884707	420aa	NA	EC:2.4.1.173,Sterol 3-beta-glucosyltransferase.	NA	NA	NA	NA
613		EEX31675.1	647173666	VIC_004625	predicted signal transduction protein		1615.63	-3.03016	0.312047	-9.7106	2.71729e-22	2.22259e-21		NZ_ACZN01000018	932146..933363(+)	1218	0.43	[T] Signal transduction mechanisms	COG3434,c-di-GMP-related signal transduction protein, contains EAL and HDOD domains,2.0e-119	pfam00563,EAL,3.8e-11,pfam08668,HDOD,5.3e-14	NA	NA	KO:K07181,putative signal transduction protein containing EAL and modified HD-GYP domains,0.0e+00	NA	ZP_05888108	405aa	NA	NA	NA	NA	NA	NA
614		EEX35231.1	647169385	VIC_000355	DNA polymerase III beta subunit		1181.22	1.9537	0.201642	9.68897	3.35899e-22	2.74299e-21		NZ_ACZN01000010	37595..38695(+)	1101	0.49	[L] Replication, recombination and repair	COG0592,DNA polymerase III sliding clamp (beta) subunit, PCNA homolog,6.0e-98	pfam02767,DNA_pol3_beta_2,5.9e-35,pfam00712,DNA_pol3_beta,1.5e-39,pfam02768,DNA_pol3_beta_3,4.8e-38	TIGR00663,DNA polymerase III, beta subunit,8.1e-112	M00260: DNA polymerase III complex, bacteria	KO:K02338,DNA polymerase III subunit beta [EC:2.7.7.7],0.0e+00	NA	ZP_05883882	366aa	ITERM:00035,DNA polymerase III, beta subunit (EC 2.7.7.7)	EC:2.7.7.7,DNA-directed DNA polymerase.	NA	NA	NA	IMG_pathway,38: Bacterial replication sliding clamp
615		EEX30801.1	647173865	VIC_004821	RNA polymerase associated protein RapA		1398.97	2.52033	0.260537	9.67359	3.90419e-22	3.18302e-21		NZ_ACZN01000019	23519..26428(-)	2910	0.49	[K] Transcription	COG0553,Superfamily II DNA or RNA helicase, SNF2 family,6.0e-64	pfam00271,Helicase_C,1.2e-15,pfam12137,RapA_C,0.0e+00,pfam00176,SNF2_N,3.4e-14	NA	NA	KO:K03580,ATP-dependent helicase HepA [EC:3.6.4.-],0.0e+00	NA	ZP_05888302	969aa	NA	EC:3.6.4.-,Hydrolases. Acting on acid anhydrides. Acting on ATP; involved in cellular and subcellular movement.	NA	NA	NA	NA
616		EEX35200.1	647169354	VIC_000323	potassium uptake protein TrkH		269.937	2.25799	0.233923	9.65272	4.78692e-22	3.89636e-21		NZ_ACZN01000010	4000..5457(-)	1458	0.49	[P] Inorganic ion transport and metabolism	COG0168,Trk-type K+ transport system, membrane component,1.0e-106	pfam02386,TrkH,9.4e-90	TIGR00933,potassium uptake protein, TrkH family,1.2e-118	NA	KO:K03498,trk system potassium uptake protein,0.0e+00	NA	ZP_05883851	485aa	NA	NA	Yes	NA	NA	NA
617		EEX35547.1	647169057	VIC_000047	DNA-directed RNA polymerase beta subunit		42137.4	2.13842	0.221643	9.64807	5.00901e-22	4.07053e-21		NZ_ACZN01000005	20667..24695(-)	4029	0.47	NA	NA	pfam04563,RNA_pol_Rpb2_1,2.8e-57,pfam10385,RNA_pol_Rpb2_45,2.8e-23,pfam04561,RNA_pol_Rpb2_2,1.1e-15,pfam04565,RNA_pol_Rpb2_3,1.1e-28,pfam04561,RNA_pol_Rpb2_2,1.1e-07,pfam00562,RNA_pol_Rpb2_6,0.0e+00,pfam04560,RNA_pol_Rpb2_7,2.9e-27	TIGR02013,DNA-directed RNA polymerase, beta subunit,0.0e+00	M00183: RNA polymerase, bacteria	KO:K03043,DNA-directed RNA polymerase subunit beta [EC:2.7.7.6],0.0e+00	NA	ZP_05883584	1342aa	ITERM:05626,DNA-directed RNA polymerase subunit beta (EC 2.7.7.6)	EC:2.7.7.6,DNA-directed RNA polymerase.	NA	NA	NA	NA
618		EEX32114.1	647172260	VIC_003213	HTH-type transcriptional regulator BetI		155.485	3.2065	0.333039	9.62799	6.09064e-22	4.9415e-21		NZ_ACZN01000017	310319..310915(-)	597	0.45	[K] Transcription	COG1309,DNA-binding transcriptional regulator, AcrR family,2.0e-12	pfam13977,TetR_C_6,3.0e-31,pfam00440,TetR_N,1.2e-11	TIGR03384,transcriptional repressor BetI,5.6e-78	NA	KO:K02167,TetR/AcrR family transcriptional regulator, transcriptional repressor of bet genes,0.0e+00	NA	ZP_05886709	198aa	ITERM:02313,transcriptional regulator, TetR family	NA	NA	NA	NA	NA
619		EEX34025.1	647170967	VIC_001923	succinyl-CoA ligase [ADP-forming] beta chain		9571.04	2.31883	0.240912	9.6252	6.25874e-22	5.06968e-21		NZ_ACZN01000015	611201..612367(-)	1167	0.46	[C] Energy production and conversion	COG0045,Succinyl-CoA synthetase, beta subunit,0.0e+00	pfam08442,ATP-grasp_2,6.0e-79,pfam00549,Ligase_CoA,9.2e-25	TIGR01016,succinyl-CoA synthetase, beta subunit,0.0e+00	M00620: Incomplete reductive citrate cycle, acetyl-CoA => oxoglutarate	KO:K01903,succinyl-CoA synthetase beta subunit [EC:6.2.1.5],0.0e+00	PWY66-398: TCA cycle III (animals)	ZP_05885432	388aa	ITERM:01381,succinyl-CoA synthetase (ADP-forming) beta subunit (EC 6.2.1.5)	EC:6.2.1.5,Succinate--CoA ligase (ADP-forming).	NA	NA	NA	NA
620		EEX30729.1	647174076	VIC_005025	undecaprenyl-phosphate N-acetylglucosaminyl 1-phosphate transferase		197.342	2.31441	0.240487	9.62382	6.34298e-22	5.12963e-21		NZ_ACZN01000020	176639..177703(+)	1065	0.38	[M] Cell wall/membrane/envelope biogenesis	COG0472,UDP-N-acetylmuramyl pentapeptide phosphotransferase/UDP-N-acetylglucosamine-1-phosphate transferase,2.0e-36	pfam00953,Glycos_transf_4,5.4e-30	TIGR02380,undecaprenyl-phosphate alpha-N-acetylglucosaminyl 1-phosphatetransferase,0.0e+00	NA	KO:K02851,UDP-GlcNAc:undecaprenyl-phosphate GlcNAc-1-phosphate transferase [EC:2.7.8.33],0.0e+00	TEICHOICACID-PWY: teichoic acid (poly-glycerol) biosynthesis	ZP_05888506	354aa	NA	EC:2.7.8.33,UDP-N-acetylglucosamine--undecaprenyl-phosphate N-acetylglucosaminephosphotransferase.	Yes	NA	NA	NA
621		EEX31643.1	647173634	VIC_004593	tRNA (5-methoxyuridine) 34 synthase		310.002	3.90996	0.406398	9.621	6.51953e-22	5.26392e-21		NZ_ACZN01000018	895169..896149(+)	981	0.48	NA	NA	pfam08003,Methyltransf_9,0.0e+00	TIGR00452,tRNA (mo5U34)-methyltransferase,0.0e+00	NA	KO:K15257,tRNA (mo5U34)-methyltransferase [EC:2.1.1.-],0.0e+00	NA	ZP_05888076	326aa	NA	EC:2.1.1.-,Transferases. Transferring one-carbon groups. Methyltransferases.	NA	NA	NA	NA
622		EEX32161.1	647172307	VIC_003260	glucose-6-phosphate 1-dehydrogenase		1741.62	1.68624	0.175374	9.61511	6.90326e-22	5.56478e-21		NZ_ACZN01000017	361662..363164(+)	1503	0.47	[G] Carbohydrate transport and metabolism	COG0364,Glucose-6-phosphate 1-dehydrogenase,0.0e+00	pfam02781,G6PD_C,3.4e-114,pfam00479,G6PD_N,2.7e-64	TIGR00871,glucose-6-phosphate 1-dehydrogenase,0.0e+00	M00008: Entner-Doudoroff pathway, glucose-6P => glyceraldehyde-3P + pyruvate	KO:K00036,glucose-6-phosphate 1-dehydrogenase [EC:1.1.1.49 1.1.1.363],0.0e+00	OXIDATIVEPENT-PWY: pentose phosphate pathway (oxidative branch)	ZP_05886756	500aa	ITERM:01492,glucose-6-phosphate 1-dehydrogenase (EC 1.1.1.49)	EC:1.1.1.363,Glucose-6-phosphate dehydrogenase (NAD(P)(+)).,EC:1.1.1.49,Glucose-6-phosphate dehydrogenase (NADP(+)).	NA	NA	NA	IMG_pathway,340: 6-phosphogluconate synthesis via glucose-6-phosphate,IMG_pathway,341: Oxidative pentose phosphate pathway,IMG_pathway,951: RuMP cycle cleavage pathway - KDPG aldolase variant
623		EEX33110.1	647171610	VIC_002560	thioredoxin		687.28	-1.93445	0.201583	-9.5963	8.28638e-22	6.66901e-21		NZ_ACZN01000016	480418..481032(+)	615	0.48	[O] Posttranslational modification, protein turnover, chaperones	COG3531,Predicted protein-disulfide isomerase , contains CxxC motif,1.0e-30	pfam13743,Thioredoxin_5,1.2e-21	NA	NA	KO:K07396,putative protein-disulfide isomerase,0.0e+00	NA	ZP_05886064	204aa	NA	NA	NA	NA	NA	NA
624		EEX35535.1	647169045	VIC_000035	phosphatidylserine decarboxylase		596.262	2.19429	0.2288	9.59045	8.7705e-22	7.04732e-21		NZ_ACZN01000005	2950..3864(+)	915	0.48	[I] Lipid transport and metabolism	COG0688,Phosphatidylserine decarboxylase,3.0e-61	pfam02666,PS_Dcarbxylase,4.4e-60	TIGR00163,phosphatidylserine decarboxylase precursor,5.5e-88	M00093: Phosphatidylethanolamine (PE) biosynthesis, PA => PS => PE	KO:K01613,phosphatidylserine decarboxylase [EC:4.1.1.65],0.0e+00	PWY-5669: phosphatidylethanolamine biosynthesis I	ZP_05883572	304aa	NA	EC:4.1.1.65,Phosphatidylserine decarboxylase.	NA	NA	NA	NA
625		EEX33527.1	647170468	VIC_001423	TRAP dicarboxylate transporter DctQ subunit		2268.8	4.97854	0.519519	9.58298	9.42824e-22	7.56371e-21		NZ_ACZN01000015	34482..35021(-)	540	0.43	[Q] Secondary metabolites biosynthesis, transport and catabolism	COG4665,TRAP-type mannitol/chloroaromatic compound transport system, small permease component,2.0e-51	pfam04290,DctQ,6.1e-28	NA	NA	NA	NA	ZP_05884934	179aa	NA	NA	Yes	NA	NA	NA
626		EEX35435.1	647169240	VIC_000227	adenylate cyclase		7535.58	-1.99569	0.208462	-9.57339	1.03453e-21	8.28619e-21		NZ_ACZN01000008	76720..79248(-)	2529	0.47	[F] Nucleotide transport and metabolism	COG3072,Adenylate cyclase,0.0e+00	pfam12633,Adenyl_cycl_N,6.0e-77,pfam01295,Adenylate_cycl,0.0e+00	NA	NA	KO:K05851,adenylate cyclase, class 1 [EC:4.6.1.1],0.0e+00	NA	ZP_05883757	842aa	NA	EC:4.6.1.1,Adenylate cyclase.	NA	NA	NA	NA
627		EEX35163.1	647169497	VIC_000458	response regulator		575.119	-3.82518	0.399778	-9.56825	1.08732e-21	8.69506e-21		NZ_ACZN01000011	68848..69753(+)	906	0.48	[T] Signal transduction mechanisms	COG0784,CheY chemotaxis protein or a CheY-like REC (receiver) domain,5.0e-15	pfam00072,Response_reg,7.4e-23	NA	NA	NA	NA	ZP_05883985	301aa	NA	NA	NA	NA	NA	NA
628		EEX32473.1	647172619	VIC_003577	L-proline Glycine Betaine ABC transport ATP-binding protein proV		395.033	1.88958	0.19761	9.56215	1.15339e-21	9.20879e-21		NZ_ACZN01000017	712259..713482(+)	1224	0.46	[E] Amino acid transport and metabolism	COG4175,ABC-type proline/glycine betaine transport system, ATPase component,0.0e+00	pfam00005,ABC_tran,8.0e-36	TIGR01186,glycine betaine/L-proline transport ATP binding subunit,5.4e-127	M00208: Glycine betaine/proline transport system	KO:K02000,glycine betaine/proline transport system ATP-binding protein [EC:3.6.3.32],0.0e+00	NA	ZP_05887068	407aa	NA	EC:3.6.3.32,Quaternary-amine-transporting ATPase.	NA	NA	NA	NA
629		EEX32878.1	647171378	VIC_002328	hypothetical protein		78.5124	-5.30489	0.556031	-9.54063	1.41965e-21	1.13166e-20		NZ_ACZN01000016	207721..208506(-)	786	0.49	[H] Coenzyme transport and metabolism	COG0561,Hydroxymethylpyrimidine pyrophosphatase and other HAD family phosphatases,4.0e-11	pfam08282,Hydrolase_3,9.1e-07	TIGR01484,HAD-superfamily hydrolase, subfamily IIB,3.2e-20	NA	KO:K07024,uncharacterized protein,0.0e+00	NA	ZP_05885832	261aa	NA	NA	NA	NA	NA	NA
630		EEX33956.1	647170898	VIC_001854	hypothetical adenine-specific methylase yfcB		862.556	1.93231	0.202702	9.53274	1.5319e-21	1.2192e-20		NZ_ACZN01000015	546399..547331(-)	933	0.48	[J] Translation, ribosomal structure and biogenesis	COG2890,Methylase of polypeptide chain release factors,1.0e-62	pfam05175,MTS,5.1e-18	TIGR03533,protein-(glutamine-N5) methyltransferase, ribosomal protein L3-specific,0.0e+00,TIGR00536,HemK family putative methylases,2.3e-100	NA	KO:K07320,ribosomal protein L3 glutamine methyltransferase [EC:2.1.1.298],0.0e+00	NA	ZP_05885363	310aa	ITERM:06071,[LSU ribosomal protein L3P]-glutamine N5-methyltransferase (EC 2.1.1.-)	EC:2.1.1.298,Ribosomal protein L3 N(5)-glutamine methyltransferase.	NA	NA	NA	NA
631		EEX32303.1	647172449	VIC_003402	conserved domain associated with flavoprotein oxygenases DIM6/NTAB family		983.619	-3.78544	0.397377	-9.52607	1.63352e-21	1.29802e-20		NZ_ACZN01000017	522622..523311(-)	690	0.42	[C] Energy production and conversion	COG1853,NADH-FMN oxidoreductase RutF, flavin reductase (DIM6/NTAB) family,2.0e-11	pfam01613,Flavin_Reduct,2.4e-10	NA	NA	NA	NA	ZP_05886898	229aa	NA	NA	NA	NA	NA	NA
632		EEX30981.1	647172965	VIC_003926	uncharacterized protein ImpB		13783.2	-2.67957	0.281294	-9.52587	1.63671e-21	1.29849e-20		NZ_ACZN01000018	136189..136695(-)	507	0.43	[U] Intracellular trafficking, secretion, and vesicular transport	COG3516,Predicted component of the type VI protein secretion system,2.0e-37	pfam05591,T6SS_VipA,6.0e-57	TIGR03358,type VI secretion protein, VC_A0107 family,2.2e-57	M00334: Type VI secretion system	KO:K11901,type VI secretion system protein ImpB,9.8e-118	NA	ZP_05887414	168aa	NA	NA	NA	NA	NA	NA
633		EEX31560.1	647173550	VIC_004508	hypothetical protein		2194.93	-3.39151	0.356064	-9.52498	1.65066e-21	1.30749e-20		NZ_ACZN01000018	805059..805583(-)	525	0.42	NA	NA	pfam11086,DUF2878,1.7e-29	NA	NA	NA	NA	ZP_05887993	174aa	NA	NA	Yes	NA	NA	NA
634		EEX35388.1	647169193	VIC_000176	hypothetical protein		2704.61	2.51279	0.263896	9.52189	1.70053e-21	1.34486e-20		NZ_ACZN01000008	32363..33049(-)	687	0.43	NA	NA	pfam13676,TIR_2,1.3e-13	NA	NA	NA	NA	ZP_05883710	228aa	NA	NA	NA	NA	NA	NA
635		EEX31992.1	647172137	VIC_003091	autoinducer 2-binding periplasmic protein LuxP precursor		2302.25	-3.31914	0.348799	-9.51591	1.80126e-21	1.42229e-20		NZ_ACZN01000017	151921..153018(-)	1098	0.43	[G] Carbohydrate transport and metabolism	COG1879,ABC-type sugar transport system, periplasmic component, contains N-terminal xre family HTH domain,2.0e-23	pfam13407,Peripla_BP_4,7.4e-17	NA	NA	KO:K10910,autoinducer 2-binding periplasmic protein LuxP,0.0e+00	NA	ZP_05886587	365aa	ITERM:05933,monosaccharide ABC transporter substrate-binding protein, CUT2 family (TC 3.A.1.2.-)	NA	NA	Yes	NA	NA
636		EEX31860.1	647172005	VIC_002959	hypothetical protein		388.005	-5.49996	0.578291	-9.51073	1.89338e-21	1.49268e-20		NZ_ACZN01000017	10240..10362(+)	123	0.36	NA	NA	NA	NA	NA	NA	NA	ZP_05886455	40aa	NA	NA	NA	NA	NA	NA
637		EEX30820.1	647173884	VIC_004840	protein yrbA		458.845	2.21249	0.232643	9.51026	1.90186e-21	1.497e-20		NZ_ACZN01000019	44284..44538(-)	255	0.43	[T] Signal transduction mechanisms	COG5007,Acid stress-induced BolA-like protein IbaG/YrbA, predicted regulator of iron metabolism,2.0e-27	pfam01722,BolA,3.8e-14	NA	NA	NA	NA	ZP_05888321	84aa	NA	NA	NA	NA	NA	NA
638		EEX31168.1	647173152	VIC_004113	ferredoxin-dependent glutamate synthase		757.067	-2.92794	0.308114	-9.50278	2.04358e-21	1.60604e-20		NZ_ACZN01000018	361478..362959(-)	1482	0.49	[E] Amino acid transport and metabolism	COG0069,Glutamate synthase domain 2,5.0e-94	pfam01645,Glu_synthase,4.5e-88	NA	NA	NA	NA	ZP_05887601	493aa	NA	NA	Yes	NA	NA	NA
639		EEX31502.1	647173492	VIC_004450	N-(3-hydroxybutanoyl)-L- homoserine lactone synthase LuxM		657.508	2.36031	0.248546	9.49647	2.17117e-21	1.70364e-20		NZ_ACZN01000018	745954..747093(+)	1140	0.38	NA	NA	NA	NA	NA	KO:K13062,acyl homoserine lactone synthase [EC:2.3.1.184],0.0e+00	PWY-6157: autoinducer AI-1 biosynthesis	ZP_05887935	379aa	NA	EC:2.3.1.184,Acyl-homoserine-lactone synthase.	NA	NA	NA	NA
640		EEX34611.1	647169684	VIC_000635	hypothetical protein		192.409	3.37125	0.355196	9.49124	2.28303e-21	1.78861e-20		NZ_ACZN01000013	23835..24521(+)	687	0.51	NA	NA	pfam06930,DUF1282,1.3e-46	NA	NA	NA	NA	ZP_05884162	228aa	NA	NA	Yes	NA	NA	NA
641		EEX30999.1	647172983	VIC_003944	outer membrane protein		310.262	1.79826	0.189621	9.48347	2.45974e-21	1.92404e-20		NZ_ACZN01000018	156797..157408(-)	612	0.46	[M] Cell wall/membrane/envelope biogenesis	COG2885,Outer membrane protein OmpA and related peptidoglycan-associated (lipo)proteins,1.0e-24	pfam00691,OmpA,7.9e-19	NA	NA	NA	NA	ZP_05887432	203aa	NA	NA	NA	Yes	NA	NA
642		EEX34659.1	647169732	VIC_000685	pole remodelling regulatory diguanylate cyclase		1483.65	-3.3995	0.358529	-9.48181	2.49915e-21	1.95183e-20		NZ_ACZN01000013	78358..79575(+)	1218	0.44	[K] Transcription	COG3706,Two-component response regulator, PleD family, consists of two REC domains and a diguanylate cyclase (GGDEF) domain,4.0e-58	pfam00072,Response_reg,5.0e-22,pfam00990,GGDEF,8.0e-33,pfam00072,Response_reg,1.8e-10	TIGR00254,diguanylate cyclase (GGDEF) domain,2.4e-41	NA	NA	NA	ZP_05884210	405aa	ITERM:02402,response regulator receiver modulated diguanylate cyclase	NA	NA	NA	NA	NA
643		EEX32359.1	647172505	VIC_003460	1,4-alpha-glucan branching enzyme		2750.18	-2.86898	0.302873	-9.47255	2.73105e-21	2.12962e-20		NZ_ACZN01000017	587248..587547(-)	300	0.39	NA	NA	NA	NA	NA	NA	NA	ZP_05886954	99aa	NA	NA	NA	NA	NA	NA
644		EEX35277.1	647169250	VIC_000235	membrane protein		64.9557	5.93045	0.626141	9.47142	2.76068e-21	2.14606e-20		NZ_ACZN01000009	4443..5042(-)	600	0.46	NA	NA	pfam02588,YitT_membrane,8.6e-35	NA	NA	NA	NA	ZP_05883765	199aa	NA	NA	Yes	NA	NA	NA
645		EEX32225.1	647172371	VIC_003324	hypothetical protein		890.915	-2.84288	0.300151	-9.4715	2.75857e-21	2.14606e-20		NZ_ACZN01000017	432456..434129(-)	1674	0.48	[R] General function prediction only	COG1574,Predicted amidohydrolase YtcJ,9.0e-90	pfam07969,Amidohydro_3,7.4e-98	NA	NA	KO:K07047,uncharacterized protein,0.0e+00	NA	ZP_05886820	557aa	NA	NA	NA	Yes	NA	NA
646		EEX33245.1	647171746	VIC_002699	hypothetical protein		163.826	-5.51344	0.582312	-9.46819	2.84731e-21	2.20997e-20		NZ_ACZN01000016	649818..650063(-)	246	0.43	NA	NA	NA	NA	NA	NA	NA	ZP_05886199	81aa	NA	NA	NA	NA	NA	NA
647		EEX33309.1	647171810	VIC_002763	hypothetical protein		263.241	-4.50679	0.476287	-9.46234	3.01127e-21	2.33362e-20		NZ_ACZN01000016	717731..718186(+)	456	0.43	NA	NA	pfam11911,DUF3429,4.8e-25	NA	NA	NA	NA	ZP_05886263	151aa	NA	NA	Yes	NA	NA	NA
648		EEX31848.1	647173842	VIC_004798	ribose-phosphate pyrophosphokinase		5582.63	2.46099	0.260382	9.45146	3.34128e-21	2.58537e-20		NZ_ACZN01000018	1103816..1104760(+)	945	0.48	[E] Amino acid transport and metabolism	COG0462,Phosphoribosylpyrophosphate synthetase,2.0e-120	pfam14572,Pribosyl_synth,2.3e-32,pfam13793,Pribosyltran_N,1.3e-50	TIGR01251,ribose-phosphate pyrophosphokinase,2.8e-129	M00005: PRPP biosynthesis, ribose 5P => PRPP	KO:K00948,ribose-phosphate pyrophosphokinase [EC:2.7.6.1],0.0e+00	PWY0-662: PRPP biosynthesis I	ZP_05888281	314aa	NA	EC:2.7.6.1,Ribose-phosphate diphosphokinase.	NA	NA	NA	NA
649		EEX33355.1	647171856	VIC_002809	hypothetical protein		108.713	-3.47119	0.367414	-9.44763	3.46582e-21	2.6776e-20		NZ_ACZN01000016	763684..764091(+)	408	0.43	[R] General function prediction only	COG2153,Predicted N-acyltransferase, GNAT family,6.0e-06	pfam13673,Acetyltransf_10,2.9e-14	NA	NA	NA	NA	ZP_05886309	135aa	NA	NA	NA	NA	NA	NA
650		EEX32353.1	647172499	VIC_003454	protease		1907.62	3.6792	0.389508	9.44574	3.52888e-21	2.72212e-20		NZ_ACZN01000017	580973..582682(-)	1710	0.47	NA	NA	pfam00082,Peptidase_S8,1.1e-47	NA	NA	NA	NA	ZP_05886948	569aa	NA	NA	NA	Yes	NA	NA
651		EEX35478.1	647169146	VIC_000133	general secretion pathway protein C		1125.86	1.42173	0.150554	9.44333	3.61102e-21	2.78121e-20		NZ_ACZN01000007	46043..46909(-)	867	0.46	[U] Intracellular trafficking, secretion, and vesicular transport	COG3031,Type II secretory pathway, component PulC,5.0e-45	pfam11356,T2SSC,2.5e-34	TIGR01713,type II secretion system protein C,2.1e-70	M00331: Type II general secretion pathway	KO:K02452,general secretion pathway protein C,0.0e+00	NA	ZP_05883667	288aa	ITERM:07119,type II secretion system protein C (GspC)	NA	Yes	NA	NA	NA
652		EEX34160.1	647171103	VIC_002058	S-adenosylmethionine:tRNA ribosyltransferase-isomerase		470.485	3.39154	0.359196	9.44204	3.65587e-21	2.81143e-20		NZ_ACZN01000015	773624..774676(-)	1053	0.47	[J] Translation, ribosomal structure and biogenesis	COG0809,S-adenosylmethionine:tRNA-ribosyltransferase-isomerase (queuine synthetase),0.0e+00	pfam02547,Queuosine_synth,0.0e+00	TIGR00113,S-adenosylmethionine:tRNA ribosyltransferase-isomerase,0.0e+00	NA	KO:K07568,S-adenosylmethionine:tRNA ribosyltransferase-isomerase [EC:2.4.99.17],0.0e+00	PWY-6700: queuosine biosynthesis	ZP_05885567	350aa	NA	EC:2.4.99.17,S-adenosylmethionine:tRNA ribosyltransferase-isomerase.	NA	NA	NA	NA
653		EEX35491.1	647169159	VIC_000146	nitrogen regulation protein NR(I)		282.414	-2.62465	0.278293	-9.43126	4.05207e-21	3.11135e-20		NZ_ACZN01000007	60771..62174(+)	1404	0.48	[T] Signal transduction mechanisms	COG2204,DNA-binding transcriptional response regulator, NtrC family, contains REC, AAA-type ATPase, and a Fis-type DNA-binding domains,0.0e+00	pfam00072,Response_reg,8.3e-29,pfam00158,Sigma54_activat,4.2e-71,pfam02954,HTH_8,1.6e-16	TIGR01818,nitrogen regulation protein NR(I),0.0e+00	M00497: GlnL-GlnG (nitrogen regulation) two-component regulatory system	KO:K07712,two-component system, NtrC family, nitrogen regulation response regulator GlnG,0.0e+00	NA	ZP_05883680	467aa	NA	NA	NA	NA	Yes	NA
654		EEX31125.1	647173109	VIC_004070	cytochrome c oxidase subunit CcoP		7766.24	2.24869	0.238667	9.4219	4.4301e-21	3.39641e-20		NZ_ACZN01000018	319602..320582(+)	981	0.47	[C] Energy production and conversion	COG2010,Cytochrome c, mono- and diheme variants,6.0e-15	pfam14715,FixP_N,4.4e-23,pfam13442,Cytochrome_CBB3,4.5e-10,pfam13442,Cytochrome_CBB3,2.9e-13	TIGR00782,cytochrome c oxidase, cbb3-type, subunit III,5.2e-22	M00156: Cytochrome c oxidase, cbb3-type	KO:K00406,cytochrome c oxidase cbb3-type subunit III,0.0e+00	NA	ZP_05887558	326aa	NA	NA	Yes	NA	NA	NA
655		EEX33301.1	647171802	VIC_002755	2-amino-3-ketobutyrate coenzyme A ligase		525.919	2.49913	0.26535	9.41823	4.58769e-21	3.51186e-20		NZ_ACZN01000016	708979..710175(+)	1197	0.49	[H] Coenzyme transport and metabolism	COG0156,7-keto-8-aminopelargonate synthetase or related enzyme,3.0e-128	pfam00155,Aminotran_1_2,2.0e-73	TIGR01822,glycine C-acetyltransferase,0.0e+00,TIGR00858,8-amino-7-oxononanoate synthase,1.3e-112	NA	KO:K00639,glycine C-acetyltransferase [EC:2.3.1.29],0.0e+00	THREONINE-DEG2-PWY: L-threonine degradation II	ZP_05886255	398aa	ITERM:00467,2-amino-3-ketobutyrate coenzyme A ligase (EC 2.3.1.29)	EC:2.3.1.29,Glycine C-acetyltransferase.	NA	NA	NA	IMG_pathway,177: L-threonine conversion to glycine and acetyl-CoA
656		EEX30773.1	647174120	VIC_005069	LSU ribosomal protein L28p		5200.37	3.8874	0.413194	9.40816	5.04896e-21	3.85907e-20		NZ_ACZN01000020	218063..218299(-)	237	0.45	[J] Translation, ribosomal structure and biogenesis	COG0227,Ribosomal protein L28,1.0e-20	pfam00830,Ribosomal_L28,2.1e-26	TIGR00009,ribosomal protein L28,1.9e-31	M00178: Ribosome, bacteria	KO:K02902,large subunit ribosomal protein L28,1.6e-52	NA	ZP_05888550	78aa	ITERM:00252,LSU ribosomal protein L28P	NA	NA	NA	NA	NA
657		EEX34561.1	647170406	VIC_001361	sensor histidine kinase		5633.66	-3.07938	0.327499	-9.40273	5.31679e-21	4.05759e-20		NZ_ACZN01000014	361371..363056(-)	1686	0.53	NA	NA	pfam02518,HATPase_c,3.6e-14,pfam00512,HisKA,1.7e-06	NA	NA	NA	NA	ZP_05884872	561aa	NA	NA	NA	NA	NA	NA
658		EEX31738.1	647173731	VIC_004688	secretion protein HlyD		251.287	-2.6522	0.282226	-9.39743	5.59138e-21	4.26066e-20		NZ_ACZN01000018	997296..998582(-)	1287	0.41	[V] Defense mechanisms	COG1566,Multidrug resistance efflux pump,2.0e-17	pfam13437,HlyD_3,1.0e-15	NA	M00339: RaxAB-RaxC type I secretion system	KO:K13408,membrane fusion protein,0.0e+00	NA	ZP_05888171	428aa	NA	NA	Yes	NA	NA	NA
659		EEX33552.1	647170493	VIC_001448	hypothetical protein		555.975	-4.00939	0.427027	-9.38907	6.05319e-21	4.60557e-20		NZ_ACZN01000015	59834..60376(-)	543	0.4	NA	NA	pfam07700,HNOB,1.1e-38	NA	NA	NA	NA	ZP_05884959	180aa	NA	NA	NA	NA	NA	NA
660		EEX33302.1	647171803	VIC_002756	L-threonine 3-dehydrogenase		521.906	2.37169	0.252649	9.38729	6.15613e-21	4.67679e-20		NZ_ACZN01000016	710175..711206(+)	1032	0.48	[E] Amino acid transport and metabolism	COG1063,Threonine dehydrogenase or related Zn-dependent dehydrogenase,4.0e-79	pfam00107,ADH_zinc_N,7.5e-28,pfam08240,ADH_N,2.7e-32	TIGR00692,L-threonine 3-dehydrogenase,0.0e+00,TIGR01202,2-desacetyl-2-hydroxyethyl bacteriochlorophyllide A dehydrogenase,3.5e-22	NA	KO:K00060,threonine 3-dehydrogenase [EC:1.1.1.103],0.0e+00	THREONINE-DEG2-PWY: L-threonine degradation II	ZP_05886256	343aa	ITERM:00465,L-threonine 3-dehydrogenase (EC 1.1.1.103)	EC:1.1.1.103,L-threonine 3-dehydrogenase.	NA	NA	NA	IMG_pathway,177: L-threonine conversion to glycine and acetyl-CoA
661		EEX35045.1	647169597	VIC_000553	hypothetical protein		4127.52	-2.69685	0.287758	-9.37195	7.1207e-21	5.40139e-20		NZ_ACZN01000012	75070..75531(+)	462	0.44	NA	NA	NA	NA	NA	NA	NA	ZP_05884080	153aa	NA	NA	NA	Yes	NA	NA
662		EEX33138.1	647171638	VIC_002592	putative outer membrane protein		16955.1	-3.99545	0.426637	-9.36499	7.60562e-21	5.76051e-20		NZ_ACZN01000016	527755..528786(+)	1032	0.46	[M] Cell wall/membrane/envelope biogenesis	COG3203,Outer membrane protein (porin),1.0e-16	pfam00267,Porin_1,2.9e-10	NA	NA	NA	NA	ZP_05886092	343aa	NA	NA	NA	Yes	NA	NA
663		EEX34040.1	647170982	VIC_001938	hypothetical protein		315.418	2.60414	0.278578	9.34798	8.9341e-21	6.7565e-20		NZ_ACZN01000015	627674..628054(-)	381	0.43	NA	NA	pfam14539,DUF4442,1.2e-16	NA	NA	NA	NA	ZP_05885447	126aa	NA	NA	NA	NA	NA	NA
664		EEX33386.1	647171887	VIC_002840	transcriptional regulator MarR family		123.65	3.02515	0.323738	9.34442	9.23906e-21	6.9766e-20		NZ_ACZN01000016	797414..797890(-)	477	0.45	[K] Transcription	COG1846,DNA-binding transcriptional regulator, MarR family,1.0e-09	pfam01047,MarR,4.9e-15	NA	NA	NA	NA	ZP_05886340	158aa	NA	NA	NA	NA	NA	NA
665		EEX33411.1	647171912	VIC_002865	hypothetical protein		615.729	-4.38668	0.469586	-9.3416	9.48927e-21	7.15477e-20		NZ_ACZN01000016	826200..826451(+)	252	0.4	NA	NA	NA	NA	NA	NA	NA	ZP_05886365	83aa	NA	NA	NA	NA	NA	NA
666		EEX34892.1	647169968	VIC_000924	sensory box/GGDEF family protein		191.125	2.59763	0.278271	9.33487	1.01112e-20	7.61227e-20		NZ_ACZN01000013	348452..350293(-)	1842	0.46	[T] Signal transduction mechanisms	COG2199,GGDEF domain, diguanylate cyclase (c-di-GMP synthetase) or its enzymatically inactive variants,6.0e-36	pfam00989,PAS,4.5e-07,pfam00990,GGDEF,3.0e-34	TIGR00229,PAS domain S-box,9.7e-14,TIGR00254,diguanylate cyclase (GGDEF) domain,2.1e-41	NA	NA	NA	ZP_05884443	613aa	NA	NA	NA	NA	NA	NA
667		EEX33928.1	647170870	VIC_001824	arginyl-tRNA synthetase		2036.35	2.28791	0.245152	9.33264	1.03265e-20	7.76267e-20		NZ_ACZN01000015	507873..509606(+)	1734	0.47	[J] Translation, ribosomal structure and biogenesis	COG0018,Arginyl-tRNA synthetase,0.0e+00	pfam03485,Arg_tRNA_synt_N,2.2e-20,pfam05746,DALR_1,6.2e-37,pfam00750,tRNA-synt_1d,0.0e+00	TIGR00456,arginyl-tRNA synthetase,0.0e+00	M00360: Aminoacyl-tRNA biosynthesis, prokaryotes	KO:K01887,arginyl-tRNA synthetase [EC:6.1.1.19],0.0e+00	TRNA-CHARGING-PWY: tRNA charging	ZP_05885335	577aa	ITERM:00390,arginyl-tRNA synthetase (EC 6.1.1.19)	EC:6.1.1.19,Arginine--tRNA ligase.	NA	NA	NA	IMG_pathway,502: L-arginine ligation to tRNA(Arg)
668		EEX31026.1	647173010	VIC_003971	hypothetical protein		681.444	-3.89808	0.417731	-9.33155	1.04334e-20	7.8313e-20		NZ_ACZN01000018	202671..203333(+)	663	0.44	NA	NA	NA	NA	NA	NA	NA	ZP_05887459	220aa	ITERM:05615,WD-40 repeat-containing protein	NA	NA	Yes	NA	NA
669		EEX31322.1	647173308	VIC_004269	LSU ribosomal protein L25p		4519.95	4.51291	0.483863	9.32683	1.09086e-20	8.17573e-20		NZ_ACZN01000018	547865..548143(+)	279	0.48	[J] Translation, ribosomal structure and biogenesis	COG1825,Ribosomal protein L25 (general stress protein Ctc),1.0e-23	pfam01386,Ribosomal_L25p,3.6e-22	NA	M00178: Ribosome, bacteria	KO:K02897,large subunit ribosomal protein L25,1.2e-63	NA	ZP_05887755	92aa	ITERM:00249,LSU ribosomal protein L25P	NA	NA	NA	NA	NA
670		EEX34344.1	647170189	VIC_001140	hypothetical protein		327.195	-3.45128	0.370285	-9.32059	1.15697e-20	8.65829e-20		NZ_ACZN01000014	127420..127593(+)	174	0.49	NA	NA	NA	NA	NA	NA	NA	ZP_05884655	57aa	NA	NA	NA	NA	NA	NA
671		EEX34684.1	647169757	VIC_000710	purine nucleoside phosphorylase		1090.14	-2.04742	0.219674	-9.3203	1.16008e-20	8.6686e-20		NZ_ACZN01000013	103152..103871(-)	720	0.47	[F] Nucleotide transport and metabolism	COG0813,Purine-nucleoside phosphorylase,4.0e-109	pfam01048,PNP_UDP_1,2.6e-40	TIGR00107,purine-nucleoside phosphorylase, family 1 (deoD),5.0e-122	NA	KO:K03784,purine-nucleoside phosphorylase [EC:2.4.2.1],0.0e+00	PWY-6611: adenine and adenosine salvage V	ZP_05884235	239aa	ITERM:01306,purine-nucleoside phosphorylase (EC 2.4.2.1)	EC:2.4.2.1,Purine-nucleoside phosphorylase.	NA	NA	NA	NA
672		EEX30645.1	647173992	VIC_004941	hypothetical protein		155.537	3.997	0.429045	9.31603	1.20772e-20	9.0112e-20		NZ_ACZN01000020	81773..82150(+)	378	0.44	NA	NA	NA	NA	NA	NA	NA	ZP_05888422	125aa	NA	NA	NA	NA	NA	NA
673		EEX33643.1	647170584	VIC_001539	methyl-accepting chemotaxis protein		2208.45	-3.83506	0.412098	-9.30618	1.32509e-20	9.87224e-20		NZ_ACZN01000015	164289..166157(+)	1869	0.47	[T] Signal transduction mechanisms	COG0840,Methyl-accepting chemotaxis protein,8.0e-49	pfam00672,HAMP,9.9e-15,pfam00015,MCPsignal,1.7e-54	NA	NA	KO:K03406,methyl-accepting chemotaxis protein,0.0e+00	NA	ZP_05885050	622aa	NA	NA	Yes	NA	NA	NA
674		EEX33880.1	647170821	VIC_001776	ABC-type sugar transport system permease component		499.079	8.05502	0.866041	9.30098	1.39163e-20	1.03526e-19		NZ_ACZN01000015	457028..457885(-)	858	0.46	[G] Carbohydrate transport and metabolism	COG0395,ABC-type glycerol-3-phosphate transport system, permease component,7.0e-56	pfam00528,BPD_transp_1,7.4e-18	NA	M00605: Glucose/mannose transport system	KO:K17317,glucose/mannose transport system permease protein,0.0e+00	NA	ZP_05885287	285aa	ITERM:06048,carbohydrate ABC transporter membrane protein 2, CUT1 family (TC 3.A.1.1.-)	NA	Yes	NA	NA	NA
675		EEX31046.1	647173030	VIC_003991	ABC-type amino acid transport/signal transduction system		1002.52	-3.99865	0.4303	-9.2927	1.50426e-20	1.11738e-19		NZ_ACZN01000018	228672..229451(+)	780	0.42	NA	NA	pfam00497,SBP_bac_3,4.5e-14	NA	M00236: Putative polar amino acid transport system	KO:K02030,polar amino acid transport system substrate-binding protein,1.5e-127	NA	ZP_05887479	259aa	NA	NA	NA	Yes	NA	NA
676		EEX31519.1	647173509	VIC_004467	pseudouridylate synthase LSU rRNA-specific		119.707	3.80668	0.409769	9.28982	1.54546e-20	1.14629e-19		NZ_ACZN01000018	762171..762866(-)	696	0.45	NA	NA	pfam00849,PseudoU_synth_2,1.9e-26	TIGR01621,pseudouridine synthase Rlu family protein, TIGR01621,5.1e-111	NA	KO:K06177,tRNA pseudouridine32 synthase / 23S rRNA pseudouridine746 synthase [EC:5.4.99.28 5.4.99.29],0.0e+00	NA	ZP_05887952	231aa	NA	EC:5.4.99.28,tRNA pseudouridine(32) synthase.,EC:5.4.99.29,23S rRNA pseudouridine(746) synthase.	NA	NA	NA	NA
677		EEX32778.1	647171278	VIC_002228	hypothetical protein		573.748	-2.77331	0.299048	-9.27379	1.79653e-20	1.33054e-19		NZ_ACZN01000016	109684..110139(+)	456	0.48	NA	NA	NA	NA	NA	NA	NA	ZP_05885732	151aa	NA	NA	NA	Yes	NA	NA
678		EEX35262.1	647169416	VIC_000386	ribosomal RNA small subunit methyltransferase B		348.777	1.95774	0.21136	9.26261	1.99495e-20	1.47532e-19		NZ_ACZN01000010	71881..73161(-)	1281	0.5	[J] Translation, ribosomal structure and biogenesis	COG0144,16S rRNA C967 or C1407 C5-methylase, RsmB/RsmF family,2.0e-93	pfam01189,Methyltr_RsmB-F,2.5e-70,pfam01029,NusB,1.8e-25	TIGR00563,16S rRNA (cytosine(967)-C(5))-methyltransferase,0.0e+00	NA	KO:K03500,16S rRNA (cytosine967-C5)-methyltransferase [EC:2.1.1.176],0.0e+00	NA	ZP_05883913	426aa	ITERM:06055,16S rRNA m(5)C-967 methyltransferase (EC 2.1.1.176)	EC:2.1.1.176,16S rRNA (cytosine(967)-C(5))-methyltransferase.	NA	NA	NA	NA
679		EEX31004.1	647172988	VIC_003949	acylphosphate phosphohydrolase		251.39	-2.98678	0.322913	-9.24947	2.25615e-20	1.66603e-19		NZ_ACZN01000018	179052..179324(+)	273	0.44	[C] Energy production and conversion	COG1254,Acylphosphatase,5.0e-23	pfam00708,Acylphosphatase,7.1e-24	NA	NA	KO:K01512,acylphosphatase [EC:3.6.1.7],6.0e-65	NA	ZP_05887437	90aa	NA	EC:3.6.1.7,Acylphosphatase.	NA	NA	NA	NA
680		EEX30797.1	647173861	VIC_004817	ABC transporter substrate-binding protein-related protein		870.479	-3.82786	0.41393	-9.24759	2.29616e-20	1.69308e-19		NZ_ACZN01000019	19534..20271(+)	738	0.44	[E] Amino acid transport and metabolism	COG0834,ABC-type amino acid transport/signal transduction system, periplasmic component/domain,2.0e-11	pfam00497,SBP_bac_3,7.4e-17	NA	M00236: Putative polar amino acid transport system	KO:K02030,polar amino acid transport system substrate-binding protein,0.0e+00	NA	ZP_05888298	245aa	ITERM:05951,amino acid ABC transporter substrate-binding protein, PAAT family (TC 3.A.1.3.-)	NA	NA	Yes	NA	NA
681		EEX35320.1	647169293	VIC_000280	transcriptional activator ToxR		378.371	2.62558	0.28409	9.24207	2.41763e-20	1.77742e-19		NZ_ACZN01000009	49495..50292(-)	798	0.45	NA	NA	pfam00486,Trans_reg_C,5.9e-19	NA	NA	KO:K10921,cholera toxin transcriptional activator,0.0e+00	NA	ZP_05883808	265aa	NA	NA	Yes	NA	NA	NA
682		EEX34122.1	647171065	VIC_002020	hypothetical protein		768.906	2.01637	0.218172	9.2421	2.41707e-20	1.77742e-19		NZ_ACZN01000015	724753..725745(-)	993	0.47	[D] Cell cycle control, cell division, chromosome partitioning	COG1426,Cytoskeletal protein RodZ, contains Xre-like HTH and DUF4115 domains,5.0e-35	pfam13413,HTH_25,5.4e-18,pfam13464,DUF4115,3.2e-24	NA	NA	KO:K15539,cytoskeleton protein RodZ,0.0e+00	NA	ZP_05885529	330aa	NA	NA	Yes	NA	NA	NA
683		EEX32647.1	647172793	VIC_003751	cytochrome O ubiquinol oxidase subunit II		134.314	5.78184	0.626472	9.22921	2.72633e-20	2.00143e-19		NZ_ACZN01000017	916075..916917(-)	843	0.5	[C] Energy production and conversion	COG1622,Heme/copper-type cytochrome/quinol oxidase, subunit 2,8.0e-64	pfam06481,COX_ARM,3.3e-12,pfam00116,COX2,7.2e-08	TIGR01433,cytochrome o ubiquinol oxidase subunit II,5.3e-117	M00417: Cytochrome o ubiquinol oxidase	KO:K02297,cytochrome o ubiquinol oxidase subunit II [EC:1.10.3.-],0.0e+00	NA	ZP_05887242	280aa	ITERM:06142,cytochrome bo3 quinol oxidase subunit 2 (EC 1.10.3.-)	EC:1.10.3.-,Oxidoreductases. Acting on diphenols and related substances as donors. With oxygen as acceptor.	Yes	NA	NA	NA
684		EEX33327.1	647171828	VIC_002781	NifU-related domain containing protein		953.388	-2.96655	0.321546	-9.22591	2.81161e-20	2.06103e-19		NZ_ACZN01000016	738302..738994(+)	693	0.48	[O] Posttranslational modification, protein turnover, chaperones	COG0822,NifU homolog involved in Fe-S cluster formation,8.0e-12	pfam01592,NifU_N,1.8e-05	NA	NA	NA	NA	ZP_05886281	230aa	NA	NA	NA	NA	NA	NA
685		EEX30796.1	647173860	VIC_004816	membrane protein		1184.35	2.12045	0.229941	9.22171	2.92397e-20	2.14026e-19		NZ_ACZN01000019	18061..19236(-)	1176	0.45	[S] Function unknown	COG4269,Uncharacterized membrane protein YjgN, DUF898 family,5.0e-61	pfam05987,DUF898,7.4e-92	NA	NA	NA	NA	ZP_05888297	391aa	NA	NA	Yes	NA	NA	NA
686		EEX33582.1	647170523	VIC_001478	transport ATP-binding protein CydD		616.931	2.53317	0.274758	9.21965	2.9807e-20	2.17861e-19		NZ_ACZN01000015	94695..96482(+)	1788	0.48	[O] Posttranslational modification, protein turnover, chaperones	COG4988,ABC-type transport system involved in cytochrome bd biosynthesis, ATPase and permease components,0.0e+00	pfam00664,ABC_membrane,1.3e-42,pfam00005,ABC_tran,1.6e-27	TIGR02857,thiol reductant ABC exporter, CydD subunit,0.0e+00	NA	KO:K16013,ATP-binding cassette, subfamily C, bacterial CydD,0.0e+00	NA	ZP_05884989	595aa	NA	NA	Yes	NA	NA	NA
687		EEX31336.1	647173322	VIC_004284	hypothetical protein		93.1619	-4.80063	0.521104	-9.21242	3.18867e-20	2.32722e-19		NZ_ACZN01000018	563231..563410(+)	180	0.55	NA	NA	NA	NA	NA	NA	NA	ZP_05887769	59aa	NA	NA	NA	NA	NA	NA
688		EEX34145.1	647171088	VIC_002043	polyphosphate kinase		385.639	-2.38614	0.259087	-9.20978	3.26804e-20	2.38168e-19		NZ_ACZN01000015	756934..759045(+)	2112	0.45	[P] Inorganic ion transport and metabolism	COG0855,Polyphosphate kinase,0.0e+00	pfam13090,PP_kinase_C,0.0e+00,pfam02503,PP_kinase,1.2e-48,pfam13089,PP_kinase_N,4.2e-31	TIGR03705,polyphosphate kinase 1,0.0e+00	NA	KO:K00937,polyphosphate kinase [EC:2.7.4.1],0.0e+00	NA	ZP_05885552	703aa	NA	EC:2.7.4.1,Polyphosphate kinase.	NA	NA	NA	NA
689		EEX31133.1	647173117	VIC_004078	hypothetical protein		364.864	2.2422	0.24351	9.20784	3.32766e-20	2.42161e-19		NZ_ACZN01000018	327419..328078(-)	660	0.44	NA	NA	pfam11205,DUF2987,4.0e-53	NA	NA	NA	NA	ZP_05887566	219aa	NA	NA	NA	Yes	NA	NA
690		EEX34783.1	647169858	VIC_000811	Mg2+ transporter mgtE		511.32	3.00094	0.326229	9.19888	3.61685e-20	2.62688e-19		NZ_ACZN01000013	220138..220983(-)	846	0.48	NA	NA	pfam01769,MgtE,1.3e-27	NA	NA	NA	NA	ZP_05884334	281aa	NA	NA	Yes	NA	NA	NA
691		EEX34825.1	647169900	VIC_000857	dihydrolipoamide acetyltransferase component of pyruvate dehydrogenase complex		5656.47	-2.56177	0.27849	-9.19878	3.62022e-20	2.62688e-19		NZ_ACZN01000013	281761..283662(-)	1902	0.5	[C] Energy production and conversion	COG0508,Pyruvate/2-oxoglutarate dehydrogenase complex, dihydrolipoamide acyltransferase (E2) component,7.0e-100	pfam00198,2-oxoacid_dh,2.1e-79,pfam00364,Biotin_lipoyl,2.3e-21,pfam00364,Biotin_lipoyl,8.3e-21,pfam00364,Biotin_lipoyl,5.7e-21,pfam02817,E3_binding,3.2e-14	TIGR01348,pyruvate dehydrogenase complex dihydrolipoamide acetyltransferase, long form,0.0e+00	M00307: Pyruvate oxidation, pyruvate => acetyl-CoA	KO:K00627,pyruvate dehydrogenase E2 component (dihydrolipoamide acetyltransferase) [EC:2.3.1.12],0.0e+00	PYRUVDEHYD-PWY: pyruvate decarboxylation to acetyl CoA	ZP_05884376	633aa	NA	EC:2.3.1.12,Dihydrolipoyllysine-residue acetyltransferase.	NA	NA	Yes	NA
692		EEX32198.1	647172344	VIC_003297	hypothetical protein		1065.23	-3.40467	0.370171	-9.19754	3.66246e-20	2.6537e-19		NZ_ACZN01000017	400785..401585(-)	801	0.42	NA	NA	NA	NA	NA	NA	NA	ZP_05886793	266aa	NA	NA	NA	NA	NA	NA
693		EEX34120.1	647171063	VIC_002018	histidyl-tRNA synthetase		1446.37	1.59539	0.173538	9.19333	3.80867e-20	2.75565e-19		NZ_ACZN01000015	722326..723594(-)	1269	0.49	[J] Translation, ribosomal structure and biogenesis	COG0124,Histidyl-tRNA synthetase,0.0e+00	pfam13393,tRNA-synt_His,2.0e-46,pfam03129,HGTP_anticodon,8.5e-08	TIGR00442,histidyl-tRNA synthetase,0.0e+00	M00360: Aminoacyl-tRNA biosynthesis, prokaryotes	KO:K01892,histidyl-tRNA synthetase [EC:6.1.1.21],0.0e+00	TRNA-CHARGING-PWY: tRNA charging	ZP_05885527	422aa	ITERM:00386,histidyl-tRNA synthetase (EC 6.1.1.21)	EC:6.1.1.21,Histidine--tRNA ligase.	NA	NA	NA	IMG_pathway,493: L-histidine ligation to tRNA(His)
694		EEX32139.1	647172285	VIC_003238	glycosidase		511.996	1.87857	0.204925	9.16713	4.85771e-20	3.50959e-19		NZ_ACZN01000017	336829..338181(-)	1353	0.45	NA	NA	pfam00128,Alpha-amylase,1.7e-16	NA	NA	KO:K01176,alpha-amylase [EC:3.2.1.1],0.0e+00	NA	ZP_05886734	450aa	NA	EC:3.2.1.1,Alpha-amylase.	NA	NA	NA	NA
695		EEX31503.1	647173493	VIC_004451	autoinducer 1 sensor kinase/phosphatase luxN		808.792	2.32572	0.253767	9.16478	4.96482e-20	3.58181e-19		NZ_ACZN01000018	747086..749611(+)	2526	0.38	[T] Signal transduction mechanisms	COG0642,Signal transduction histidine kinase,3.0e-25	pfam02518,HATPase_c,2.7e-14,pfam00072,Response_reg,2.8e-23	NA	NA	KO:K15850,two-component system, autoinducer 1 sensor kinase/phosphatase LuxN [EC:2.7.13.3 3.1.3.-],0.0e+00	NA	ZP_05887936	841aa	NA	EC:3.1.3.-,Hydrolases. Acting on ester bonds. Phosphoric monoester hydrolases.,EC:2.7.13.3,Histidine kinase.	Yes	NA	NA	NA
696		EEX31881.1	647172026	VIC_002980	putative phosphatase YieH		559.688	-2.32096	0.253552	-9.15377	5.49815e-20	3.96088e-19		NZ_ACZN01000017	30266..30913(+)	648	0.42	[G] Carbohydrate transport and metabolism	COG0637,Beta-phosphoglucomutase or related phosphatase, HAD superfamily,2.0e-36	pfam13419,HAD_2,4.3e-29	TIGR01509,haloacid dehalogenase superfamily, subfamily IA, variant 3 with third motif having DD or ED,1.2e-16	NA	NA	NA	ZP_05886476	215aa	NA	NA	NA	NA	NA	NA
697		EEX34819.1	647169894	VIC_000851	ABC-type multidrug transport system ATPase component		287.021	2.28391	0.249927	9.1383	6.34422e-20	4.56383e-19		NZ_ACZN01000013	274657..275571(-)	915	0.45	[V] Defense mechanisms	COG1131,ABC-type multidrug transport system, ATPase component,8.0e-73	pfam00005,ABC_tran,7.9e-34	NA	M00254: ABC-2 type transport system	KO:K01990,ABC-2 type transport system ATP-binding protein,0.0e+00	NA	ZP_05884370	304aa	NA	NA	NA	NA	Yes	NA
698		EEX30813.1	647173877	VIC_004833	universal stress protein family 3		583.246	1.93756	0.212091	9.13549	6.51134e-20	4.67735e-19		NZ_ACZN01000019	37899..38336(+)	438	0.45	[T] Signal transduction mechanisms	COG0589,Nucleotide-binding universal stress protein, UspA family,3.0e-18	pfam00582,Usp,3.6e-33	NA	NA	NA	NA	ZP_05888314	145aa	NA	NA	NA	NA	NA	NA
699		EEX33429.1	647171930	VIC_002883	3-hydroxyacyl-CoA dehydrogenase [isoleucine degradation]		1766.39	-2.54366	0.278642	-9.12877	6.9282e-20	4.96967e-19		NZ_ACZN01000016	843595..844353(+)	759	0.49	[R] General function prediction only	COG1028,NAD(P)-dependent dehydrogenase, short-chain alcohol dehydrogenase family,8.0e-39	pfam13561,adh_short_C2,1.5e-54	NA	M00572: Pimeloyl-ACP biosynthesis, BioC-BioH pathway, malonyl-ACP => pimeloyl-ACP	KO:K00059,3-oxoacyl-[acyl-carrier protein] reductase [EC:1.1.1.100],0.0e+00	PWYG-321: mycolate biosynthesis	ZP_05886383	252aa	NA	EC:1.1.1.100,3-oxoacyl-[acyl-carrier-protein] reductase.	NA	NA	NA	NA
700		EEX34027.1	647170969	VIC_001925	2-oxoglutarate dehydrogenase E1 component		23598	2.00743	0.22027	9.11349	7.97703e-20	5.71384e-19		NZ_ACZN01000015	613810..616635(-)	2826	0.47	[C] Energy production and conversion	COG0567,2-oxoglutarate dehydrogenase complex, dehydrogenase (E1) component, and related enzymes,0.0e+00	pfam00676,E1_dh,1.7e-49,pfam16870,OxoGdeHyase_C,1.7e-54,pfam02779,Transket_pyr,5.2e-66,pfam16078,2-oxogl_dehyd_N,6.3e-14	TIGR00239,2-oxoglutarate dehydrogenase, E1 component,0.0e+00	M00011: Citrate cycle, second carbon oxidation, 2-oxoglutarate => oxaloacetate	KO:K00164,2-oxoglutarate dehydrogenase E1 component [EC:1.2.4.2],0.0e+00	PWY-5084: 2-oxoglutarate decarboxylation to succinyl-CoA	ZP_05885434	941aa	ITERM:01461,2-oxoglutarate dehydrogenase E1 component (EC 1.2.4.2)	EC:1.2.4.2,Oxoglutarate dehydrogenase (succinyl-transferring).	NA	NA	NA	IMG_pathway,334: Tricarboxylic acid cycle
701		EEX35398.1	647169203	VIC_000186	glycerol-3-phosphate acyltransferase		1115.18	2.55122	0.280131	9.10722	8.45208e-20	6.04547e-19		NZ_ACZN01000008	42283..44763(+)	2481	0.49	[I] Lipid transport and metabolism	COG2937,Glycerol-3-phosphate O-acyltransferase,0.0e+00	pfam01553,Acyltransferase,4.8e-23	TIGR03703,glycerol-3-phosphate O-acyltransferase,0.0e+00	M00089: Triacylglycerol biosynthesis	KO:K00631,glycerol-3-phosphate O-acyltransferase [EC:2.3.1.15],0.0e+00	PWY0-1319: CDP-diacylglycerol biosynthesis II	ZP_05883720	826aa	ITERM:00529,glycerol-3-phosphate acyltransferase (EC 2.3.1.15)	EC:2.3.1.15,Glycerol-3-phosphate 1-O-acyltransferase.	NA	NA	NA	IMG_pathway,26: Phosphatidic acid biosynthesis via acyltransferases
702		EEX35020.1	647169572	VIC_000528	transcriptional activator NhaR		419.177	-2.09208	0.229733	-9.10656	8.5034e-20	6.07351e-19		NZ_ACZN01000012	47507..48358(-)	852	0.44	[K] Transcription	COG0583,DNA-binding transcriptional regulator, LysR family,4.0e-21	pfam00126,HTH_1,8.8e-13,pfam03466,LysR_substrate,2.4e-11	NA	NA	KO:K03717,LysR family transcriptional regulator, transcriptional activator of nhaA,0.0e+00	NA	ZP_05884055	283aa	NA	NA	NA	NA	NA	NA
703		EEX31592.1	647173582	VIC_004542	mannose-6-phosphate isomerase		463.774	1.28235	0.140893	9.10156	8.90433e-20	6.35083e-19		NZ_ACZN01000018	839167..840351(+)	1185	0.48	NA	NA	pfam01238,PMI_typeI,8.5e-84	TIGR00218,mannose-6-phosphate isomerase, class I,5.6e-99	M00114: Ascorbate biosynthesis, plants, glucose-6P => ascorbate	KO:K01809,mannose-6-phosphate isomerase [EC:5.3.1.8],0.0e+00	PWY-7456: mannan degradation	ZP_05888025	394aa	ITERM:01688,mannose-6-phosphate isomerase, type 1 (EC 5.3.1.8)	EC:5.3.1.8,Mannose-6-phosphate isomerase.	NA	NA	NA	IMG_pathway,404: D-Mannose conversion to fructose-6-phosphate,IMG_pathway,406: GDP-mannose formation from fructose 6-phosphate
704		EEX34751.1	647169824	VIC_000779	glutamate synthase [NADPH] small chain		5628.85	-2.98022	0.327457	-9.10108	8.94388e-20	6.36997e-19		NZ_ACZN01000013	185208..186620(+)	1413	0.49	[E] Amino acid transport and metabolism	COG0493,NADPH-dependent glutamate synthase beta chain or related oxidoreductase,0.0e+00	pfam07992,Pyr_redox_2,1.7e-23,pfam14691,Fer4_20,8.2e-39	TIGR01318,glutamate synthase small subunit family protein, proteobacterial,0.0e+00	NA	KO:K00266,glutamate synthase (NADPH/NADH) small chain [EC:1.4.1.13 1.4.1.14],0.0e+00	PWY-6963: ammonia assimilation cycle I	ZP_05884302	470aa	ITERM:00198,glutamate synthase (NADPH) small subunit (EC 1.4.1.13)	EC:1.4.1.14,Glutamate synthase (NADH).,EC:1.4.1.13,Glutamate synthase (NADPH).	NA	NA	NA	NA
705		EEX31709.1	647173700	VIC_004659	nucleoid-associated protein NdpA		650.589	1.65156	0.181472	9.10091	8.95751e-20	6.37063e-19		NZ_ACZN01000018	965933..966934(-)	1002	0.44	[S] Function unknown	COG3081,Nucleoid-associated protein YejK (function unknown),1.0e-130	pfam04245,NA37,1.2e-100	NA	NA	KO:K06899,nucleoid-associated protein,0.0e+00	NA	ZP_05888142	333aa	NA	NA	NA	NA	NA	NA
706		EEX35217.1	647169371	VIC_000340	ATP synthase A chain		12305.9	2.36937	0.260533	9.0943	9.51984e-20	6.76098e-19		NZ_ACZN01000010	22808..23620(-)	813	0.44	[C] Energy production and conversion	COG0356,FoF1-type ATP synthase, membrane subunit a,4.0e-52	pfam00119,ATP-synt_A,8.1e-58	TIGR01131,ATP synthase subunit 6 (eukaryotes),also subunit A (prokaryotes),3.7e-49	M00157: F-type ATPase, prokaryotes and chloroplasts	KO:K02108,F-type H+-transporting ATPase subunit a,0.0e+00	NA	ZP_05883868	270aa	ITERM:05515,ATP synthase F0 subcomplex A subunit	NA	Yes	NA	NA	NA
707		EEX34475.1	647170320	VIC_001275	hypothetical protein		4188.22	-2.95506	0.325173	-9.08766	1.01197e-19	7.17684e-19		NZ_ACZN01000014	259085..259906(+)	822	0.56	NA	NA	pfam03417,AAT,3.2e-05	NA	NA	NA	NA	ZP_05884786	273aa	NA	NA	NA	NA	NA	NA
708		EEX32445.1	647172591	VIC_003549	aldehyde dehydrogenase		1006.29	-1.86513	0.205612	-9.07109	1.17832e-19	8.34476e-19		NZ_ACZN01000017	681311..682747(-)	1437	0.48	[C] Energy production and conversion	COG1012,Acyl-CoA reductase or other NAD-dependent aldehyde dehydrogenase,8.0e-87	pfam00171,Aldedh,7.4e-83	NA	NA	KO:K00154,coniferyl-aldehyde dehydrogenase [EC:1.2.1.68],0.0e+00	PWY-5168: ferulate and sinapate biosynthesis	ZP_05887040	478aa	NA	EC:1.2.1.68,Coniferyl-aldehyde dehydrogenase.	NA	NA	NA	NA
709		EEX30752.1	647174099	VIC_005048	putative aminotransferase DegT family		3164.72	1.61959	0.178721	9.06212	1.27938e-19	9.04769e-19		NZ_ACZN01000020	198944..200113(-)	1170	0.42	[M] Cell wall/membrane/envelope biogenesis	COG0399,dTDP-4-amino-4,6-dideoxygalactose transaminase,3.0e-107	pfam01041,DegT_DnrJ_EryC1,2.5e-110	TIGR03588,UDP-4-amino-4,6-dideoxy-N-acetyl-beta-L-altrosamine transaminase,0.0e+00	NA	NA	NA	ZP_05888529	389aa	NA	NA	NA	NA	NA	NA
710		EEX33598.1	647170539	VIC_001494	proton/glutamate symporter		125.511	5.99076	0.66145	9.057	1.34083e-19	9.46893e-19		NZ_ACZN01000015	114636..115895(+)	1260	0.46	[C] Energy production and conversion	COG1301,Na+/H+-dicarboxylate symporter,2.0e-85	pfam00375,SDF,1.6e-118	NA	NA	NA	NA	ZP_05885005	419aa	NA	NA	Yes	NA	Yes	NA
711		EEX35369.1	647169174	VIC_000157	site-specific DNA-methyltransferase (adenine-specific)		995.672	1.97205	0.217767	9.05581	1.35559e-19	9.54622e-19		NZ_ACZN01000008	15635..17413(-)	1779	0.37	[L] Replication, recombination and repair	COG2189,Adenine specific DNA methylase Mod,3.0e-25	pfam01555,N6_N4_Mtase,1.3e-35	NA	NA	KO:K07316,adenine-specific DNA-methyltransferase [EC:2.1.1.72],0.0e+00	NA	ZP_05883691	592aa	NA	EC:2.1.1.72,Site-specific DNA-methyltransferase (adenine-specific).	NA	NA	NA	NA
712		EEX31099.1	647173083	VIC_004044	HlyD family secretion protein		387.666	-3.14948	0.347783	-9.05589	1.3546e-19	9.54622e-19		NZ_ACZN01000018	291501..292814(-)	1314	0.45	NA	NA	pfam13437,HlyD_3,1.8e-16,pfam13533,Biotin_lipoyl_2,4.8e-08	TIGR01843,type I secretion membrane fusion protein, HlyD family,1.7e-114	M00330: Adhesin protein transport system	KO:K02022,HlyD family secretion protein,0.0e+00,KO:K12542,membrane fusion protein, adhesin transport system,0.0e+00	NA	ZP_05887532	437aa	NA	NA	Yes	NA	NA	NA
713		EEX34569.1	647170414	VIC_001369	hypothetical protein		414.514	-6.1335	0.677407	-9.05437	1.3736e-19	9.65954e-19		NZ_ACZN01000014	367402..367515(+)	114	0.51	NA	NA	NA	NA	NA	NA	NA	ZP_05884880	37aa	NA	NA	NA	NA	NA	NA
714		EEX31563.1	647173553	VIC_004511	amine oxidase flavin-containing		5944.15	-3.53175	0.390293	-9.04897	1.44317e-19	1.01345e-18		NZ_ACZN01000018	807618..808898(-)	1281	0.45	[R] General function prediction only	COG2907,Predicted NAD/FAD-binding protein,0.0e+00	pfam01593,Amino_oxidase,4.0e-21	NA	NA	NA	NA	ZP_05887996	426aa	NA	NA	NA	NA	NA	NA
715		EEX30636.1	647173983	VIC_004932	succinylglutamic semialdehyde dehydrogenase		2040.87	2.87541	0.318404	9.03071	1.70562e-19	1.19608e-18		NZ_ACZN01000020	63766..65223(-)	1458	0.52	[C] Energy production and conversion	COG1012,Acyl-CoA reductase or other NAD-dependent aldehyde dehydrogenase,1.0e-102	pfam00171,Aldedh,1.0e-120	TIGR03240,succinylglutamate-semialdehyde dehydrogenase,0.0e+00	NA	KO:K06447,succinylglutamic semialdehyde dehydrogenase [EC:1.2.1.71],0.0e+00	AST-PWY: L-arginine degradation II (AST pathway)	ZP_05888413	485aa	ITERM:00484,succinylglutamic semialdehyde dehydrogenase (EC 1.2.1.71)	EC:1.2.1.71,Succinylglutamate-semialdehyde dehydrogenase.	NA	NA	Yes	IMG_pathway,185: L-arginine degradation by Arg succinyltransferase pathway
716		EEX34026.1	647170968	VIC_001924	dihydrolipoamide succinyltransferase component (E2) of 2-oxoglutarate dehydrogenase complex		9808.4	1.90025	0.210593	9.02332	1.82476e-19	1.27784e-18		NZ_ACZN01000015	612577..613782(-)	1206	0.47	[C] Energy production and conversion	COG0508,Pyruvate/2-oxoglutarate dehydrogenase complex, dihydrolipoamide acyltransferase (E2) component,3.0e-120	pfam00364,Biotin_lipoyl,1.5e-18,pfam02817,E3_binding,3.8e-13,pfam00198,2-oxoacid_dh,5.3e-82	TIGR01347,2-oxoglutarate dehydrogenase complex dihydrolipoamide succinyltransferase (E2 component),0.0e+00	M00009: Citrate cycle (TCA cycle, Krebs cycle)	KO:K00658,2-oxoglutarate dehydrogenase E2 component (dihydrolipoamide succinyltransferase) [EC:2.3.1.61],0.0e+00	PWY-5084: 2-oxoglutarate decarboxylation to succinyl-CoA	ZP_05885433	401aa	ITERM:01462,2-oxoglutarate dehydrogenase E2 component (EC 2.3.1.61)	EC:2.3.1.61,Dihydrolipoyllysine-residue succinyltransferase.	NA	NA	Yes	IMG_pathway,334: Tricarboxylic acid cycle
717		EEX34737.1	647169810	VIC_000765	topoisomerase IV subunit A		1550.1	1.81231	0.200869	9.02238	1.84047e-19	1.28704e-18		NZ_ACZN01000013	159567..161837(-)	2271	0.48	[L] Replication, recombination and repair	COG0188,DNA gyrase/topoisomerase IV, subunit A,0.0e+00	pfam03989,DNA_gyraseA_C,1.4e-08,pfam03989,DNA_gyraseA_C,6.3e-02,pfam00521,DNA_topoisoIV,0.0e+00	TIGR01062,DNA topoisomerase IV, A subunit, proteobacterial,0.0e+00	NA	KO:K02621,topoisomerase IV subunit A [EC:5.99.1.-],0.0e+00	NA	ZP_05884288	756aa	ITERM:00047,DNA topoisomerase IV subunit A (EC 5.99.1.3)	EC:5.99.1.-,Isomerases. Other isomerases. Other isomerases.	NA	NA	NA	NA
718		EEX30979.1	647172963	VIC_003924	hypothetical protein		752.028	-1.82397	0.202231	-9.0192	1.89465e-19	1.32309e-18		NZ_ACZN01000018	133258..134652(-)	1395	0.43	[U] Intracellular trafficking, secretion, and vesicular transport	COG3517,Predicted component of the type VI protein secretion system,2.0e-67	pfam05943,VipB,1.7e-107	TIGR03355,type VI secretion protein, EvpB/VC_A0108 family,1.5e-76	NA	KO:K11899,type VI secretion system protein ImpD,0.0e+00	NA	ZP_05887412	464aa	NA	NA	NA	NA	NA	NA
719		EEX33438.1	647171939	VIC_002892	methyl-accepting chemotaxis protein		535.235	-3.39295	0.376313	-9.0163	1.94541e-19	1.35665e-18		NZ_ACZN01000016	853817..856129(+)	2313	0.45	[N] Cell motility	COG0840,Methyl-accepting chemotaxis protein,7.0e-56	pfam00015,MCPsignal,1.6e-50,pfam00672,HAMP,3.0e-12	NA	NA	KO:K03406,methyl-accepting chemotaxis protein,0.0e+00	NA	ZP_05886392	770aa	NA	NA	Yes	Yes	Yes	NA
720		EEX34466.1	647170311	VIC_001266	Mg2+ and Co2+ transporter		441.381	-2.56221	0.284544	-9.00461	2.16427e-19	1.50718e-18		NZ_ACZN01000014	248869..249492(-)	624	0.54	NA	NA	pfam01544,CorA,6.3e-31	NA	NA	KO:K16074,zinc transporter,0.0e+00	NA	ZP_05884777	207aa	NA	NA	Yes	NA	NA	NA
721		EEX33023.1	647171523	VIC_002473	phosphoenolpyruvate synthase		4657.43	1.88918	0.210208	8.98717	2.53687e-19	1.7642e-18		NZ_ACZN01000016	380140..382512(-)	2373	0.48	[G] Carbohydrate transport and metabolism	COG0574,Phosphoenolpyruvate synthase/pyruvate phosphate dikinase,0.0e+00	pfam01326,PPDK_N,1.1e-119,pfam02896,PEP-utilizers_C,7.8e-63,pfam00391,PEP-utilizers,2.5e-26	TIGR01418,phosphoenolpyruvate synthase,0.0e+00	M00614: Anoxygenic photosynthesis in green sulfur bacteria	KO:K01007,pyruvate, water dikinase [EC:2.7.9.2],0.0e+00	GLYCOLYSIS: glycolysis I (from glucose 6-phosphate)	ZP_05885977	790aa	ITERM:00814,phosphoenolpyruvate synthase (EC 2.7.9.2)	EC:2.7.9.2,Pyruvate, water dikinase.	NA	NA	Yes	IMG_pathway,1014: Dicarboxylate/4-hydroxybutyrate cycle,IMG_pathway,289: Oxaloacetate synthesis via phosphoenolpyruvate
722		EEX33365.1	647171866	VIC_002819	L-serine dehydratase		2376.3	2.20459	0.245464	8.9813	2.67575e-19	1.8582e-18		NZ_ACZN01000016	774890..776260(-)	1371	0.48	[E] Amino acid transport and metabolism	COG1760,L-serine deaminase,6.0e-80	pfam03313,SDH_alpha,3.8e-94,pfam03315,SDH_beta,1.6e-52	TIGR00720,L-serine dehydratase, iron-sulfur-dependent, single chain form,0.0e+00	NA	KO:K01752,L-serine dehydratase [EC:4.3.1.17],0.0e+00	NA	ZP_05886319	456aa	NA	EC:4.3.1.17,L-serine ammonia-lyase.	NA	NA	NA	NA
723		EEX31612.1	647173603	VIC_004562	hypothetical protein		387.02	2.61293	0.291181	8.97355	2.87109e-19	1.9911e-18		NZ_ACZN01000018	858330..858632(-)	303	0.4	[S] Function unknown	COG3790,Predicted membrane protein, encoded in cydAB operon,4.0e-21	pfam09600,Cyd_oper_YbgE,1.8e-29	TIGR02112,cyd operon protein YbgE,3.0e-41	NA	NA	NA	ZP_05888045	100aa	NA	NA	Yes	NA	NA	NA
724		EEX30943.1	647172927	VIC_003887	GGDEF family protein		1908.01	-2.11191	0.235432	-8.97034	2.95593e-19	2.0471e-18		NZ_ACZN01000018	86904..87989(+)	1086	0.42	[T] Signal transduction mechanisms	COG2199,GGDEF domain, diguanylate cyclase (c-di-GMP synthetase) or its enzymatically inactive variants,6.0e-39	pfam01590,GAF,2.0e-07,pfam00990,GGDEF,6.5e-39	TIGR00254,diguanylate cyclase (GGDEF) domain,1.3e-45	NA	NA	NA	ZP_05887376	361aa	ITERM:02397,diguanylate cyclase with GAF sensor	NA	NA	NA	NA	NA
725		EEX31910.1	647172055	VIC_003009	hypothetical protein		1262.17	-2.53391	0.282514	-8.96913	2.98878e-19	2.067e-18		NZ_ACZN01000017	61806..62177(+)	372	0.42	NA	NA	pfam10719,ComFB,1.7e-13	NA	NA	NA	NA	ZP_05886505	123aa	NA	NA	NA	NA	NA	NA
726		EEX31876.1	647172021	VIC_002975	methyl-accepting chemotaxis protein		758.638	3.29243	0.367115	8.9684	3.00844e-19	2.07773e-18		NZ_ACZN01000017	24930..26501(-)	1572	0.43	[N] Cell motility	COG0840,Methyl-accepting chemotaxis protein,9.0e-39	pfam00015,MCPsignal,4.2e-45	NA	NA	KO:K03406,methyl-accepting chemotaxis protein,0.0e+00	NA	ZP_05886471	523aa	NA	NA	Yes	NA	NA	NA
727		EEX32222.1	647172368	VIC_003321	ankyrin		305.396	-3.11457	0.347533	-8.96194	3.19013e-19	2.20018e-18		NZ_ACZN01000017	430165..430818(-)	654	0.45	NA	NA	pfam00023,Ank,2.8e-04,pfam12796,Ank_2,1.3e-06	NA	NA	KO:K06867,uncharacterized protein,0.0e+00	NA	ZP_05886817	217aa	NA	NA	NA	Yes	NA	NA
728		EEX34094.1	647171037	VIC_001992	methyl-accepting chemotaxis protein		1913	-2.63353	0.29394	-8.95942	3.26403e-19	2.24806e-18		NZ_ACZN01000015	690278..691588(-)	1311	0.46	NA	NA	pfam13426,PAS_9,1.1e-11,pfam00015,MCPsignal,1.1e-37,pfam13426,PAS_9,1.7e-11	TIGR00229,PAS domain S-box,5.7e-19	NA	KO:K03406,methyl-accepting chemotaxis protein,0.0e+00	NA	ZP_05885501	436aa	ITERM:02327,methyl-accepting chemotaxis sensory transducer with Pas/Pac sensor	NA	NA	NA	Yes	NA
729		EEX32952.1	647171452	VIC_002402	ABC-type oligopeptide transport system component		871.432	-3.58893	0.400605	-8.95879	3.28254e-19	2.2577e-18		NZ_ACZN01000016	305751..307361(-)	1611	0.48	[E] Amino acid transport and metabolism	COG4166,ABC-type oligopeptide transport system, periplasmic component,2.0e-104	pfam00496,SBP_bac_5,3.5e-82	NA	M00439: Oligopeptide transport system	KO:K15580,oligopeptide transport system substrate-binding protein,0.0e+00	NA	ZP_05885906	536aa	NA	NA	NA	Yes	NA	NA
730		EEX33901.1	647170843	VIC_001797	long-chain fatty acid transport protein		21302.1	3.62746	0.405151	8.95335	3.44848e-19	2.36859e-18		NZ_ACZN01000015	479668..480954(+)	1287	0.43	[I] Lipid transport and metabolism	COG2067,Long-chain fatty acid transport protein,1.0e-90	pfam03349,Toluene_X,7.4e-123	NA	NA	KO:K06076,long-chain fatty acid transport protein,0.0e+00	NA	ZP_05885308	428aa	NA	NA	NA	Yes	NA	NA
731		EEX34715.1	647169788	VIC_000741	phospho-N-acetylmuramoyl-pentapeptide- transferase		464.189	1.97461	0.220619	8.95035	3.54366e-19	2.43063e-18		NZ_ACZN01000013	137935..139017(-)	1083	0.48	[M] Cell wall/membrane/envelope biogenesis	COG0472,UDP-N-acetylmuramyl pentapeptide phosphotransferase/UDP-N-acetylglucosamine-1-phosphate transferase,9.0e-62	pfam10555,MraY_sig1,9.1e-06,pfam00953,Glycos_transf_4,5.3e-37	TIGR00445,phospho-N-acetylmuramoyl-pentapeptide-transferase,0.0e+00	NA	KO:K01000,phospho-N-acetylmuramoyl-pentapeptide-transferase [EC:2.7.8.13],0.0e+00	PEPTIDOGLYCANSYN-PWY: peptidoglycan biosynthesis I (<I>meso</I>-diaminopimelate containing)	ZP_05884266	360aa	ITERM:00646,Phospho-N-acetylmuramoyl-pentapeptide-transferase (EC 2.7.8.13)	EC:2.7.8.13,Phospho-N-acetylmuramoyl-pentapeptide-transferase.	Yes	NA	NA	NA
732		EEX32772.1	647171272	VIC_002222	hydroxymethylpyrimidine ABC transporter substrate-binding component		323.328	3.11005	0.347857	8.9406	3.87068e-19	2.65131e-18		NZ_ACZN01000016	104958..105908(+)	951	0.49	[P] Inorganic ion transport and metabolism	COG0715,ABC-type nitrate/sulfonate/bicarbonate transport system, periplasmic component,6.0e-35	pfam09084,NMT1,3.1e-70	NA	M00442: Putative hydroxymethylpyrimidine transport system	KO:K15598,putative hydroxymethylpyrimidine transport system substrate-binding protein,0.0e+00	NA	ZP_05885726	316aa	NA	NA	NA	Yes	NA	NA
733		EEX31496.1	647173486	VIC_004444	cytolysin and hemolysin HlyA Pore-forming toxin		213.075	-3.31792	0.371426	-8.93291	4.14956e-19	2.83846e-18		NZ_ACZN01000018	741067..742917(+)	1851	0.44	NA	NA	pfam12563,Hemolysin_N,2.3e-40,pfam07968,Leukocidin,1.8e-44	NA	NA	KO:K10948,hemolysin,0.0e+00	NA	ZP_05887929	616aa	NA	NA	NA	Yes	NA	NA
734		EEX34748.1	647169821	VIC_000776	glutamate synthase [NADPH] large chain		6468.71	-2.96385	0.331818	-8.93214	4.17846e-19	2.85433e-18		NZ_ACZN01000013	174271..178821(+)	4551	0.49	[E] Amino acid transport and metabolism	COG0069,Glutamate synthase domain 2,0.0e+00	pfam04898,Glu_syn_central,6.3e-117,pfam01645,Glu_synthase,0.0e+00,pfam00310,GATase_2,0.0e+00,pfam01493,GXGXG,1.2e-83	NA	NA	KO:K00265,glutamate synthase (NADPH/NADH) large chain [EC:1.4.1.13 1.4.1.14],0.0e+00	PWY-6963: ammonia assimilation cycle I	ZP_05884299	1516aa	ITERM:00719,glutamate synthase (NADH) large subunit (EC 1.4.1.14)	EC:1.4.1.14,Glutamate synthase (NADH).,EC:1.4.1.13,Glutamate synthase (NADPH).	NA	NA	NA	NA
735		EEX31490.1	647173480	VIC_004438	excinuclease ABC subunit C		426.701	2.02993	0.227292	8.93093	4.2245e-19	2.88185e-18		NZ_ACZN01000018	732952..734718(-)	1767	0.45	[L] Replication, recombination and repair	COG0322,Excinuclease UvrABC, nuclease subunit,0.0e+00	pfam08459,UvrC_HhH_N,7.0e-41,pfam14520,HHH_5,1.2e-10,pfam01541,GIY-YIG,1.8e-09,pfam02151,UVR,1.1e-09	TIGR00194,excinuclease ABC, C subunit,0.0e+00	NA	KO:K03703,excinuclease ABC subunit C,0.0e+00	NA	ZP_05887923	588aa	ITERM:00498,Excinuclease ABC subunit C	NA	NA	NA	NA	IMG_pathway,194: DNA incision (NER)
736		EEX34758.1	647169833	VIC_000786	preprotein translocase subunit SecG		1915.38	3.38656	0.379627	8.92076	4.63103e-19	3.15061e-18		NZ_ACZN01000013	193782..194117(-)	336	0.46	[U] Intracellular trafficking, secretion, and vesicular transport	COG1314,Preprotein translocase subunit SecG,6.0e-17	pfam03840,SecG,2.4e-22	TIGR00810,protein translocase, SecG subunit,1.0e-29	M00335: Sec (secretion) system	KO:K03075,preprotein translocase subunit SecG,3.6e-75	NA	ZP_05884309	111aa	ITERM:02940,protein translocase subunit secG	NA	Yes	NA	NA	NA
737		EEX31223.1	647173209	VIC_004168	ferrichrome-iron receptor		216.478	3.70105	0.41488	8.92078	4.63022e-19	3.15061e-18		NZ_ACZN01000018	420310..422541(-)	2232	0.43	[P] Inorganic ion transport and metabolism	COG4774,Outer membrane receptor for monomeric catechols,6.0e-58	pfam07715,Plug,2.6e-25,pfam00593,TonB_dep_Rec,2.0e-53	TIGR01783,TonB-dependent siderophore receptor,1.9e-117	NA	KO:K02014,iron complex outermembrane recepter protein,0.0e+00	NA	ZP_05887656	743aa	NA	NA	NA	Yes	Yes	NA
738		EEX34509.1	647170354	VIC_001309	hypothetical protein		766.374	2.54846	0.285995	8.91087	5.06328e-19	3.44001e-18		NZ_ACZN01000014	301075..301236(+)	162	0.38	NA	NA	NA	NA	NA	NA	NA	ZP_05884820	53aa	NA	NA	NA	NA	NA	NA
739		EEX31338.1	647173324	VIC_004286	predicted phosphohydrolase		2132.38	-3.91364	0.439249	-8.90986	5.10977e-19	3.4669e-18		NZ_ACZN01000018	563688..566048(+)	2361	0.48	NA	NA	pfam00149,Metallophos,1.4e-06	NA	NA	NA	NA	ZP_05887771	786aa	NA	NA	NA	Yes	NA	NA
740		EEX34866.1	647169941	VIC_000898	RNA polymerase sigma factor RpoD		7604.64	1.76924	0.198843	8.89767	5.70299e-19	3.86416e-18		NZ_ACZN01000013	319398..321251(+)	1854	0.46	[K] Transcription	COG0568,DNA-directed RNA polymerase, sigma subunit (sigma70/sigma32),2.0e-98	pfam03979,Sigma70_r1_1,8.9e-29,pfam04539,Sigma70_r3,1.3e-28,pfam04545,Sigma70_r4,1.8e-19,pfam04542,Sigma70_r2,1.7e-21,pfam04546,Sigma70_ner,1.4e-63,pfam00140,Sigma70_r1_2,1.5e-12	TIGR02937,RNA polymerase sigma factor, sigma-70 family,3.0e-40,TIGR02393,RNA polymerase sigma factor RpoD, C-terminal domain,6.4e-124	NA	KO:K03086,RNA polymerase primary sigma factor,0.0e+00	NA	ZP_05884417	617aa	ITERM:02201,RNA polymerase, sigma 70 subunit, RpoD	NA	NA	NA	NA	NA
741		EEX35162.1	647169496	VIC_000457	chromosome segregation ATPase		358.324	-4.51014	0.508003	-8.87817	6.79711e-19	4.59929e-18		NZ_ACZN01000011	67990..68751(-)	762	0.46	NA	NA	NA	NA	NA	NA	NA	ZP_05883984	253aa	NA	NA	Yes	NA	NA	NA
742		EEX31292.1	647173278	VIC_004239	carboxynorspermidine decarboxylase putative		343.686	2.13	0.239992	8.87529	6.97511e-19	4.71337e-18		NZ_ACZN01000018	512283..513416(-)	1134	0.43	[E] Amino acid transport and metabolism	COG0019,Diaminopimelate decarboxylase,6.0e-68	pfam00278,Orn_DAP_Arg_deC,1.1e-04	TIGR01047,carboxynorspermidine decarboxylase,0.0e+00	NA	KO:K13747,carboxynorspermidine decarboxylase [EC:4.1.1.96],0.0e+00	PWY-6562: norspermidine biosynthesis	ZP_05887725	377aa	ITERM:06420,carboxynorspermidine decarboxylase (EC 4.1.1.-)	EC:4.1.1.96,Carboxynorspermidine decarboxylase.	NA	NA	NA	IMG_pathway,821: Spermidine synthesis via carboxyspermidine,IMG_pathway,822: sym-Norspermidine synthesis via carboxynorspermidine
743		EEX32256.1	647172402	VIC_003355	hypothetical protein		327.114	-5.70347	0.64343	-8.86416	7.70815e-19	5.20171e-18		NZ_ACZN01000017	464763..465695(-)	933	0.45	[R] General function prediction only	COG3021,Uncharacterized conserved protein YafD, endonuclease/exonuclease/phosphatase (EEP) superfamily,1.0e-09	NA	NA	NA	NA	NA	ZP_05886851	310aa	NA	NA	Yes	NA	NA	NA
744		EEX34282.1	647170127	VIC_001078	hypothetical protein		672.385	-3.69094	0.416428	-8.86334	7.76536e-19	5.23327e-18		NZ_ACZN01000014	60182..60538(+)	357	0.55	NA	NA	NA	NA	NA	NA	NA	ZP_05884593	118aa	NA	NA	NA	NA	NA	NA
745		EEX31189.1	647173173	VIC_004134	ROK family protein		1295.73	1.73327	0.195602	8.86124	7.91323e-19	5.32576e-18		NZ_ACZN01000018	382372..383280(-)	909	0.47	[G] Carbohydrate transport and metabolism	COG1940,Sugar kinase of the NBD/HSP70 family, may contain an N-terminal HTH domain,2.0e-53	pfam00480,ROK,1.4e-73	NA	NA	KO:K00884,N-acetylglucosamine kinase [EC:2.7.1.59],0.0e+00	PWY-6517: <i>N</i>-acetylglucosamine degradation II	ZP_05887622	302aa	ITERM:00784,N-acetylglucosamine kinase (EC 2.7.1.59)	EC:2.7.1.59,N-acetylglucosamine kinase.	NA	NA	NA	IMG_pathway,485: N-acetylglucosamine conversion to fructose-6-phosphate
746		EEX31196.1	647173180	VIC_004141	multidrug resistance protein norM		185.575	1.92523	0.217438	8.85419	8.42963e-19	5.6657e-18		NZ_ACZN01000018	390561..391931(+)	1371	0.47	[V] Defense mechanisms	COG0534,Na+-driven multidrug efflux pump,7.0e-66	pfam01554,MatE,1.4e-35,pfam01554,MatE,1.4e-34	TIGR00797,putative efflux protein, MATE family,2.2e-118	NA	KO:K03327,multidrug resistance protein, MATE family,0.0e+00	NA	ZP_05887629	456aa	NA	NA	Yes	NA	NA	NA
747		EEX33469.1	647171973	VIC_002927	spindolin-related protein		1185.84	-3.82384	0.432988	-8.83127	1.0349e-18	6.94645e-18		NZ_ACZN01000016	894053..895537(-)	1485	0.47	[R] General function prediction only	COG3397,Predicted carbohydrate-binding protein, contains CBM5 and CBM33 domains,1.0e-37	pfam03067,LPMO_10,4.4e-34,pfam02839,CBM_5_12,1.2e-11	NA	NA	KO:K03933,chitin-binding protein,0.0e+00	NA	ZP_05886423	494aa	NA	NA	NA	Yes	NA	NA
748		EEX34470.1	647170315	VIC_001270	GGDEF family protein		301.765	-3.67045	0.416063	-8.82186	1.12572e-18	7.54592e-18		NZ_ACZN01000014	252719..254452(-)	1734	0.53	NA	NA	pfam00672,HAMP,5.8e-17,pfam00990,GGDEF,9.0e-49	TIGR00254,diguanylate cyclase (GGDEF) domain,7.6e-54	NA	NA	NA	ZP_05884781	577aa	NA	NA	Yes	NA	NA	NA
749		EEX34750.1	647169823	VIC_000778	glutamate synthase [NADPH] large chain		14530.3	-2.8015	0.317966	-8.81068	1.24384e-18	8.32661e-18		NZ_ACZN01000013	180724..185187(+)	4464	0.49	[E] Amino acid transport and metabolism	COG0069,Glutamate synthase domain 2,0.0e+00	pfam00310,GATase_2,0.0e+00,pfam01645,Glu_synthase,0.0e+00,pfam01493,GXGXG,1.6e-72,pfam04898,Glu_syn_central,2.7e-102	NA	NA	KO:K00265,glutamate synthase (NADPH/NADH) large chain [EC:1.4.1.13 1.4.1.14],0.0e+00	GLUTAMINEFUM-PWY: L-glutamine degradation II	ZP_05884301	1487aa	ITERM:00197,glutamate synthase (NADPH) large subunit (EC 1.4.1.13)	EC:1.4.1.14,Glutamate synthase (NADH).,EC:1.4.1.13,Glutamate synthase (NADPH).	NA	NA	NA	NA
750		EEX34864.1	647169939	VIC_000896	hypothetical protein		3655.89	3.3642	0.382015	8.80646	1.29159e-18	8.6232e-18		NZ_ACZN01000013	317006..317449(+)	444	0.46	[S] Function unknown	COG1610,Uncharacterized conserved protein YqeY,3.0e-39	pfam09424,YqeY,1.5e-56	NA	NA	KO:K09117,uncharacterized protein,3.5e-96	NA	ZP_05884415	147aa	NA	NA	NA	NA	NA	NA
751		EEX31518.1	647173508	VIC_004466	methyltransferase		134.051	3.19989	0.363354	8.80653	1.29077e-18	8.6232e-18		NZ_ACZN01000018	761227..762159(-)	933	0.45	[J] Translation, ribosomal structure and biogenesis	COG1092,23S rRNA G2069 N7-methylase RlmK or C1962 C5-methylase RlmI,3.0e-49	pfam10672,Methyltrans_SAM,0.0e+00	NA	NA	KO:K06969,23S rRNA (cytosine1962-C5)-methyltransferase [EC:2.1.1.191],0.0e+00	NA	ZP_05887951	310aa	NA	EC:2.1.1.191,23S rRNA (cytosine(1962)-C(5))-methyltransferase.	NA	NA	NA	NA
752		EEX32158.1	647172304	VIC_003257	2-oxoglutarate dehydrogenase complex dehydrogenase component		313.697	-3.54649	0.403091	-8.79823	1.3899e-18	9.26725e-18		NZ_ACZN01000017	357827..358276(-)	450	0.43	NA	NA	NA	NA	NA	NA	NA	ZP_05886753	149aa	NA	NA	NA	NA	NA	NA
753		EEX35477.1	647169145	VIC_000132	general secretion pathway protein D precursor		3110.24	1.77739	0.202279	8.78683	1.53843e-18	1.02303e-17		NZ_ACZN01000007	43973..46003(-)	2031	0.47	[U] Intracellular trafficking, secretion, and vesicular transport	COG1450,Type II secretory pathway component GspD/PulD (secretin),3.0e-93	pfam03958,Secretin_N,8.2e-15,pfam03958,Secretin_N,1.2e-08,pfam00263,Secretin,8.4e-51,pfam03958,Secretin_N,1.4e-20	TIGR02517,type II secretion system protein D,0.0e+00	M00331: Type II general secretion pathway	KO:K02453,general secretion pathway protein D,0.0e+00	NA	ZP_05883666	676aa	NA	NA	NA	Yes	NA	NA
754		EEX32749.1	647171249	VIC_002199	transcriptional regulator		135.062	-7.92218	0.901597	-8.78683	1.53842e-18	1.02303e-17		NZ_ACZN01000016	79223..80107(+)	885	0.49	[K] Transcription	COG0583,DNA-binding transcriptional regulator, LysR family,3.0e-29	pfam03466,LysR_substrate,3.9e-25,pfam00126,HTH_1,2.1e-19	NA	NA	KO:K03566,LysR family transcriptional regulator, glycine cleavage system transcriptional activator,0.0e+00	NA	ZP_05885703	294aa	ITERM:02250,transcriptional regulator	NA	NA	NA	NA	NA
755		EEX31126.1	647173110	VIC_004071	hypothetical protein		282.552	2.44219	0.278343	8.77401	1.72411e-18	1.14499e-17		NZ_ACZN01000018	320672..321151(+)	480	0.45	[S] Function unknown	COG3198,Uncharacterized protein,2.0e-44	pfam05751,FixH,2.2e-33	NA	NA	KO:K09926,uncharacterized protein,7.3e-118	NA	ZP_05887559	159aa	NA	NA	Yes	NA	NA	NA
756		EEX31553.1	647173543	VIC_004501	inosine-guanosine kinase		592.327	1.72343	0.196528	8.76939	1.79636e-18	1.19139e-17		NZ_ACZN01000018	798636..799850(-)	1215	0.43	[G] Carbohydrate transport and metabolism	COG0524,Sugar or nucleoside kinase, ribokinase family,2.0e-23	pfam00294,PfkB,3.3e-09	NA	NA	KO:K00892,inosine kinase [EC:2.7.1.73],0.0e+00	PWY-6618: guanine and guanosine salvage III	ZP_05887986	404aa	ITERM:01301,inosine-guanosine kinase (EC 2.7.1.73)	EC:2.7.1.73,Inosine kinase.	NA	NA	NA	NA
757		EEX33947.1	647170889	VIC_001845	5-methylaminomethyl-2-thiouridine-forming enzyme MnmC		446.02	1.89433	0.216071	8.76718	1.83189e-18	1.21336e-17		NZ_ACZN01000015	535358..537472(+)	2115	0.47	[J] Translation, ribosomal structure and biogenesis	COG4121,tRNA U34 5-methylaminomethyl-2-thiouridine-forming methyltransferase MnmC,2.0e-83	pfam05430,Methyltransf_30,1.8e-45,pfam01266,DAO,1.0e-42	TIGR03197,tRNA U-34 5-methylaminomethyl-2-thiouridine biosynthesis protein MnmC, C-terminal domain,0.0e+00	NA	KO:K15461,tRNA 5-methylaminomethyl-2-thiouridine biosynthesis bifunctional protein [EC:2.1.1.61 1.5.-.-],0.0e+00	NA	ZP_05885354	704aa	NA	EC:1.5.-,Oxidoreductases. Acting on the CH-NH group of donors.,EC:2.1.1.61,tRNA (5-methylaminomethyl-2-thiouridylate)-methyltransferase.	NA	NA	Yes	NA
758		EEX33817.1	647170758	VIC_001713	hypothetical protein		240.817	2.139	0.244016	8.76585	1.8537e-18	1.22618e-17		NZ_ACZN01000015	387553..388569(-)	1017	0.45	[D] Cell cycle control, cell division, chromosome partitioning	COG1559,Cell division protein YceG, involved in septum cleavage,1.0e-101	pfam02618,YceG,1.2e-82	TIGR00247,conserved hypothetical protein, YceG family,2.3e-103	NA	KO:K07082,UPF0755 protein,0.0e+00	NA	ZP_05885224	338aa	NA	NA	Yes	NA	NA	NA
759		EEX33785.1	647170726	VIC_001681	hypothetical protein		116	5.08504	0.580581	8.75853	1.97812e-18	1.30676e-17		NZ_ACZN01000015	348535..348708(-)	174	0.43	NA	NA	NA	NA	NA	NA	NA	ZP_05885192	57aa	NA	NA	Yes	NA	NA	NA
760		EEX35150.1	647169479	VIC_000445	ketol-acid reductoisomerase		10896.9	-2.75619	0.314766	-8.75632	2.01737e-18	1.33093e-17		NZ_ACZN01000011	49861..51345(+)	1485	0.48	[E] Amino acid transport and metabolism	COG0059,Ketol-acid reductoisomerase,1.0e-118	pfam07991,IlvN,3.9e-60,pfam01450,IlvC,1.5e-16,pfam01450,IlvC,4.8e-26	TIGR00465,ketol-acid reductoisomerase,6.5e-128	M00019: Valine/isoleucine biosynthesis, pyruvate => valine / 2-oxobutanoate => isoleucine	KO:K00053,ketol-acid reductoisomerase [EC:1.1.1.86],0.0e+00	PWY-5103: L-isoleucine biosynthesis III	ZP_05883972	494aa	ITERM:00315,ketol-acid reductoisomerase (EC 1.1.1.86)	EC:1.1.1.86,Ketol-acid reductoisomerase (NADP(+)).	NA	NA	NA	IMG_pathway,140: L-isoleucine synthesis from 2-oxobutanoate and pyruvate,IMG_pathway,141: L-valine synthesis from pyruvate,IMG_pathway,269: 2-oxoisovalerate synthesis from pyruvate
761		EEX32127.1	647172273	VIC_003226	anti-sigma B factor RsbT		590.016	-3.6851	0.421147	-8.75017	2.13039e-18	1.40365e-17		NZ_ACZN01000017	326715..327137(-)	423	0.44	[T] Signal transduction mechanisms	COG2172,Anti-sigma regulatory factor (Ser/Thr protein kinase),2.0e-12	pfam13581,HATPase_c_2,8.6e-10	NA	NA	KO:K17752,serine/threonine-protein kinase RsbT [EC:2.7.11.1],4.7e-96	NA	ZP_05886722	140aa	NA	EC:2.7.11.1,Non-specific serine/threonine protein kinase.	NA	NA	NA	NA
762		EEX32429.1	647172575	VIC_003533	substrate-specific component MtsA of methionine-regulated ECF transporter		448.381	2.07749	0.237842	8.73476	2.44184e-18	1.60674e-17		NZ_ACZN01000017	663526..664074(+)	549	0.46	[S] Function unknown	COG4720,Uncharacterized membrane protein,1.0e-13	pfam07155,ECF-ribofla_trS,1.7e-42	NA	M00582: Energy-coupling factor transport system	KO:K16924,energy-coupling factor transport system substrate-specific component,1.7e-129	NA	ZP_05887024	182aa	NA	NA	Yes	NA	NA	NA
763		EEX34789.1	647169864	VIC_000817	glutamate-1-semialdehyde aminotransferase		970.261	1.83166	0.209791	8.73086	2.52738e-18	1.66085e-17		NZ_ACZN01000013	229003..230295(+)	1293	0.48	[H] Coenzyme transport and metabolism	COG0001,Glutamate-1-semialdehyde aminotransferase,0.0e+00	pfam00202,Aminotran_3,2.7e-76	TIGR00713,glutamate-1-semialdehyde-2,1-aminomutase,0.0e+00	M00121: Heme biosynthesis, glutamate => protoheme/siroheme	KO:K01845,glutamate-1-semialdehyde 2,1-aminomutase [EC:5.4.3.8],0.0e+00	PWY-5188: tetrapyrrole biosynthesis I (from glutamate)	ZP_05884340	430aa	ITERM:00114,glutamate-1-semialdehyde 2,1-aminomutase (EC 5.4.3.8)	EC:5.4.3.8,Glutamate-1-semialdehyde 2,1-aminomutase.	NA	NA	NA	IMG_pathway,78: 5-aminolevulinate synthesis via glutamate
764		EEX33787.1	647170728	VIC_001683	O-succinylbenzoate-CoA synthase		841.314	-2.21195	0.253826	-8.71442	2.92245e-18	1.91795e-17		NZ_ACZN01000015	350362..351348(-)	987	0.47	[H] Coenzyme transport and metabolism	COG1441,O-succinylbenzoate synthase,6.0e-120	pfam13378,MR_MLE_C,4.1e-12	TIGR01927,o-succinylbenzoate synthase,1.8e-108	M00116: Menaquinone biosynthesis, chorismate => menaquinone	KO:K02549,O-succinylbenzoate synthase [EC:4.2.1.113],0.0e+00	PWY-5837: 1,4-dihydroxy-2-naphthoate biosynthesis	ZP_05885194	328aa	ITERM:01733,O-succinylbenzoate synthase (EC 4.2.1.113)	EC:4.2.1.113,o-succinylbenzoate synthase.	NA	NA	NA	IMG_pathway,416: 1,4-Dihydroxy-2-naphthoate biosynthesis via o-succinylbenzoate
765		EEX34676.1	647169749	VIC_000702	outer membrane protein OmpK		1463.18	2.11561	0.242858	8.71134	3.00305e-18	1.96828e-17		NZ_ACZN01000013	93825..94607(+)	783	0.42	[M] Cell wall/membrane/envelope biogenesis	COG3248,Nucleoside-specific outer membrane channel protein Tsx,6.0e-71	pfam03502,Channel_Tsx,1.7e-92	NA	NA	KO:K05517,nucleoside-specific channel-forming protein,0.0e+00	NA	ZP_05884227	260aa	NA	NA	NA	Yes	NA	NA
766		EEX34623.1	647169696	VIC_000649	outer membrane protein assembly factor YaeT precursor		1789.36	1.46839	0.168582	8.71028	3.03132e-18	1.98421e-17		NZ_ACZN01000013	37012..39417(-)	2406	0.45	[M] Cell wall/membrane/envelope biogenesis	COG4775,Outer membrane protein assembly factor BamA,0.0e+00	pfam07244,POTRA,1.3e-17,pfam07244,POTRA,2.4e-10,pfam01103,Bac_surface_Ag,3.1e-89,pfam07244,POTRA,5.5e-16,pfam07244,POTRA,1.2e-10	TIGR03303,outer membrane protein assembly complex, YaeT protein,0.0e+00	NA	KO:K07277,outer membrane protein insertion porin family,0.0e+00	NA	ZP_05884174	801aa	ITERM:07185,Beta-barrel assembly machine subunit BamA	NA	NA	Yes	NA	NA
767		EEX30744.1	647174091	VIC_005040	hypothetical protein		826.403	1.27949	0.146961	8.70631	3.13915e-18	2.05211e-17		NZ_ACZN01000020	190426..191043(-)	618	0.39	NA	NA	NA	NA	NA	NA	NA	ZP_05888521	205aa	NA	NA	NA	NA	NA	NA
768		EEX33663.1	647170604	VIC_001559	pyruvate formate-lyase		8807.92	-2.32559	0.26743	-8.69607	3.43574e-18	2.24307e-17		NZ_ACZN01000015	187905..190181(+)	2277	0.46	[C] Energy production and conversion	COG1882,Pyruvate-formate lyase,0.0e+00	pfam01228,Gly_radical,3.3e-43,pfam02901,PFL-like,0.0e+00	TIGR01255,formate acetyltransferase 1,0.0e+00	NA	KO:K00656,formate C-acetyltransferase [EC:2.3.1.54],0.0e+00	PWY4LZ-257: superpathway of fermentation (<i>Chlamydomonas reinhardtii</i>)	ZP_05885070	758aa	NA	EC:2.3.1.54,Formate C-acetyltransferase.	NA	NA	Yes	NA
769		EEX32547.1	647172693	VIC_003651	hypothetical protein		251.453	2.14012	0.246273	8.69006	3.62263e-18	2.36201e-17		NZ_ACZN01000017	809603..810454(-)	852	0.46	NA	NA	pfam01242,PTPS,8.9e-08,pfam01242,PTPS,4.9e-09	NA	NA	NA	NA	ZP_05887142	283aa	NA	NA	NA	NA	NA	NA
770		EEX31944.1	647172089	VIC_003043	extracellular solute-binding protein family 3		426.99	-4.71865	0.543471	-8.68243	3.87393e-18	2.52258e-17		NZ_ACZN01000017	100466..101257(-)	792	0.41	[E] Amino acid transport and metabolism	COG0834,ABC-type amino acid transport/signal transduction system, periplasmic component/domain,3.0e-09	pfam00497,SBP_bac_3,3.7e-13	NA	M00236: Putative polar amino acid transport system	KO:K02030,polar amino acid transport system substrate-binding protein,0.0e+00	NA	ZP_05886539	263aa	ITERM:05951,amino acid ABC transporter substrate-binding protein, PAAT family (TC 3.A.1.3.-)	NA	NA	Yes	NA	NA
771		EEX32284.1	647172430	VIC_003383	protein of unknown function DUF6 transmembrane		99.21	4.09577	0.472149	8.67473	4.14526e-18	2.69577e-17		NZ_ACZN01000017	500414..501313(-)	900	0.44	[E] Amino acid transport and metabolism	COG5006,Threonine/homoserine efflux transporter RhtA,1.0e-06	pfam00892,EamA,3.5e-07,pfam00892,EamA,2.4e-13	NA	NA	NA	NA	ZP_05886879	299aa	NA	NA	Yes	NA	NA	NA
772		EEX32191.1	647172337	VIC_003290	pseudouridylate synthase LSU rRNA-specific		114.286	3.7433	0.432169	8.66167	4.64905e-18	3.01948e-17		NZ_ACZN01000017	393256..394935(+)	1680	0.48	[J] Translation, ribosomal structure and biogenesis	COG0564,Pseudouridylate synthase, 23S rRNA- or tRNA-specific,3.0e-55	pfam00849,PseudoU_synth_2,1.7e-31	TIGR00005,pseudouridine synthase, RluA family,6.2e-57	NA	KO:K06177,tRNA pseudouridine32 synthase / 23S rRNA pseudouridine746 synthase [EC:5.4.99.28 5.4.99.29],0.0e+00	NA	ZP_05886786	559aa	NA	EC:5.4.99.28,tRNA pseudouridine(32) synthase.,EC:5.4.99.29,23S rRNA pseudouridine(746) synthase.	NA	NA	NA	NA
773		EEX31066.1	647173050	VIC_004011	FAD/FMN-containing dehydrogenase		305.639	-5.63576	0.650713	-8.66091	4.68021e-18	3.03578e-17		NZ_ACZN01000018	248583..250193(+)	1611	0.49	[C] Energy production and conversion	COG0277,FAD/FMN-containing dehydrogenase,2.0e-22	pfam01565,FAD_binding_4,1.9e-20,pfam04030,ALO,5.3e-21	NA	NA	NA	NA	ZP_05887499	536aa	NA	NA	NA	Yes	NA	NA
774		EEX34673.1	647169746	VIC_000699	putative transcriptional activator ChrR		10102.4	-3.2763	0.378682	-8.65186	5.06666e-18	3.2822e-17		NZ_ACZN01000013	91600..92262(-)	663	0.44	[T] Signal transduction mechanisms	COG3806,Anti-sigma factor ChrR, cupin superfamily,8.0e-48	pfam12973,Cupin_7,1.5e-14	TIGR02451,anti-sigma factor, putative, ChrR family,7.7e-76	NA	KO:K07167,putative transcriptional regulator,0.0e+00	NA	ZP_05884224	220aa	ITERM:02216,anti-ECFsigma factor, ChrR	NA	NA	NA	NA	NA
775		EEX34686.1	647169759	VIC_000712	thymidine phosphorylase		1229.12	-2.32369	0.268617	-8.65054	5.12548e-18	3.31602e-17		NZ_ACZN01000013	105219..106547(-)	1329	0.49	[F] Nucleotide transport and metabolism	COG0213,Thymidine phosphorylase,0.0e+00	pfam07831,PYNP_C,1.6e-23,pfam00591,Glycos_transf_3,5.6e-49,pfam02885,Glycos_trans_3N,1.4e-21	TIGR02643,thymidine phosphorylase,0.0e+00,TIGR02644,pyrimidine-nucleoside phosphorylase,0.0e+00	NA	KO:K00758,thymidine phosphorylase [EC:2.4.2.4],0.0e+00	NA	ZP_05884237	442aa	ITERM:01823,thymidine phosphorylase (EC 2.4.2.4)	EC:2.4.2.4,Thymidine phosphorylase.	NA	NA	NA	IMG_pathway,449: Thymine conversion to dTMP
776		EEX35474.1	647169142	VIC_000129	general secretion pathway protein G		802.03	1.68853	0.195239	8.64856	5.21531e-18	3.36979e-17		NZ_ACZN01000007	40769..41212(-)	444	0.45	[W] Extracellular structures	COG2165,Type II secretory pathway, pseudopilin PulG,7.0e-25	pfam07963,N_methyl,3.5e-10,pfam08334,T2SSG,2.3e-43	TIGR01710,type II secretion system protein G,5.6e-62,TIGR02532,prepilin-type N-terminal cleavage/methylation domain,1.7e-12	M00331: Type II general secretion pathway	KO:K02456,general secretion pathway protein G,6.5e-108	NA	ZP_05883663	147aa	ITERM:07118,type II secretion system protein G (GspG)	NA	Yes	NA	NA	NA
777		EEX34164.1	647171107	VIC_002062	isocitrate lyase		11761.1	-3.31193	0.383284	-8.64091	5.57661e-18	3.5986e-17		NZ_ACZN01000015	785783..787096(-)	1314	0.5	[C] Energy production and conversion	COG2224,Isocitrate lyase,0.0e+00	pfam00463,ICL,2.7e-61,pfam00463,ICL,8.2e-53	TIGR01346,isocitrate lyase,9.2e-118	M00012: Glyoxylate cycle	KO:K01637,isocitrate lyase [EC:4.1.3.1],0.0e+00	GLYOXYLATE-BYPASS: glyoxylate cycle	ZP_05885571	437aa	ITERM:05017,isocitrate lyase (EC 4.1.3.1)	EC:4.1.3.1,Isocitrate lyase.	NA	NA	NA	IMG_pathway,911: Acetyl-CoA assimilation via glyoxylate cycle,IMG_pathway,960: Glyoxalate from acetyl-CoA via isocitrate lyase cycle
778		EEX31878.1	647172023	VIC_002977	inosine-guanosine kinase		123.161	3.92602	0.45442	8.63962	5.63992e-18	3.63478e-17		NZ_ACZN01000017	27475..28779(-)	1305	0.45	[G] Carbohydrate transport and metabolism	COG0524,Sugar or nucleoside kinase, ribokinase family,6.0e-26	pfam00294,PfkB,3.4e-11	NA	NA	KO:K00892,inosine kinase [EC:2.7.1.73],0.0e+00	PWY-6618: guanine and guanosine salvage III	ZP_05886473	434aa	NA	EC:2.7.1.73,Inosine kinase.	NA	NA	NA	NA
779		EEX33866.1	647170807	VIC_001762	peptidyl-prolyl cis-trans isomerase PpiD		4396.02	1.83037	0.211886	8.63846	5.69768e-18	3.66729e-17		NZ_ACZN01000015	439821..441680(-)	1860	0.45	[O] Posttranslational modification, protein turnover, chaperones	COG0760,Parvulin-like peptidyl-prolyl isomerase,3.0e-09	pfam13624,SurA_N_3,3.2e-51,pfam13616,Rotamase_3,1.4e-24	NA	NA	KO:K03770,peptidyl-prolyl cis-trans isomerase D [EC:5.2.1.8],0.0e+00	NA	ZP_05885273	619aa	NA	EC:5.2.1.8,Peptidylprolyl isomerase.	Yes	NA	NA	NA
780		EEX32109.1	647172255	VIC_003208	L-proline Glycine Betaine ABC transport ATP-binding protein proV		244.893	1.93303	0.223881	8.63421	5.91339e-18	3.80125e-17		NZ_ACZN01000017	304070..305257(-)	1188	0.47	[E] Amino acid transport and metabolism	COG4175,ABC-type proline/glycine betaine transport system, ATPase component,3.0e-120	pfam00005,ABC_tran,1.3e-28	TIGR03415,choline ABC transporter, ATP-binding protein,0.0e+00	M00208: Glycine betaine/proline transport system	KO:K02000,glycine betaine/proline transport system ATP-binding protein [EC:3.6.3.32],0.0e+00	NA	ZP_05886704	395aa	NA	EC:3.6.3.32,Quaternary-amine-transporting ATPase.	NA	NA	NA	NA
781		EEX33948.1	647170890	VIC_001846	hypothetical protein		894.442	-1.57888	0.182897	-8.63258	5.99834e-18	3.85092e-17		NZ_ACZN01000015	537525..538049(-)	525	0.44	[C] Energy production and conversion	COG0431,NAD(P)H-dependent FMN reductase,8.0e-25	pfam03358,FMN_red,6.0e-28	NA	NA	NA	NA	ZP_05885355	174aa	NA	NA	NA	NA	NA	NA
782		EEX32123.1	647172269	VIC_003222	chemotaxis protein CheC -- inhibitor of MCP methylation		1508.26	-2.3361	0.270925	-8.62268	6.54023e-18	4.19344e-17		NZ_ACZN01000017	320647..321651(-)	1005	0.45	[T] Signal transduction mechanisms	COG1776,Chemotaxis protein CheY-P-specific phosphatase CheC,3.0e-23	pfam00072,Response_reg,1.5e-21	NA	NA	NA	NA	ZP_05886718	334aa	NA	NA	NA	NA	Yes	NA
783		EEX35467.1	647169135	VIC_000122	general secretion pathway protein N		461.201	2.01189	0.233641	8.61103	7.2409e-18	4.63677e-17		NZ_ACZN01000007	35688..36449(-)	762	0.5	NA	NA	pfam01203,T2SSN,7.9e-53	NA	M00331: Type II general secretion pathway	KO:K02463,general secretion pathway protein N,0.0e+00	NA	ZP_05883656	253aa	NA	NA	Yes	Yes	NA	NA
784		EEX34833.1	647169908	VIC_000865	quinolinate phosphoribosyltransferase [decarboxylating]		240.099	2.90416	0.337429	8.60674	7.51708e-18	4.80748e-17		NZ_ACZN01000013	292799..293686(+)	888	0.48	[H] Coenzyme transport and metabolism	COG0157,Nicotinate-nucleotide pyrophosphorylase,2.0e-93	pfam02749,QRPTase_N,1.1e-26,pfam01729,QRPTase_C,4.2e-57	TIGR00078,nicotinate-nucleotide pyrophosphorylase,4.0e-97	M00115: NAD biosynthesis, aspartate => NAD	KO:K00767,nicotinate-nucleotide pyrophosphorylase (carboxylating) [EC:2.4.2.19],0.0e+00	PWY-7342: superpathway of nicotine biosynthesis	ZP_05884384	295aa	ITERM:00563,nicotinate-nucleotide pyrophosphorylase [carboxylating] (EC 2.4.2.19)	EC:2.4.2.19,Nicotinate-nucleotide diphosphorylase (carboxylating).	NA	NA	NA	IMG_pathway,212: Deamido-NAD biosynthesis
785		EEX33392.1	647171893	VIC_002846	hypothetical protein		325.725	-4.3352	0.504183	-8.59847	8.07858e-18	5.16e-17		NZ_ACZN01000016	804746..806353(-)	1608	0.43	NA	NA	pfam00990,GGDEF,3.8e-37,pfam00563,EAL,4.4e-69	TIGR00254,diguanylate cyclase (GGDEF) domain,4.3e-36	NA	NA	NA	ZP_05886346	535aa	ITERM:02404,diguanylate cyclase/phosphodiesterase	NA	Yes	NA	Yes	NA
786		EEX35069.1	647169621	VIC_000577	DNA recombination and repair protein RecO		627.435	-2.36779	0.275509	-8.59423	8.3827e-18	5.34744e-17		NZ_ACZN01000012	104753..105481(-)	729	0.48	[L] Replication, recombination and repair	COG1381,Recombinational DNA repair protein (RecF pathway),4.0e-52	pfam11967,RecO_N,2.7e-23,pfam02565,RecO_C,3.1e-23	TIGR00613,DNA repair protein RecO,2.3e-42	NA	KO:K03584,DNA repair protein RecO (recombination protein O),0.0e+00	NA	ZP_05884104	242aa	ITERM:00058,DNA replication and repair protein RecO	NA	NA	NA	NA	NA
787		EEX32614.1	647172760	VIC_003718	hypothetical protein		311.327	-4.23684	0.49309	-8.59244	8.51446e-18	5.42459e-17		NZ_ACZN01000017	880876..881334(-)	459	0.44	[S] Function unknown	COG3915,Uncharacterized protein,2.0e-24	NA	NA	NA	NA	NA	ZP_05887209	152aa	NA	NA	NA	NA	NA	NA
788		EEX35564.1	647169033	VIC_000031	PhnB protein		351.265	-3.83021	0.445904	-8.58975	8.71595e-18	5.54591e-17		NZ_ACZN01000004	12509..12916(+)	408	0.45	[R] General function prediction only	COG2764,Uncharacterized conserved protein PhnB, glyoxalase superfamily,8.0e-29	pfam06983,3-dmu-9_3-mt,5.0e-09	NA	NA	KO:K04750,PhnB protein,1.2e-102	NA	ZP_05883568	135aa	NA	NA	NA	NA	NA	NA
789		EEX32554.1	647172700	VIC_003658	permease		132.156	3.54627	0.412937	8.58792	8.85541e-18	5.62751e-17		NZ_ACZN01000017	816064..817044(-)	981	0.48	[E] Amino acid transport and metabolism	COG5006,Threonine/homoserine efflux transporter RhtA,1.0e-08	pfam00892,EamA,1.1e-15	NA	NA	NA	NA	ZP_05887149	326aa	NA	NA	Yes	NA	NA	NA
790		EEX30772.1	647174119	VIC_005068	LSU ribosomal protein L33p		1144.39	3.61737	0.421386	8.58445	9.12718e-18	5.79287e-17		NZ_ACZN01000020	217879..218049(-)	171	0.4	[J] Translation, ribosomal structure and biogenesis	COG0267,Ribosomal protein L33,2.0e-10	pfam00471,Ribosomal_L33,1.3e-16	TIGR01023,ribosomal protein L33, bacterial type,3.1e-30	M00178: Ribosome, bacteria	KO:K02913,large subunit ribosomal protein L33,2.9e-36	NA	ZP_05888549	56aa	ITERM:00262,LSU ribosomal protein L33P	NA	NA	NA	NA	NA
791		EEX34647.1	647169720	VIC_000673	xanthine-guanine phosphoribosyltransferase		540.684	3.86506	0.450403	8.58135	9.37684e-18	5.9438e-17		NZ_ACZN01000013	62501..62965(-)	465	0.46	[F] Nucleotide transport and metabolism	COG0503,Adenine/guanine phosphoribosyltransferase or related PRPP-binding protein,4.0e-16	pfam00156,Pribosyltran,3.0e-13	NA	NA	KO:K00769,xanthine phosphoribosyltransferase [EC:2.4.2.22],1.0e-114	SALVPURINE2-PWY: xanthine and xanthosine salvage	ZP_05884198	154aa	NA	EC:2.4.2.22,Xanthine phosphoribosyltransferase.	NA	NA	NA	NA
792		EEX33640.1	647170581	VIC_001536	hypothetical protein		151.718	2.45212	0.285914	8.57641	9.78834e-18	6.19681e-17		NZ_ACZN01000015	158175..158822(-)	648	0.46	NA	NA	NA	NA	NA	NA	NA	ZP_05885047	215aa	NA	NA	Yes	NA	NA	NA
793		EEX31124.1	647173108	VIC_004069	cytochrome c oxidase subunit CcoQ		811.993	2.43295	0.283736	8.5747	9.93457e-18	6.28145e-17		NZ_ACZN01000018	319429..319605(+)	177	0.45	[C] Energy production and conversion	COG4736,Cbb3-type cytochrome oxidase, subunit 3,3.0e-10	pfam05545,FixQ,1.2e-12	NA	M00156: Cytochrome c oxidase, cbb3-type	KO:K00407,cytochrome c oxidase cbb3-type subunit IV,1.3e-39	NA	ZP_05887557	58aa	NA	NA	Yes	NA	NA	NA
794		EEX32176.1	647172322	VIC_003275	LSU ribosomal protein L20p		5939.52	3.30927	0.385944	8.57447	9.95419e-18	6.28593e-17		NZ_ACZN01000017	376263..376616(-)	354	0.46	[J] Translation, ribosomal structure and biogenesis	COG0292,Ribosomal protein L20,2.0e-40	pfam00453,Ribosomal_L20,3.7e-49	TIGR01032,ribosomal protein L20,2.4e-56	M00178: Ribosome, bacteria	KO:K02887,large subunit ribosomal protein L20,4.9e-79	NA	ZP_05886771	117aa	ITERM:00242,LSU ribosomal protein L20P	NA	NA	NA	NA	NA
795		EEX34727.1	647169800	VIC_000755	stringent starvation protein A		3499.93	1.76415	0.20575	8.57423	9.97486e-18	6.29106e-17		NZ_ACZN01000013	150404..151039(-)	636	0.44	[O] Posttranslational modification, protein turnover, chaperones	COG0625,Glutathione S-transferase,6.0e-28	pfam00043,GST_C,9.1e-08,pfam13417,GST_N_3,1.2e-16	NA	NA	KO:K03599,RNA polymerase-associated protein,0.0e+00	NA	ZP_05884278	211aa	NA	NA	NA	NA	NA	NA
796		EEX33026.1	647171526	VIC_002476	probable amino acid ABC transporter		239.891	-4.17732	0.487209	-8.57397	9.99755e-18	6.29745e-17		NZ_ACZN01000016	384150..384881(-)	732	0.42	[E] Amino acid transport and metabolism	COG0834,ABC-type amino acid transport/signal transduction system, periplasmic component/domain,1.0e-11	pfam00497,SBP_bac_3,7.2e-19	NA	M00236: Putative polar amino acid transport system	KO:K02030,polar amino acid transport system substrate-binding protein,0.0e+00	NA	ZP_05885980	243aa	ITERM:05951,amino acid ABC transporter substrate-binding protein, PAAT family (TC 3.A.1.3.-)	NA	NA	Yes	NA	NA
797		EEX31691.1	647173682	VIC_004641	hypothetical protein		54.1105	3.51008	0.409795	8.56546	1.07648e-17	6.77222e-17		NZ_ACZN01000018	947858..948301(-)	444	0.47	[S] Function unknown	COG2983,Uncharacterized cysteine cluster protein YcgN, CxxCxxCC family,3.0e-56	pfam03692,CxxCxxCC,1.4e-08	NA	NA	KO:K09160,uncharacterized protein,7.3e-117	NA	ZP_05888124	147aa	NA	NA	NA	NA	NA	NA
798		EEX30637.1	647173984	VIC_004933	arginine N-succinyltransferase		1281.96	3.19363	0.3731	8.55972	1.13144e-17	7.1091e-17		NZ_ACZN01000020	65241..66260(-)	1020	0.48	[E] Amino acid transport and metabolism	COG3138,Arginine/ornithine N-succinyltransferase beta subunit,0.0e+00	pfam04958,AstA,0.0e+00	TIGR03244,arginine N-succinyltransferase,0.0e+00,TIGR03243,arginine and ornithine succinyltransferase subunits,0.0e+00	NA	KO:K00673,arginine N-succinyltransferase [EC:2.3.1.109],0.0e+00	AST-PWY: L-arginine degradation II (AST pathway)	ZP_05888414	339aa	ITERM:00481,arginine succinyltransferase (EC 2.3.1.109)	EC:2.3.1.109,Arginine N-succinyltransferase.	NA	NA	NA	IMG_pathway,185: L-arginine degradation by Arg succinyltransferase pathway
799		EEX32527.1	647172673	VIC_003631	transcriptional regulator		153.029	-2.35825	0.276147	-8.53984	1.34406e-17	8.43441e-17		NZ_ACZN01000017	768642..769559(+)	918	0.42	[K] Transcription	COG2207,AraC-type DNA-binding domain and AraC-containing proteins,3.0e-15	pfam12833,HTH_18,1.5e-19	NA	NA	NA	NA	ZP_05887122	305aa	ITERM:02255,transcriptional regulator, AraC family	NA	NA	NA	NA	NA
800		EEX35133.1	647169462	VIC_000428	ubiquinone/menaquinone biosynthesis methyltransferase UbiE/COQ5		849.54	1.73465	0.203167	8.53806	1.36499e-17	8.55506e-17		NZ_ACZN01000011	31402..32184(+)	783	0.49	[H] Coenzyme transport and metabolism	COG2226,Ubiquinone/menaquinone biosynthesis C-methylase UbiE,6.0e-89	pfam01209,Ubie_methyltran,6.9e-102	TIGR01934,ubiquinone/menaquinone biosynthesis methyltransferases,8.5e-87	M00116: Menaquinone biosynthesis, chorismate => menaquinone	KO:K03183,demethylmenaquinone methyltransferase / 2-methoxy-6-polyprenyl-1,4-benzoquinol methylase [EC:2.1.1.163 2.1.1.201],0.0e+00	PWY-5873: ubiquinol-7 biosynthesis (eukaryotic)	ZP_05883955	260aa	ITERM:00558,2-octaprenyl-6-methoxy-1,4-benzoquinone methylase (EC 2.1.1.-),ITERM:01848,demethylmenaquinone methyltransferase (EC 2.1.1.163)	EC:2.1.1.163,Demethylmenaquinone methyltransferase.,EC:2.1.1.201,2-methoxy-6-polyprenyl-1,4-benzoquinol methylase.	NA	NA	NA	IMG_pathway,1015: Menaquinone biosynthesis from 1,4-dihydroxy-2-naphthoate,IMG_pathway,209: Ubiquinone biosynthesis
801		EEX32236.1	647172382	VIC_003335	catalase/peroxidase		2354.78	-2.98645	0.349933	-8.53435	1.40947e-17	8.82283e-17		NZ_ACZN01000017	442477..444654(+)	2178	0.5	[P] Inorganic ion transport and metabolism	COG0376,Catalase (peroxidase I),0.0e+00	pfam00141,peroxidase,1.4e-52,pfam00141,peroxidase,1.5e-36	TIGR00198,catalase/peroxidase HPI,0.0e+00	NA	KO:K03782,catalase-peroxidase [EC:1.11.1.21],0.0e+00	NA	ZP_05886831	725aa	NA	EC:1.11.1.21,Catalase peroxidase.	NA	NA	NA	NA
802		EEX33443.1	647171945	VIC_002897	hypothetical protein		225.086	2.1967	0.258424	8.50039	1.88958e-17	1.18134e-16		NZ_ACZN01000016	858840..859295(-)	456	0.48	NA	NA	NA	NA	NA	NA	NA	ZP_05886397	151aa	NA	NA	NA	Yes	NA	NA
803		EEX34752.1	647169825	VIC_000780	hypothetical protein		473.383	-2.47912	0.29182	-8.49538	1.97294e-17	1.23192e-16		NZ_ACZN01000013	186796..187155(+)	360	0.47	[S] Function unknown	COG4446,Uncharacterized conserved protein, DUF1499 family,2.0e-31	pfam07386,DUF1499,8.5e-25	NA	NA	NA	NA	ZP_05884303	119aa	NA	NA	NA	NA	NA	NA
804		EEX30980.1	647172964	VIC_003925	uncharacterized protein ImpC		29399.3	-2.47664	0.291726	-8.48962	2.07306e-17	1.29283e-16		NZ_ACZN01000018	134714..136192(-)	1479	0.45	[U] Intracellular trafficking, secretion, and vesicular transport	COG3517,Predicted component of the type VI protein secretion system,0.0e+00	pfam05943,VipB,0.0e+00	TIGR03355,type VI secretion protein, EvpB/VC_A0108 family,0.0e+00	M00334: Type VI secretion system	KO:K11900,type VI secretion system protein ImpC,0.0e+00	NA	ZP_05887413	492aa	NA	NA	NA	NA	NA	NA
[truncated: 4,218 more rows]
