# Supplementary material for: Coral mucus rapidly induces chemokinesis and genome-wide transcriptional shifts toward early pathogenesis in a bacterial coral pathogen
Source: ISME J. 2021 Jun 24;15(12):3668–82. doi: 10.1038/s41396-021-01024-7 (PMC8630044; doi:10.1038/s41396-021-01024-7)
Supplement: Supplementary file 3 — Supplementary Table 2 [file 41396_2021_1024_MOESM3_ESM.xlsx]

## Sheet: supplementary table 2
Supplementary Table 2. Differential expression analysis results (DESeq2) of pairwise comparison, coral mucus (60 min) vs. control (60 min).
* DESeq2 results fields definition:
"baseMean" Average of normalized transcript count values over all replicates. Counts were divided by size factors.
"log2FoldChange" The value indicates how much the gene's expression seems to have changed between the two comparison groups (i.e., mucus / control), reported on logarithmic scale to base 2.
"lfcSE" The standard error estimate for the log2 fold change estimate.
"stat" The value of the test statistic for the gene.
"pvalue" P-value of the test for the gene. DESeq2 performs a hypothesis test for each gene to determine whether evidence is sufficient to decide against the null hypothesis that there is no effect of the treatment on the gene and that the observed difference between treatment (i.e. mucus) and control was merely caused by experimental variability.
"padj" Adjusted P-value for multiple testing for the gene.
** Additional information on the V. coralliilyticus ATCC BAA-450 reference genome was obtained from the JGI IMG website.
		Gene information					DESeq2 results*							Additional gene information**
#		GenBank accession	JGI gene ID	Locus tag	Gene product name		baseMean	log2FoldChange	lfcSE	stat	pvalue	padj		Scaffold	Coordinates	DNA length (bp)	GC	COG_category	COG	pfam	TIGR	KEGG_module	KO	Metacyc	NCBI_accession	Protein_length	ITERM	EC	Transmembrane	Signal_peptide	Fused_gene	IMG
1		EEX32441.1	647172587	VIC_003545	phosphate ABC transporter, periplasmic phosphate-binding protein PstS		58020.1	-8.63596	0.235153	-36.7249	2.92572e-295	1.46696e-291		NZ_ACZN01000017	676602..677423(-)	822	0.43	[P] Inorganic ion transport and metabolism	COG0226,ABC-type phosphate transport system, periplasmic component,9.0e-45	pfam12849,PBP_like_2,3.4e-41	TIGR02136,phosphate binding protein,7.0e-80	M00222: Phosphate transport system	KO:K02040,phosphate transport system substrate-binding protein,0.0e+00	NA	ZP_05887036	273aa	ITERM:05783,phosphate ABC transporter substrate-binding protein, PhoT family (TC 3.A.1.7.1)	NA	NA	Yes	NA	NA
2		EEX32760.1	647171260	VIC_002210	putative phosphatase		34036.3	-8.56642	0.256888	-33.3469	8.08091e-244	2.02588e-240		NZ_ACZN01000016	93320..95197(+)	1878	0.49	[R] General function prediction only	COG3211,Secreted phosphatase, PhoX family,0.0e+00	pfam05787,DUF839,0.0e+00	NA	NA	KO:K07093,uncharacterized protein,0.0e+00	NA	ZP_05885714	625aa	NA	NA	Yes	NA	NA	NA
3		EEX32440.1	647172586	VIC_003544	phosphate transport system permease protein PstC		8587.04	-7.03333	0.214116	-32.8483	1.20526e-236	2.01439e-233		NZ_ACZN01000017	675574..676506(-)	933	0.47	[P] Inorganic ion transport and metabolism	COG0573,ABC-type phosphate transport system, permease component,2.0e-66	pfam00528,BPD_transp_1,4.6e-22	TIGR02138,phosphate ABC transporter, permease protein PstC,1.3e-95,TIGR00974,phosphate ABC transporter, permease protein PstA,6.8e-55	M00222: Phosphate transport system	KO:K02037,phosphate transport system permease protein,0.0e+00	NA	ZP_05887035	310aa	ITERM:05784,phosphate ABC transporter membrane protein 1, PhoT family (TC 3.A.1.7.1)	NA	Yes	NA	NA	NA
4		EEX32754.1	647171254	VIC_002204	phosphoglycolate phosphatase		1437.17	-6.73276	0.21244	-31.6925	1.97209e-220	2.47201e-217		NZ_ACZN01000016	84819..85553(+)	735	0.49	[C] Energy production and conversion	COG0546,Phosphoglycolate phosphatase, HAD superfamily,1.0e-26	pfam13419,HAD_2,4.9e-25	TIGR01549,haloacid dehalogenase superfamily, subfamily IA, variant 1 with third motif having Dx(3-4)D or Dx(3-4)E,4.5e-13,TIGR01509,haloacid dehalogenase superfamily, subfamily IA, variant 3 with third motif having DD or ED,2.6e-09	NA	KO:K01091,phosphoglycolate phosphatase [EC:3.1.3.18],0.0e+00	PWY-181: photorespiration	ZP_05885708	244aa	NA	EC:3.1.3.18,Phosphoglycolate phosphatase.	NA	NA	NA	NA
5		EEX33354.1	647171855	VIC_002808	ABC transporter, periplasmic substrate-binding protein		9176.41	-8.01638	0.254243	-31.5304	3.32724e-218	3.33655e-215		NZ_ACZN01000016	762549..763559(+)	1011	0.46	[P] Inorganic ion transport and metabolism	COG1840,ABC-type Fe3+ transport system, periplasmic component,4.0e-44	pfam13343,SBP_bac_6,3.6e-26	TIGR03261,putative 2-aminoethylphosphonate ABC transporter, periplasmic 2-aminoethylphosphonate-binding protein,0.0e+00	M00190: Iron(III) transport system	KO:K02012,iron(III) transport system substrate-binding protein,0.0e+00	NA	ZP_05886308	336aa	NA	NA	NA	Yes	NA	NA
6		EEX35096.1	647169648	VIC_000604	glycosyltransferase		12542.2	-8.73883	0.28486	-30.6776	1.13269e-206	9.4655e-204		NZ_ACZN01000012	133441..134487(-)	1047	0.45	[G] Carbohydrate transport and metabolism	COG1819,UDP:flavonoid glycosyltransferase YjiC, YdhE family,4.0e-20	pfam13528,Glyco_trans_1_3,1.2e-39	TIGR00661,conserved hypothetical protein,1.1e-104	NA	NA	NA	ZP_05884131	348aa	NA	NA	NA	NA	NA	NA
7		EEX31192.1	647173176	VIC_004137	methyl-accepting chemotaxis protein		6654	-6.53104	0.23297	-28.0339	6.28375e-173	4.50096e-170		NZ_ACZN01000018	385053..386918(-)	1866	0.44	[T] Signal transduction mechanisms	COG0840,Methyl-accepting chemotaxis protein,7.0e-34	pfam00672,HAMP,7.0e-07,pfam00015,MCPsignal,1.4e-38	NA	NA	KO:K03406,methyl-accepting chemotaxis protein,0.0e+00	NA	ZP_05887625	621aa	NA	NA	Yes	NA	NA	NA
8		EEX34882.1	647169958	VIC_000914	putative hemolysin		11543.2	-10.7119	0.39607	-27.0456	4.30341e-161	2.69716e-158		NZ_ACZN01000013	334901..336655(+)	1755	0.46	[R] General function prediction only	COG3176,Putative hemolysin,4.0e-51	pfam01553,Acyltransferase,6.4e-05,pfam13444,Acetyltransf_5,9.7e-22	NA	NA	NA	NA	ZP_05884433	584aa	NA	NA	NA	NA	Yes	NA
9		EEX32755.1	647171255	VIC_002205	ABC transporter ATP-binding component		1805.91	-6.10194	0.226901	-26.8925	2.68908e-159	1.49811e-156		NZ_ACZN01000016	85563..86690(+)	1128	0.47	[G] Carbohydrate transport and metabolism	COG3839,ABC-type sugar transport system, ATPase component,2.0e-119	pfam08402,TOBE_2,1.4e-04,pfam00005,ABC_tran,2.3e-28	NA	M00194: Maltose/maltodextrin transport system	KO:K10112,multiple sugar transport system ATP-binding protein,0.0e+00	NA	ZP_05885709	375aa	ITERM:05845,carbohydrate ABC transporter ATP-binding protein, CUT1 family (TC 3.A.1.1.-)	NA	NA	NA	NA	NA
10		EEX32438.1	647172584	VIC_003542	phosphate transport ATP-binding protein PstB		5059.02	-5.28297	0.20104	-26.2782	3.40501e-152	1.70727e-149		NZ_ACZN01000017	673882..674631(-)	750	0.45	[P] Inorganic ion transport and metabolism	COG1117,ABC-type phosphate transport system, ATPase component,3.0e-124	pfam00005,ABC_tran,1.1e-29	TIGR00972,phosphate ABC transporter, ATP-binding protein,3.0e-129	M00222: Phosphate transport system	KO:K02036,phosphate transport system ATP-binding protein [EC:3.6.3.27],0.0e+00	NA	ZP_05887033	249aa	ITERM:05785,phosphate ABC transporter ATP-binding protein, PhoT family (TC 3.A.1.7.1)	EC:3.6.3.27,Phosphate-transporting ATPase.	NA	NA	NA	NA
11		EEX33885.1	647170826	VIC_001781	UPF0061 domain-containing protein		1438.89	4.94128	0.195891	25.2246	2.15217e-140	9.80998e-138		NZ_ACZN01000015	462631..464103(-)	1473	0.48	[S] Function unknown	COG0397,Uncharacterized conserved protein YdiU, UPF0061 family,0.0e+00	pfam02696,UPF0061,0.0e+00	NA	NA	NA	NA	ZP_05885292	490aa	NA	NA	NA	NA	NA	NA
12		EEX31998.1	647172143	VIC_003097	glycerol kinase		24382.3	7.21332	0.286176	25.2059	3.45339e-140	1.44294e-137		NZ_ACZN01000017	156690..158204(-)	1515	0.47	[C] Energy production and conversion	COG0554,Glycerol kinase,0.0e+00	pfam02782,FGGY_C,4.4e-60,pfam00370,FGGY_N,1.2e-84	TIGR01311,glycerol kinase,0.0e+00	NA	KO:K00864,glycerol kinase [EC:2.7.1.30],0.0e+00	PWY-4261: glycerol degradation I	ZP_05886593	504aa	ITERM:06438,glycerol kinase (EC 2.7.1.30)	EC:2.7.1.30,Glycerol kinase.	NA	NA	NA	IMG_pathway,827: Glycerol conversion to glycerone phosphate via glycerol 3-phosphate
13		EEX33364.1	647171865	VIC_002818	transcriptional regulator		671.772	-7.04558	0.288529	-24.419	1.07568e-131	4.14883e-129		NZ_ACZN01000016	774111..774914(+)	804	0.47	[K] Transcription	COG0583,DNA-binding transcriptional regulator, LysR family,1.0e-24	pfam00126,HTH_1,6.4e-07,pfam03466,LysR_substrate,3.2e-26	NA	NA	KO:K03566,LysR family transcriptional regulator, glycine cleavage system transcriptional activator,0.0e+00	NA	ZP_05886318	267aa	ITERM:02250,transcriptional regulator	NA	NA	NA	NA	NA
14		EEX35097.1	647169649	VIC_000605	membrane-associated phospholipid phosphatase		5016.23	-8.22488	0.340981	-24.1212	1.49844e-128	5.36655e-126		NZ_ACZN01000012	134492..135022(-)	531	0.47	NA	NA	pfam01569,PAP2,1.6e-20	NA	NA	KO:K19302,undecaprenyl-diphosphatase [EC:3.6.1.27],1.9e-125	PWY-5785: di-<i>trans</i>,poly-<i>cis</i>-undecaprenyl phosphate biosynthesis	ZP_05884132	176aa	NA	EC:3.6.1.27,Undecaprenyl-diphosphate phosphatase.	Yes	NA	NA	NA
15		EEX32017.1	647172162	VIC_003116	alkaline phosphatase		5722.36	-8.28238	0.35789	-23.1423	1.739e-118	5.81289e-116		NZ_ACZN01000017	176487..178256(+)	1770	0.46	NA	NA	NA	NA	NA	NA	NA	ZP_05886612	589aa	NA	NA	NA	Yes	NA	NA
16		EEX32298.1	647172444	VIC_003397	putative pullulanase precursor		6098.29	4.44667	0.192446	23.1061	4.02238e-118	1.26051e-115		NZ_ACZN01000017	513262..519306(-)	6045	0.48	[G] Carbohydrate transport and metabolism	COG1523,Pullulanase/glycogen debranching enzyme,8.0e-59	pfam00128,Alpha-amylase,3.7e-25,pfam03714,PUD,8.3e-18,pfam11852,DUF3372,8.2e-58,pfam00128,Alpha-amylase,4.7e-15,pfam02922,CBM_48,2.3e-12	TIGR02103,alpha-1,6-glucosidases, pullulanase-type,0.0e+00	NA	NA	NA	ZP_05886893	2014aa	NA	NA	NA	Yes	Yes	NA
17		EEX32048.1	647172193	VIC_003147	uncharacterized protein ImpC		2068.02	5.73562	0.253547	22.6216	2.65905e-113	7.84263e-111		NZ_ACZN01000017	220731..222206(-)	1476	0.46	[U] Intracellular trafficking, secretion, and vesicular transport	COG3517,Predicted component of the type VI protein secretion system,0.0e+00	pfam05943,VipB,0.0e+00	TIGR03355,type VI secretion protein, EvpB/VC_A0108 family,0.0e+00	M00334: Type VI secretion system	KO:K11900,type VI secretion system protein ImpC,0.0e+00	NA	ZP_05886643	491aa	NA	NA	NA	NA	NA	NA
18		EEX34099.1	647171042	VIC_001997	alkaline serine protease		8306.01	5.43284	0.24032	22.6067	3.72394e-113	1.03732e-110		NZ_ACZN01000015	696358..698724(-)	2367	0.49	NA	NA	pfam00082,Peptidase_S8,2.1e-12,pfam02225,PA,2.9e-05,pfam04151,PPC,6.7e-12,pfam01483,P_proprotein,1.7e-21,pfam00082,Peptidase_S8,6.1e-28,pfam05922,Inhibitor_I9,3.7e-05	NA	NA	KO:K14645,serine protease [EC:3.4.21.-],0.0e+00	NA	ZP_05885506	788aa	NA	EC:3.4.21.-,Hydrolases. Acting on peptide bonds (peptidases). Serine endopeptidases.	Yes	Yes	NA	NA
19		EEX33200.1	647171700	VIC_002654	UDP-glucose dehydrogenase		4020.61	-6.30258	0.280524	-22.4671	8.7067e-112	2.29765e-109		NZ_ACZN01000016	586823..588196(+)	1374	0.46	[M] Cell wall/membrane/envelope biogenesis	COG1004,UDP-glucose 6-dehydrogenase,0.0e+00	pfam03721,UDPG_MGDP_dh_N,1.5e-64,pfam00984,UDPG_MGDP_dh,3.2e-38,pfam03720,UDPG_MGDP_dh_C,4.6e-27	TIGR03026,nucleotide sugar dehydrogenase,0.0e+00	M00014: Glucuronate pathway (uronate pathway)	KO:K00012,UDPglucose 6-dehydrogenase [EC:1.1.1.22],0.0e+00	PWY-7346: UDP-&alpha;-D-glucuronate biosynthesis (from UDP-glucose)	ZP_05886154	457aa	NA	EC:1.1.1.22,UDP-glucose 6-dehydrogenase.	NA	NA	NA	NA
20		EEX35184.1	647169518	VIC_000479	threonine efflux protein		1368.73	-3.55216	0.16289	-21.807	1.98955e-105	4.98781e-103		NZ_ACZN01000011	93050..93718(-)	669	0.5	[E] Amino acid transport and metabolism	COG1280,Threonine/homoserine/homoserine lactone efflux protein,1.0e-24	pfam01810,LysE,2.9e-38	NA	NA	NA	NA	ZP_05884006	222aa	NA	NA	Yes	NA	NA	NA
21		EEX32439.1	647172585	VIC_003543	phosphate transport system permease protein PstA		4264.04	-5.55245	0.256268	-21.6666	4.23807e-104	1.01189e-101		NZ_ACZN01000017	674689..675552(-)	864	0.45	[P] Inorganic ion transport and metabolism	COG0581,ABC-type phosphate transport system, permease component,1.0e-73	pfam00528,BPD_transp_1,1.8e-26	TIGR00974,phosphate ABC transporter, permease protein PstA,6.7e-102	M00222: Phosphate transport system	KO:K02038,phosphate transport system permease protein,0.0e+00	NA	ZP_05887034	287aa	ITERM:06114,phosphate ABC transporter membrane protein 2, PhoT family (TC 3.A.1.7.1)	NA	Yes	NA	NA	NA
22		EEX33217.1	647171717	VIC_002671	ABC transporter substrate-binding protein		1006.29	-6.43138	0.299024	-21.5079	1.31318e-102	2.99285e-100		NZ_ACZN01000016	609226..610044(+)	819	0.47	[P] Inorganic ion transport and metabolism	COG0226,ABC-type phosphate transport system, periplasmic component,9.0e-43	pfam12727,PBP_like,6.5e-38	TIGR02136,phosphate binding protein,2.3e-68	M00222: Phosphate transport system	KO:K02040,phosphate transport system substrate-binding protein,0.0e+00	NA	ZP_05886171	272aa	ITERM:05783,phosphate ABC transporter substrate-binding protein, PhoT family (TC 3.A.1.7.1)	NA	NA	Yes	NA	NA
23		EEX33158.1	647171658	VIC_002612	hypothetical protein		6660.58	-6.74548	0.315041	-21.4114	1.04564e-101	2.27949e-99		NZ_ACZN01000016	546256..547371(+)	1116	0.46	[G] Carbohydrate transport and metabolism	COG2220,L-ascorbate metabolism protein UlaG, beta-lactamase superfamily,2.0e-39	pfam12706,Lactamase_B_2,3.3e-44	NA	NA	NA	NA	ZP_05886112	371aa	NA	NA	NA	NA	NA	NA
24		EEX31160.1	647173144	VIC_004105	beta-lytic metalloendopeptidase		7484.29	-6.3472	0.308705	-20.5607	6.17036e-94	1.28909e-91		NZ_ACZN01000018	353893..354966(+)	1074	0.45	NA	NA	pfam01551,Peptidase_M23,2.1e-10	NA	NA	KO:K08642,LasA protease [EC:3.4.24.-],0.0e+00	NA	ZP_05887593	357aa	ITERM:04732,staphylolysin. Metallo peptidase. MEROPS family M23A	EC:3.4.24.-,Hydrolases. Acting on peptide bonds (peptidases). Metalloendopeptidases.	NA	NA	NA	NA
25		EEX32752.1	647171252	VIC_002202	glycerol-3-phosphate-binding periplasmic protein		1878.55	-5.9033	0.287805	-20.5115	1.70047e-93	3.41046e-91		NZ_ACZN01000016	82057..83343(+)	1287	0.49	[G] Carbohydrate transport and metabolism	COG1653,ABC-type glycerol-3-phosphate transport system, periplasmic component,2.0e-28	pfam13416,SBP_bac_8,9.6e-36	NA	M00207: Putative multiple sugar transport system	KO:K02027,multiple sugar transport system substrate-binding protein,0.0e+00	NA	ZP_05885706	428aa	ITERM:05843,carbohydrate ABC transporter substrate-binding protein, CUT1 family (TC 3.A.1.1.-)	NA	NA	Yes	NA	NA
26		EEX34149.1	647171092	VIC_002047	phosphate regulon transcriptional regulatory protein PhoB		3049.67	-5.15787	0.261245	-19.7434	9.13818e-87	1.76226e-84		NZ_ACZN01000015	762904..763593(-)	690	0.5	[K] Transcription	COG0745,DNA-binding response regulator, OmpR family, contains REC and winged-helix (wHTH) domain,7.0e-65	pfam00486,Trans_reg_C,2.5e-28,pfam00072,Response_reg,8.2e-29	TIGR02154,phosphate regulon transcriptional regulatory protein PhoB,4.9e-117	M00434: PhoR-PhoB (phosphate starvation response) two-component regulatory system	KO:K07657,two-component system, OmpR family, phosphate regulon response regulator PhoB,0.0e+00	NA	ZP_05885556	229aa	NA	NA	NA	NA	Yes	NA
27		EEX30989.1	647172973	VIC_003934	2-methylcitrate synthase		26651.2	-5.4068	0.273999	-19.733	1.12404e-86	2.08738e-84		NZ_ACZN01000018	144937..146064(+)	1128	0.48	[C] Energy production and conversion	COG0372,Citrate synthase,1.0e-118	pfam00285,Citrate_synt,4.4e-112	TIGR01800,2-methylcitrate synthase/citrate synthase II,0.0e+00	NA	KO:K01659,2-methylcitrate synthase [EC:2.3.3.5],0.0e+00	PWY0-42: 2-methylcitrate cycle I	ZP_05887422	375aa	ITERM:01554,2-methylcitrate synthase (EC 2.3.3.5)	EC:2.3.3.5,2-methylcitrate synthase.	NA	NA	NA	IMG_pathway,839: Propionyl-CoA conversion to pyruvate via methylcitrate with prpD,IMG_pathway,840: Propionyl-CoA conversion to pyruvate via methylcitrate with acnD/prpF
28		EEX33444.1	647171948	VIC_002898	hypothetical protein		2049.64	6.19911	0.320494	19.3423	2.3649e-83	4.23486e-81		NZ_ACZN01000016	860287..862686(-)	2400	0.44	NA	NA	NA	NA	NA	NA	NA	ZP_05886398	799aa	NA	NA	NA	Yes	NA	NA
29		EEX31989.1	647172134	VIC_003088	aerobic glycerol-3-phosphate dehydrogenase		4931.9	6.92333	0.365915	18.9206	7.72046e-80	1.33484e-77		NZ_ACZN01000017	147061..148593(+)	1533	0.44	[C] Energy production and conversion	COG0578,Glycerol-3-phosphate dehydrogenase,0.0e+00	pfam16901,DAO_C,9.1e-14,pfam01266,DAO,8.2e-44	NA	NA	KO:K00111,glycerol-3-phosphate dehydrogenase [EC:1.1.5.3],0.0e+00	PWY0-1584: nitrate reduction X (periplasmic, dissimilatory)	ZP_05886584	510aa	ITERM:06442,homodimeric glycerol 3-phosphate dehydrogenase (quinone) (EC 1.1.5.3)	EC:1.1.5.3,Glycerol-3-phosphate dehydrogenase.	NA	NA	NA	IMG_pathway,827: Glycerol conversion to glycerone phosphate via glycerol 3-phosphate
30		EEX32371.1	647172517	VIC_003472	zinc metalloprotease		1233.19	5.74274	0.323041	17.7771	1.06366e-70	1.77773e-68		NZ_ACZN01000017	599095..601434(-)	2340	0.47	[O] Posttranslational modification, protein turnover, chaperones	COG3227,Zn-dependent metalloprotease,2.0e-92	pfam00801,PKD,5.6e-17,pfam02868,Peptidase_M4_C,7.7e-36,pfam01447,Peptidase_M4,1.3e-38	NA	NA	KO:K08604,vibriolysin [EC:3.4.24.25],0.0e+00	NA	ZP_05886966	779aa	NA	EC:3.4.24.25,Vibriolysin.	NA	Yes	NA	NA
31		EEX31647.1	647173638	VIC_004597	choline dehydrogenase		415.796	3.6093	0.203474	17.7383	2.12102e-70	3.43059e-68		NZ_ACZN01000018	899680..901314(-)	1635	0.47	[R] General function prediction only	COG2303,Choline dehydrogenase or related flavoprotein,0.0e+00	pfam00732,GMC_oxred_N,2.0e-89,pfam05199,GMC_oxred_C,2.6e-40	NA	NA	NA	NA	ZP_05888080	544aa	NA	NA	NA	NA	NA	NA
32		EEX35090.1	647169642	VIC_000598	glycerol-3-phosphate transporter		868.566	7.06957	0.400163	17.6667	7.56578e-70	1.18546e-67		NZ_ACZN01000012	124920..126284(+)	1365	0.49	[G] Carbohydrate transport and metabolism	COG2271,Sugar phosphate permease,0.0e+00	pfam07690,MFS_1,1.1e-49	TIGR00712,glycerol-3-phosphate transporter,0.0e+00,TIGR00881,phosphoglycerate transporter family protein,0.0e+00	NA	KO:K02445,MFS transporter, OPA family, glycerol-3-phosphate transporter,0.0e+00	NA	ZP_05884125	454aa	NA	NA	Yes	NA	NA	NA
33		EEX32109.1	647172255	VIC_003208	L-proline Glycine Betaine ABC transport ATP-binding protein proV		244.893	3.32016	0.191773	17.313	3.75455e-67	5.70463e-65		NZ_ACZN01000017	304070..305257(-)	1188	0.47	[E] Amino acid transport and metabolism	COG4175,ABC-type proline/glycine betaine transport system, ATPase component,3.0e-120	pfam00005,ABC_tran,1.3e-28	TIGR03415,choline ABC transporter, ATP-binding protein,0.0e+00	M00208: Glycine betaine/proline transport system	KO:K02000,glycine betaine/proline transport system ATP-binding protein [EC:3.6.3.32],0.0e+00	NA	ZP_05886704	395aa	NA	EC:3.6.3.32,Quaternary-amine-transporting ATPase.	NA	NA	NA	NA
34		EEX30990.1	647172974	VIC_003935	2-methylcitrate dehydratase FeS dependent		25174.5	-5.331	0.310516	-17.1682	4.5926e-66	6.77274e-64		NZ_ACZN01000018	146145..148736(+)	2592	0.48	[C] Energy production and conversion	COG1048,Aconitase A,0.0e+00	pfam00330,Aconitase,0.0e+00,pfam00694,Aconitase_C,6.3e-30	TIGR02333,2-methylisocitrate dehydratase, Fe/S-dependent,0.0e+00,TIGR01341,aconitate hydratase 1,0.0e+00	M00740: Methylaspartate cycle	KO:K01681,aconitate hydratase [EC:4.2.1.3],0.0e+00	NA	ZP_05887423	863aa	ITERM:01397,aconitase (EC 4.2.1.3),ITERM:06482,2-methylcitrate dehydratase (trans-methylaconitate-forming) (EC 4.2.1.-)	EC:4.2.1.3,Aconitate hydratase.	NA	NA	NA	IMG_pathway,322: 2-oxoglutarate synthesis by partial TCA cycle,IMG_pathway,334: Tricarboxylic acid cycle,IMG_pathway,335: Acetyl-CoA synthesis by reverse TCA cycle,IMG_pathway,839: Propionyl-CoA conversion to pyruvate via methylcitrate with prpD,IMG_pathway,840: Propionyl-CoA conversion to pyruvate via methylcitrate with acnD/prpF,IMG_pathway,911: Acetyl-CoA assimilation via glyoxylate cycle,IMG_…
35		EEX30991.1	647172975	VIC_003936	PrpF protein involved in 2-methylcitrate cycle		7215.59	-5.35013	0.312823	-17.1027	1.41579e-65	2.02822e-63		NZ_ACZN01000018	148746..149936(+)	1191	0.48	[C] Energy production and conversion	COG2828,2-Methylaconitate cis-trans-isomerase PrpF (2-methyl citrate pathway),0.0e+00	pfam04303,PrpF,0.0e+00	TIGR02334,probable AcnD-accessory protein PrpF,0.0e+00	NA	KO:K09788,uncharacterized protein,0.0e+00	NA	ZP_05887424	396aa	ITERM:06483,2-methylaconitate cis-trans isomerase	NA	NA	NA	NA	IMG_pathway,840: Propionyl-CoA conversion to pyruvate via methylcitrate with acnD/prpF
36		EEX31999.1	647172144	VIC_003098	glycerol uptake facilitator protein		10898.9	7.40849	0.440377	16.8231	1.65365e-63	2.30316e-61		NZ_ACZN01000017	158250..159101(-)	852	0.46	[G] Carbohydrate transport and metabolism	COG0580,Glycerol uptake facilitator and related aquaporins (Major Intrinsic Protein Family),6.0e-51	pfam00230,MIP,2.9e-63	TIGR00861,MIP family channel proteins,5.6e-71	NA	KO:K02440,glycerol uptake facilitator protein,0.0e+00	NA	ZP_05886594	283aa	NA	NA	Yes	NA	NA	NA
37		EEX33014.1	647171514	VIC_002464	hypothetical protein		2109.6	5.10639	0.307845	16.5875	8.57587e-62	1.16215e-59		NZ_ACZN01000016	369112..369660(-)	549	0.45	NA	NA	NA	NA	NA	NA	NA	ZP_05885968	182aa	NA	NA	NA	Yes	NA	NA
38		EEX32353.1	647172499	VIC_003454	protease		1907.62	5.63237	0.340741	16.5297	2.24078e-61	2.95665e-59		NZ_ACZN01000017	580973..582682(-)	1710	0.47	NA	NA	pfam00082,Peptidase_S8,1.1e-47	NA	NA	NA	NA	ZP_05886948	569aa	NA	NA	NA	Yes	NA	NA
39		EEX31335.1	647173321	VIC_004283	hypothetical protein		625.117	-4.15267	0.251899	-16.4855	4.66745e-61	6.00066e-59		NZ_ACZN01000018	561500..563017(+)	1518	0.47	NA	NA	pfam09459,EB_dh,1.8e-38	NA	NA	NA	NA	ZP_05887768	505aa	NA	NA	Yes	NA	NA	NA
40		EEX32818.1	647171318	VIC_002268	hypothetical protein		969.076	-4.68001	0.285161	-16.4118	1.57362e-60	1.97253e-58		NZ_ACZN01000016	147321..147677(-)	357	0.45	[S] Function unknown	COG3085,Uncharacterized conserved protein YifE, UPF0438 family,4.0e-29	pfam04219,DUF413,1.0e-34	NA	NA	KO:K09897,uncharacterized protein,2.6e-84	NA	ZP_05885772	118aa	NA	NA	NA	NA	NA	NA
41		EEX30988.1	647172972	VIC_003933	methylisocitrate lyase		10276.2	-5.01909	0.306648	-16.3676	3.2572e-60	3.98332e-58		NZ_ACZN01000018	143918..144814(+)	897	0.48	[G] Carbohydrate transport and metabolism	COG2513,2-Methylisocitrate lyase and related enzymes, PEP mutase family,5.0e-100	pfam13714,PEP_mutase,3.4e-44	TIGR02317,methylisocitrate lyase,0.0e+00	NA	KO:K03417,methylisocitrate lyase [EC:4.1.3.30],0.0e+00	PWY-5747: 2-methylcitrate cycle II	ZP_05887421	298aa	ITERM:06481,methylisocitrate lyase (EC 4.1.3.30)	EC:4.1.3.30,Methylisocitrate lyase.	NA	NA	NA	IMG_pathway,839: Propionyl-CoA conversion to pyruvate via methylcitrate with prpD,IMG_pathway,840: Propionyl-CoA conversion to pyruvate via methylcitrate with acnD/prpF
42		EEX32471.1	647172617	VIC_003575	putative periplasmic substrate-binding protein		900.603	3.57568	0.22014	16.2427	2.51486e-59	3.00226e-57		NZ_ACZN01000017	710297..711295(+)	999	0.47	[E] Amino acid transport and metabolism	COG2113,ABC-type proline/glycine betaine transport system, periplasmic component,4.0e-58	pfam04069,OpuAC,2.7e-60	NA	M00208: Glycine betaine/proline transport system	KO:K02002,glycine betaine/proline transport system substrate-binding protein,0.0e+00	NA	ZP_05887066	332aa	NA	NA	NA	Yes	NA	NA
43		EEX33074.1	647171574	VIC_002524	hypothetical protein		1019.95	-2.71497	0.167722	-16.1873	6.19629e-59	7.22517e-57		NZ_ACZN01000016	448445..448726(+)	282	0.44	NA	NA	NA	NA	NA	NA	NA	ZP_05886028	93aa	NA	NA	NA	NA	NA	NA
44		EEX34954.1	647170039	VIC_000988	aspartokinase		1480.32	3.92897	0.243328	16.1468	1.19614e-58	1.36306e-56		NZ_ACZN01000013	420146..421498(+)	1353	0.48	[E] Amino acid transport and metabolism	COG0527,Aspartokinase,6.0e-118	pfam00696,AA_kinase,1.1e-49	TIGR00656,aspartate kinase, monofunctional class,1.0e-126,TIGR00657,aspartate kinase,1.7e-126	M00016: Lysine biosynthesis, succinyl-DAP pathway, aspartate => lysine	KO:K00928,aspartate kinase [EC:2.7.2.4],0.0e+00	DAPLYSINESYN-PWY: L-lysine biosynthesis I	ZP_05884505	450aa	ITERM:00296,aspartate kinase (EC 2.7.2.4)	EC:2.7.2.4,Aspartate kinase.	NA	NA	NA	IMG_pathway,137: L-homoserine synthesis from L-aspartate,IMG_pathway,169: L-lysine synthesis (succinylated intermediates),IMG_pathway,170: L-lysine synthesis (acetylated intermediates),IMG_pathway,171: L-lysine synthesis with DAP dehydrogenase,IMG_pathway,465: L-lysine synthesis with DAP aminotransferase
45		EEX32058.1	647172203	VIC_003157	ClpB protein		293.106	6.02673	0.37592	16.0319	7.64685e-58	8.52029e-56		NZ_ACZN01000017	233759..236068(+)	2310	0.48	NA	NA	pfam10431,ClpB_D2-small,4.7e-13,pfam07724,AAA_2,3.9e-43,pfam00004,AAA,4.9e-10	TIGR03345,type VI secretion ATPase, ClpV1 family,0.0e+00	M00334: Type VI secretion system	KO:K11907,type VI secretion system protein VasG,0.0e+00	NA	ZP_05886653	769aa	NA	NA	NA	NA	Yes	NA
46		EEX32112.1	647172258	VIC_003211	choline dehydrogenase		356.287	3.72915	0.233737	15.9544	2.65314e-57	2.89192e-55		NZ_ACZN01000017	307118..308818(-)	1701	0.48	[I] Lipid transport and metabolism	COG2303,Choline dehydrogenase or related flavoprotein,0.0e+00	pfam00732,GMC_oxred_N,1.2e-91,pfam05199,GMC_oxred_C,2.8e-40	TIGR01810,choline dehydrogenase,0.0e+00	M00555: Betaine biosynthesis, choline => betaine	KO:K00108,choline dehydrogenase [EC:1.1.99.1],0.0e+00	CHOLINE-BETAINE-ANA-PWY: choline degradation I	ZP_05886707	566aa	NA	EC:1.1.99.1,Choline dehydrogenase.	NA	NA	NA	NA
47		EEX35185.1	647169519	VIC_000480	transcriptional regulator AraC/XylS family		3069.47	-2.83777	0.178087	-15.9347	3.63661e-57	3.87957e-55		NZ_ACZN01000011	93782..94582(-)	801	0.49	[K] Transcription	COG2207,AraC-type DNA-binding domain and AraC-containing proteins,2.0e-18	pfam12833,HTH_18,6.0e-19,pfam02311,AraC_binding,6.6e-26	NA	NA	NA	NA	ZP_05884007	266aa	NA	NA	NA	NA	NA	NA
48		EEX35321.1	647169294	VIC_000281	chaperone protein HtpG		1692.9	3.59436	0.225812	15.9175	4.79294e-57	5.00663e-55		NZ_ACZN01000009	50614..52518(+)	1905	0.45	[O] Posttranslational modification, protein turnover, chaperones	COG0326,Molecular chaperone, HSP90 family,0.0e+00	pfam00183,HSP90,4.1e-128,pfam02518,HATPase_c,4.1e-13	NA	NA	KO:K04079,molecular chaperone HtpG,0.0e+00	NA	ZP_05883809	634aa	NA	NA	NA	NA	NA	NA
49		EEX32322.1	647172468	VIC_003421	maltoporin		25328.6	4.55238	0.287859	15.8146	2.46756e-56	2.52497e-54		NZ_ACZN01000017	542824..544050(-)	1227	0.46	[G] Carbohydrate transport and metabolism	COG4580,Maltoporin (phage lambda and maltose receptor),9.0e-98	pfam02264,LamB,6.7e-99	NA	NA	KO:K02024,maltoporin,0.0e+00	NA	ZP_05886917	408aa	NA	NA	Yes	Yes	NA	NA
50		EEX32044.1	647172189	VIC_003143	transcriptional regulator		733.332	2.70702	0.171997	15.7387	8.2079e-56	8.23088e-54		NZ_ACZN01000017	216977..217426(+)	450	0.43	[K] Transcription	COG1522,DNA-binding transcriptional regulator, Lrp family,2.0e-21	pfam13404,HTH_AsnC-type,6.6e-14,pfam01037,AsnC_trans_reg,1.3e-10	NA	NA	NA	NA	ZP_05886639	149aa	ITERM:01884,transcriptional regulator, AsnC family	NA	NA	NA	NA	NA
51		EEX32000.1	647172145	VIC_003099	anaerobic glycerol-3-phosphate dehydrogenase subunit A		358.406	4.58024	0.29127	15.725	1.01887e-55	1.00169e-53		NZ_ACZN01000017	159577..161244(+)	1668	0.47	[C] Energy production and conversion	COG0578,Glycerol-3-phosphate dehydrogenase,0.0e+00	pfam01266,DAO,8.5e-49,pfam04324,Fer2_BFD,1.3e-11	TIGR03377,glycerol-3-phosphate dehydrogenase, anaerobic, A subunit,0.0e+00	NA	KO:K00111,glycerol-3-phosphate dehydrogenase [EC:1.1.5.3],0.0e+00	PWY0-1582: glycerol-3-phosphate to fumarate electron transfer	ZP_05886595	555aa	ITERM:06444,glycerol 3-phosphate dehydrogenase (quinone) subunit A (EC 1.1.5.3)	EC:1.1.5.3,Glycerol-3-phosphate dehydrogenase.	NA	NA	NA	NA
52		EEX30992.1	647172976	VIC_003937	propionate--CoA ligase		12658.7	-6.08046	0.387871	-15.6765	2.19032e-55	2.11197e-53		NZ_ACZN01000018	149994..151871(+)	1878	0.48	[I] Lipid transport and metabolism	COG0365,Acyl-coenzyme A synthetase/AMP-(fatty) acid ligase,0.0e+00	pfam13193,AMP-binding_C,7.3e-25,pfam16177,ACAS_N,7.1e-14,pfam00501,AMP-binding,4.1e-86	NA	NA	KO:K01908,propionyl-CoA synthetase [EC:6.2.1.17],0.0e+00	PWY-3941: &beta;-alanine biosynthesis II	ZP_05887425	625aa	ITERM:06478,propionyl-CoA synthetase (EC 6.2.1.17)	EC:6.2.1.17,Propionate--CoA ligase.	NA	NA	Yes	IMG_pathway,838: Propionate conversion to propionyl-CoA
53		EEX33360.1	647171861	VIC_002814	hypothetical protein		12473.2	-5.81338	0.377441	-15.4021	1.58492e-53	1.4994e-51		NZ_ACZN01000016	769105..769455(+)	351	0.39	NA	NA	pfam11777,DUF3316,5.0e-12	NA	NA	NA	NA	ZP_05886314	116aa	NA	NA	Yes	Yes	NA	NA
54		EEX30719.1	647174066	VIC_005015	heat shock protein 60 family chaperone GroEL		7445.64	3.03217	0.198187	15.2996	7.69757e-53	7.14734e-51		NZ_ACZN01000020	165602..167248(-)	1647	0.47	[O] Posttranslational modification, protein turnover, chaperones	COG0459,Chaperonin GroEL (HSP60 family),0.0e+00	pfam00118,Cpn60_TCP1,3.2e-96	TIGR02348,chaperonin GroL,0.0e+00	NA	KO:K04077,chaperonin GroEL,0.0e+00	NA	ZP_05888496	548aa	NA	NA	NA	NA	NA	NA
55		EEX34157.1	647171100	VIC_002055	protein-export membrane protein SecD		2031.32	2.91377	0.193102	15.0893	1.90546e-51	1.73708e-49		NZ_ACZN01000015	769934..771757(-)	1824	0.49	[U] Intracellular trafficking, secretion, and vesicular transport	COG0342,Preprotein translocase subunit SecD,0.0e+00	pfam07549,Sec_GG,4.0e-07,pfam13721,SecD-TM1,1.4e-29,pfam02355,SecD_SecF,1.1e-18	TIGR00916,protein-export membrane protein, SecD/SecF family,5.0e-85,TIGR01129,protein-export membrane protein SecD,0.0e+00	M00335: Sec (secretion) system	KO:K03072,preprotein translocase subunit SecD,0.0e+00	NA	ZP_05885564	607aa	NA	NA	Yes	NA	NA	NA
56		EEX34072.1	647171015	VIC_001970	chaperone protein DnaJ		875.414	2.91702	0.194588	14.9907	8.44387e-51	7.56028e-49		NZ_ACZN01000015	664385..665530(-)	1146	0.5	[O] Posttranslational modification, protein turnover, chaperones	COG0484,DnaJ-class molecular chaperone with C-terminal Zn finger domain,0.0e+00	pfam01556,DnaJ_C,1.8e-44,pfam00684,DnaJ_CXXCXGXG,3.0e-15,pfam00226,DnaJ,4.1e-27	TIGR02349,chaperone protein DnaJ,0.0e+00	NA	KO:K03686,molecular chaperone DnaJ,0.0e+00	NA	ZP_05885479	381aa	NA	NA	NA	NA	NA	NA
57		EEX35368.1	647169173	VIC_000156	type III restriction enzyme res subunit		1334.57	2.43868	0.162716	14.9873	8.88503e-51	7.81571e-49		NZ_ACZN01000008	12990..15644(-)	2655	0.41	[K] Transcription	COG1061,Superfamily II DNA or RNA helicase,2.0e-10	pfam04851,ResIII,8.3e-15	NA	NA	KO:K01156,type III restriction enzyme [EC:3.1.21.5],0.0e+00	NA	ZP_05883690	884aa	NA	EC:3.1.21.5,Type III site-specific deoxyribonuclease.	NA	NA	NA	NA
58		EEX32019.1	647172164	VIC_003118	metalloprotease		2084.99	5.54348	0.371039	14.9404	1.79859e-50	1.55485e-48		NZ_ACZN01000017	180911..183667(+)	2757	0.46	[O] Posttranslational modification, protein turnover, chaperones	COG4412,Bacillopeptidase F, M6 metalloprotease family,0.0e+00	pfam00801,PKD,1.2e-07,pfam00801,PKD,2.6e-11,pfam05547,Peptidase_M6,0.0e+00	TIGR03296,M6 family metalloprotease domain,4.3e-84	NA	KO:K09607,immune inhibitor A [EC:3.4.24.-],0.0e+00	NA	ZP_05886614	918aa	NA	EC:3.4.24.-,Hydrolases. Acting on peptide bonds (peptidases). Metalloendopeptidases.	NA	Yes	NA	NA
59		EEX34706.1	647169779	VIC_000732	protein export cytoplasm protein SecA ATPase RNA helicase		3119.14	2.34129	0.158897	14.7346	3.86314e-49	3.28301e-47		NZ_ACZN01000013	125215..127944(-)	2730	0.46	[U] Intracellular trafficking, secretion, and vesicular transport	COG0653,Preprotein translocase subunit SecA (ATPase, RNA helicase),0.0e+00	pfam07516,SecA_SW,3.2e-66,pfam07517,SecA_DEAD,0.0e+00,pfam01043,SecA_PP_bind,9.4e-39,pfam02810,SEC-C,1.7e-10	TIGR00963,preprotein translocase, SecA subunit,0.0e+00	M00335: Sec (secretion) system	KO:K03070,preprotein translocase subunit SecA,0.0e+00	NA	ZP_05884257	909aa	ITERM:02938,protein translocase subunit secA	NA	NA	NA	NA	NA
60		EEX30698.1	647174045	VIC_004994	YjbH outer membrane lipoprotein		781.181	2.21671	0.150454	14.7335	3.93062e-49	3.28469e-47		NZ_ACZN01000020	142457..144640(+)	2184	0.45	NA	NA	pfam06082,YjbH,0.0e+00	NA	NA	NA	NA	ZP_05888475	727aa	NA	NA	NA	Yes	NA	NA
61		EEX32202.1	647172348	VIC_003301	pentapeptide repeat family protein		700.709	2.85785	0.195324	14.6313	1.77312e-48	1.45745e-46		NZ_ACZN01000017	404088..405329(-)	1242	0.42	NA	NA	pfam00805,Pentapeptide,1.2e-07,pfam00805,Pentapeptide,4.0e-06	NA	NA	NA	NA	ZP_05886797	413aa	NA	NA	Yes	NA	NA	NA
62		EEX33177.1	647171677	VIC_002631	predicted transcriptional regulator		735.893	2.21414	0.151517	14.6131	2.31659e-48	1.87345e-46		NZ_ACZN01000016	565795..567171(-)	1377	0.48	NA	NA	pfam12268,DUF3612,1.5e-103	NA	NA	NA	NA	ZP_05886131	458aa	NA	NA	NA	NA	NA	NA
63		EEX35183.1	647169517	VIC_000478	gamma-glutamyltranspeptidase		1974.75	2.94236	0.201996	14.5664	4.59238e-48	3.65496e-46		NZ_ACZN01000011	91206..92954(-)	1749	0.51	[E] Amino acid transport and metabolism	COG0405,Gamma-glutamyltranspeptidase,0.0e+00	pfam01019,G_glu_transpept,0.0e+00	TIGR00066,gamma-glutamyltranspeptidase,0.0e+00	NA	KO:K00681,gamma-glutamyltranspeptidase / glutathione hydrolase [EC:2.3.2.2 3.4.19.13],0.0e+00	PWY-4041: &gamma;-glutamyl cycle	ZP_05884005	582aa	NA	EC:3.4.19.13,Glutathione hydrolase.,EC:2.3.2.2,Gamma-glutamyltransferase.	NA	Yes	NA	NA
64		EEX32113.1	647172259	VIC_003212	betaine aldehyde dehydrogenase		379.61	4.19175	0.289072	14.5007	1.19917e-47	9.39478e-46		NZ_ACZN01000017	308838..310298(-)	1461	0.48	[C] Energy production and conversion	COG1012,Acyl-CoA reductase or other NAD-dependent aldehyde dehydrogenase,0.0e+00	pfam00171,Aldedh,0.0e+00	TIGR01804,betaine-aldehyde dehydrogenase,0.0e+00	M00555: Betaine biosynthesis, choline => betaine	KO:K00130,betaine-aldehyde dehydrogenase [EC:1.2.1.8],0.0e+00	PWY1F-353: glycine betaine biosynthesis III (plants)	ZP_05886708	486aa	ITERM:05416,betaine aldehyde dehydrogenase (EC 1.2.1.8)	EC:1.2.1.8,Betaine-aldehyde dehydrogenase.	NA	NA	Yes	IMG_pathway,627: Betaine synthesis from choline
65		EEX35091.1	647169643	VIC_000599	glycerophosphoryl diester phosphodiesterase		1506.61	2.80854	0.193706	14.499	1.22918e-47	9.48171e-46		NZ_ACZN01000012	126336..127391(+)	1056	0.46	[I] Lipid transport and metabolism	COG0584,Glycerophosphoryl diester phosphodiesterase,2.0e-45	pfam03009,GDPD,1.1e-64	NA	NA	KO:K01126,glycerophosphoryl diester phosphodiesterase [EC:3.1.4.46],0.0e+00	PWY-6952: glycerophosphodiester degradation	ZP_05884126	351aa	NA	EC:3.1.4.46,Glycerophosphodiester phosphodiesterase.	NA	Yes	NA	NA
66		EEX32473.1	647172619	VIC_003577	L-proline Glycine Betaine ABC transport ATP-binding protein proV		395.033	2.39323	0.165433	14.4664	1.97413e-47	1.49974e-45		NZ_ACZN01000017	712259..713482(+)	1224	0.46	[E] Amino acid transport and metabolism	COG4175,ABC-type proline/glycine betaine transport system, ATPase component,0.0e+00	pfam00005,ABC_tran,8.0e-36	TIGR01186,glycine betaine/L-proline transport ATP binding subunit,5.4e-127	M00208: Glycine betaine/proline transport system	KO:K02000,glycine betaine/proline transport system ATP-binding protein [EC:3.6.3.32],0.0e+00	NA	ZP_05887068	407aa	NA	EC:3.6.3.32,Quaternary-amine-transporting ATPase.	NA	NA	NA	NA
67		EEX31648.1	647173639	VIC_004598	aldehyde dehydrogenase		601.109	4.43045	0.308411	14.3654	8.53308e-47	6.3858e-45		NZ_ACZN01000018	901413..902891(-)	1479	0.49	[C] Energy production and conversion	COG1012,Acyl-CoA reductase or other NAD-dependent aldehyde dehydrogenase,1.0e-86	pfam00171,Aldedh,1.8e-83	NA	NA	KO:K00154,coniferyl-aldehyde dehydrogenase [EC:1.2.1.68],0.0e+00	PWY-5168: ferulate and sinapate biosynthesis	ZP_05888081	492aa	NA	EC:1.2.1.68,Coniferyl-aldehyde dehydrogenase.	NA	NA	NA	NA
68		EEX31899.1	647172044	VIC_002998	fructose-specific phosphocarrier protein HPr/PTS system fructose-specific IIA component		257.824	4.80734	0.335687	14.3209	1.62018e-46	1.19465e-44		NZ_ACZN01000017	51092..52228(-)	1137	0.46	[G] Carbohydrate transport and metabolism	COG4668,Mannitol/fructose-specific phosphotransferase system, IIA domain,2.0e-44	pfam00359,PTS_EIIA_2,4.7e-32,pfam00381,PTS-HPr,5.2e-25	TIGR01003,Phosphotransferase System HPr (HPr) Family,3.8e-26	NA	KO:K11183,phosphocarrier protein FPr,0.0e+00	NA	ZP_05886494	378aa	ITERM:02422,Phosphocarrier protein HPr,ITERM:06259,PTS system D-fructose-specific IIA component (F1P-forming), Frc family (TC 4.A.2.1.1)	NA	NA	NA	Yes	IMG_pathway,402: D-Fructose 6-phosphate formation from D-fructose,IMG_pathway,472: Glucosamine conversion to fructose-6-phosphate,IMG_pathway,485: N-acetylglucosamine conversion to fructose-6-phosphate,IMG_pathway,536: N-acetyl-D-galactosamine degradation,IMG_pathway,537: D-galactosamine degradation,IMG_pathway,538: Galactitol degradation,IMG_pathway,539: D-fructose conversion to D-fructose 1,6-b…
69		EEX34148.1	647171091	VIC_002046	phosphate regulon sensor protein phoR		792.675	-4.0082	0.280413	-14.2939	2.38821e-46	1.73544e-44		NZ_ACZN01000015	761579..762877(-)	1299	0.5	[T] Signal transduction mechanisms	COG5002,Signal transduction histidine kinase,2.0e-45	pfam02518,HATPase_c,6.0e-23,pfam11808,DUF3329,5.7e-32,pfam00512,HisKA,4.0e-16,pfam00989,PAS,5.1e-08	TIGR02966,phosphate regulon sensor kinase PhoR,0.0e+00,TIGR00229,PAS domain S-box,4.0e-09	M00434: PhoR-PhoB (phosphate starvation response) two-component regulatory system	KO:K07636,two-component system, OmpR family, phosphate regulon sensor histidine kinase PhoR [EC:2.7.13.3],0.0e+00	NA	ZP_05885555	432aa	ITERM:02346,PAS/PAC sensor signal transduction histidine kinase (EC 2.7.13.3)	EC:2.7.13.3,Histidine kinase.	Yes	NA	NA	NA
70		EEX33015.1	647171515	VIC_002465	cobalt-zinc-cadmium resistance protein czcA		2914.02	5.78662	0.405122	14.2836	2.76774e-46	1.98249e-44		NZ_ACZN01000016	369720..372848(-)	3129	0.51	[P] Inorganic ion transport and metabolism	COG3696,Cu/Ag efflux pump CusA,0.0e+00	pfam00873,ACR_tran,0.0e+00	TIGR00914,heavy metal efflux pump, CzcA family,0.0e+00	NA	KO:K07787,Cu(I)/Ag(I) efflux system membrane protein CusA/SilA,0.0e+00	NA	ZP_05885969	1042aa	NA	NA	Yes	NA	Yes	NA
71		EEX34158.1	647171101	VIC_002056	preprotein translocase subunit YajC		567.845	2.3845	0.167069	14.2726	3.24322e-46	2.26992e-44		NZ_ACZN01000015	771812..772138(-)	327	0.44	[U] Intracellular trafficking, secretion, and vesicular transport	COG1862,Preprotein translocase subunit YajC,7.0e-25	pfam02699,YajC,1.8e-25	TIGR00739,preprotein translocase, YajC subunit,1.8e-33	M00335: Sec (secretion) system	KO:K03210,preprotein translocase subunit YajC,5.8e-73	NA	ZP_05885565	108aa	ITERM:02946,protein translocase subunit yajC	NA	Yes	NA	NA	NA
72		EEX30690.1	647174037	VIC_004986	chaperone protein SecB		1982.67	2.37786	0.166607	14.2722	3.25956e-46	2.26992e-44		NZ_ACZN01000020	134270..134737(-)	468	0.44	[U] Intracellular trafficking, secretion, and vesicular transport	COG1952,Preprotein translocase subunit SecB,5.0e-53	pfam02556,SecB,4.9e-55	TIGR00809,protein-export chaperone SecB,5.2e-62	M00335: Sec (secretion) system	KO:K03071,preprotein translocase subunit SecB,2.5e-111	NA	ZP_05888467	155aa	ITERM:02941,protein translocase subunit secB	NA	NA	NA	NA	NA
73		EEX33720.1	647170661	VIC_001616	zinc metalloprotease		5967.84	-4.35277	0.305543	-14.246	4.74771e-46	3.26096e-44		NZ_ACZN01000015	261687..263129(-)	1443	0.47	NA	NA	pfam13365,Trypsin_2,1.6e-10	NA	NA	NA	NA	ZP_05885127	480aa	NA	NA	Yes	Yes	NA	NA
74		EEX33356.1	647171857	VIC_002810	ABC transporter, ATP-binding protein		428.824	-4.22387	0.299646	-14.0962	4.00779e-45	2.71555e-43		NZ_ACZN01000016	764219..765331(+)	1113	0.47	[E] Amino acid transport and metabolism	COG3842,ABC-type Fe3+/spermidine/putrescine transport systems, ATPase components,3.0e-112	pfam00005,ABC_tran,6.9e-34,pfam08402,TOBE_2,2.5e-05	TIGR03265,putative 2-aminoethylphosphonate ABC transporter, ATP-binding protein,0.0e+00	M00190: Iron(III) transport system	KO:K02010,iron(III) transport system ATP-binding protein [EC:3.6.3.30],0.0e+00	NA	ZP_05886310	370aa	NA	EC:3.6.3.30,Fe(3+)-transporting ATPase.	NA	NA	NA	NA
75		EEX31630.1	647173621	VIC_004580	hypothetical protein		378.908	-7.17995	0.509422	-14.0943	4.11663e-45	2.7521e-43		NZ_ACZN01000018	880429..880569(+)	141	0.45	NA	NA	NA	NA	NA	NA	NA	ZP_05888063	46aa	NA	NA	NA	NA	NA	NA
76		EEX32259.1	647172405	VIC_003358	phosphoserine phosphatase		720.821	-4.54309	0.323182	-14.0574	6.94178e-45	4.57975e-43		NZ_ACZN01000017	468911..469570(+)	660	0.46	[E] Amino acid transport and metabolism	COG0560,Phosphoserine phosphatase,2.0e-35	pfam12710,HAD,1.5e-31	TIGR01490,HAD-superfamily subfamily IB hydrolase, TIGR01490,7.1e-57,TIGR01488,Haloacid Dehalogenase superfamily, subfamily IB, phosphoserine phosphatase-like,7.5e-32	NA	NA	NA	ZP_05886854	219aa	NA	NA	NA	NA	NA	NA
77		EEX33357.1	647171858	VIC_002811	ABC transporter, permease protein		562.314	-2.93922	0.209864	-14.0054	1.44525e-44	9.41102e-43		NZ_ACZN01000016	765342..767069(+)	1728	0.47	[P] Inorganic ion transport and metabolism	COG1178,ABC-type Fe3+ transport system, permease component,5.0e-79	pfam00528,BPD_transp_1,1.5e-07,pfam00528,BPD_transp_1,7.9e-10	TIGR03262,putative 2-aminoethylphosphonate ABC transporter, permease protein,0.0e+00	M00190: Iron(III) transport system	KO:K02011,iron(III) transport system permease protein,0.0e+00	NA	ZP_05886311	575aa	NA	NA	Yes	NA	Yes	NA
78		EEX32370.1	647172516	VIC_003471	aminopeptidase		210.208	5.42124	0.387934	13.9746	2.22699e-44	1.43155e-42		NZ_ACZN01000017	597468..599012(-)	1545	0.48	[O] Posttranslational modification, protein turnover, chaperones	COG2234,Zn-dependent amino- or carboxypeptidase, M28 family,2.0e-19	pfam04151,PPC,1.7e-05,pfam04389,Peptidase_M28,6.9e-34	NA	NA	KO:K05994,bacterial leucyl aminopeptidase [EC:3.4.11.10],0.0e+00	NA	ZP_05886965	514aa	NA	EC:3.4.11.10,Bacterial leucyl aminopeptidase.	NA	Yes	NA	NA
79		EEX34073.1	647171016	VIC_001971	chaperone protein DnaK		8453.93	3.29162	0.235952	13.9504	3.12946e-44	1.98622e-42		NZ_ACZN01000015	665710..667623(-)	1914	0.46	[O] Posttranslational modification, protein turnover, chaperones	COG0443,Molecular chaperone DnaK (HSP70),0.0e+00	pfam00012,HSP70,0.0e+00	TIGR02350,chaperone protein DnaK,0.0e+00	NA	KO:K04043,molecular chaperone DnaK,0.0e+00	NA	ZP_05885480	637aa	NA	NA	NA	NA	NA	NA
80		EEX30987.1	647172971	VIC_003932	propionate catabolism operon transcriptional regulator of GntR family		3040.43	-4.03842	0.290328	-13.9098	5.5198e-44	3.45953e-42		NZ_ACZN01000018	143201..143905(+)	705	0.46	[K] Transcription	COG1802,DNA-binding transcriptional regulator, GntR family,2.0e-34	pfam00392,GntR,3.5e-16,pfam07729,FCD,5.4e-26	NA	NA	NA	NA	ZP_05887420	234aa	ITERM:02282,transcriptional regulator, GntR family	NA	NA	NA	NA	NA
81		EEX30795.1	647173859	VIC_004815	Zn-dependent protease with chaperone function		838.927	2.54844	0.183233	13.9082	5.64661e-44	3.49532e-42		NZ_ACZN01000019	17069..18061(-)	993	0.49	NA	NA	pfam01435,Peptidase_M48,8.9e-25	NA	NA	NA	NA	ZP_05888296	330aa	NA	NA	Yes	NA	NA	NA
82		EEX32750.1	647171250	VIC_002200	n-Acetyl-D-glucosamine ABC transport system permease protein 1		166.593	-6.01125	0.437507	-13.7398	5.86501e-43	3.58624e-41		NZ_ACZN01000016	80214..81098(+)	885	0.47	[G] Carbohydrate transport and metabolism	COG1175,ABC-type sugar transport system, permease component,2.0e-59	pfam00528,BPD_transp_1,1.6e-23	NA	M00207: Putative multiple sugar transport system	KO:K02025,multiple sugar transport system permease protein,0.0e+00	NA	ZP_05885704	294aa	ITERM:05844,carbohydrate ABC transporter membrane protein 1, CUT1 family (TC 3.A.1.1.-)	NA	Yes	NA	Yes	NA
83		EEX32751.1	647171251	VIC_002201	ABC transporter permease component		181.823	-4.81994	0.353588	-13.6315	2.60136e-42	1.57148e-40		NZ_ACZN01000016	81286..82056(+)	771	0.47	[G] Carbohydrate transport and metabolism	COG0395,ABC-type glycerol-3-phosphate transport system, permease component,6.0e-47	pfam00528,BPD_transp_1,3.4e-10	NA	M00207: Putative multiple sugar transport system	KO:K02026,multiple sugar transport system permease protein,0.0e+00	NA	ZP_05885705	256aa	ITERM:06048,carbohydrate ABC transporter membrane protein 2, CUT1 family (TC 3.A.1.1.-)	NA	Yes	NA	NA	NA
84		EEX30720.1	647174067	VIC_005016	heat shock protein 60 family co-chaperone GroES		833.395	3.48014	0.258	13.4889	1.81761e-41	1.08494e-39		NZ_ACZN01000020	167324..167614(-)	291	0.46	[O] Posttranslational modification, protein turnover, chaperones	COG0234,Co-chaperonin GroES (HSP10),1.0e-27	pfam00166,Cpn10,1.4e-30	NA	NA	KO:K04078,chaperonin GroES,7.9e-63	NA	ZP_05888497	96aa	NA	NA	NA	NA	NA	NA
85		EEX32753.1	647171253	VIC_002203	putative secreted protein		557.944	-4.41045	0.32742	-13.4703	2.33928e-41	1.3799e-39		NZ_ACZN01000016	83408..84829(+)	1422	0.49	NA	NA	NA	NA	NA	NA	NA	ZP_05885707	473aa	NA	NA	NA	NA	NA	NA
86		EEX33871.1	647170812	VIC_001767	cell division trigger factor		7208.65	2.53289	0.18949	13.3668	9.44682e-41	5.50772e-39		NZ_ACZN01000015	446889..448193(-)	1305	0.45	[O] Posttranslational modification, protein turnover, chaperones	COG0544,FKBP-type peptidyl-prolyl cis-trans isomerase (trigger factor),2.0e-108	pfam00254,FKBP_C,1.9e-12,pfam05697,Trigger_N,5.8e-43,pfam05698,Trigger_C,3.4e-41	TIGR00115,trigger factor,0.0e+00	NA	KO:K03545,trigger factor,0.0e+00	NA	ZP_05885278	434aa	NA	NA	NA	NA	NA	NA
87		EEX30735.1	647174082	VIC_005031	hypothetical protein		345.544	3.55109	0.26576	13.362	1.00779e-40	5.8081e-39		NZ_ACZN01000020	182411..183589(-)	1179	0.32	NA	NA	NA	NA	NA	NA	NA	ZP_05888512	392aa	NA	NA	Yes	NA	NA	NA
88		EEX32472.1	647172618	VIC_003576	L-proline Glycine Betaine ABC transport system permease protein proW		197.104	3.37743	0.252787	13.3608	1.02516e-40	5.84111e-39		NZ_ACZN01000017	711364..712266(+)	903	0.47	[E] Amino acid transport and metabolism	COG4176,ABC-type proline/glycine betaine transport system, permease component,4.0e-90	pfam00528,BPD_transp_1,9.0e-27	NA	M00208: Glycine betaine/proline transport system	KO:K02001,glycine betaine/proline transport system permease protein,0.0e+00	NA	ZP_05887067	300aa	NA	NA	Yes	NA	NA	NA
89		EEX33073.1	647171573	VIC_002523	multidrug resistance protein D		8162.78	-3.1138	0.233552	-13.3324	1.50081e-40	8.45513e-39		NZ_ACZN01000016	447132..448310(+)	1179	0.47	[G] Carbohydrate transport and metabolism	COG2814,Predicted arabinose efflux permease, MFS family,1.0e-14	pfam07690,MFS_1,6.5e-43	TIGR00710,drug resistance transporter, Bcr/CflA subfamily,1.4e-63,TIGR00880,Multidrug resistance protein,2.6e-34	NA	NA	NA	ZP_05886027	392aa	NA	NA	Yes	NA	NA	NA
90		EEX34475.1	647170320	VIC_001275	hypothetical protein		4188.22	-3.84304	0.288726	-13.3103	2.01539e-40	1.1228e-38		NZ_ACZN01000014	259085..259906(+)	822	0.56	NA	NA	pfam03417,AAT,3.2e-05	NA	NA	NA	NA	ZP_05884786	273aa	NA	NA	NA	NA	NA	NA
91		EEX32739.1	647171239	VIC_002189	macrophage infectivity potentiator-related protein		2382.29	3.21028	0.24226	13.2514	4.43048e-40	2.44115e-38		NZ_ACZN01000016	69023..69571(+)	549	0.47	[P] Inorganic ion transport and metabolism	COG2128,Alkylhydroperoxidase family enzyme, contains CxxC motif,2.0e-09	NA	TIGR00778,alkylhydroperoxidase AhpD family core domain,4.5e-08	NA	NA	NA	ZP_05885693	182aa	NA	NA	NA	NA	NA	NA
92		EEX33113.1	647171613	VIC_002565	aminopeptidase Y (Arg Lys Leu preference)		4093.95	4.0721	0.307914	13.2248	6.31029e-40	3.43911e-38		NZ_ACZN01000016	485486..487276(-)	1791	0.48	NA	NA	pfam02225,PA,5.3e-15,pfam04389,Peptidase_M28,4.4e-35	NA	NA	NA	NA	ZP_05886067	596aa	NA	NA	NA	NA	NA	NA
93		EEX32908.1	647171408	VIC_002358	chromosome segregation ATPase		2573.03	1.51819	0.114924	13.2103	7.64769e-40	4.12317e-38		NZ_ACZN01000016	240702..241811(-)	1110	0.46	NA	NA	pfam08308,PEGA,2.3e-23	NA	NA	NA	NA	ZP_05885862	369aa	NA	NA	NA	Yes	NA	NA
94		EEX34156.1	647171099	VIC_002054	protein-export membrane protein SecF		1549.79	2.38285	0.181124	13.1559	1.57354e-39	8.39336e-38		NZ_ACZN01000015	768972..769919(-)	948	0.48	[U] Intracellular trafficking, secretion, and vesicular transport	COG0341,Preprotein translocase subunit SecF,5.0e-91	pfam02355,SecD_SecF,7.1e-71,pfam07549,Sec_GG,8.4e-11	TIGR00916,protein-export membrane protein, SecD/SecF family,1.8e-59,TIGR00966,protein-export membrane protein SecF,4.9e-90	M00335: Sec (secretion) system	KO:K03074,preprotein translocase subunit SecF,0.0e+00	NA	ZP_05885563	315aa	ITERM:02942,protein translocase subunit secF	NA	Yes	NA	NA	NA
95		EEX30705.1	647174052	VIC_005001	ATP-dependent hsl protease ATP-binding subunit HslU		1261.92	3.09673	0.235631	13.1423	1.88397e-39	9.94342e-38		NZ_ACZN01000020	150311..151645(-)	1335	0.47	[O] Posttranslational modification, protein turnover, chaperones	COG1220,ATP-dependent protease HslVU (ClpYQ), ATPase subunit,0.0e+00	pfam07724,AAA_2,2.0e-42,pfam00004,AAA,5.7e-07,pfam10431,ClpB_D2-small,5.3e-05	TIGR00390,ATP-dependent protease HslVU, ATPase subunit,0.0e+00	NA	KO:K03667,ATP-dependent HslUV protease ATP-binding subunit HslU,0.0e+00	NA	ZP_05888482	444aa	NA	NA	NA	NA	NA	NA
96		EEX32114.1	647172260	VIC_003213	HTH-type transcriptional regulator BetI		155.485	3.73131	0.284556	13.1128	2.78319e-39	1.45363e-37		NZ_ACZN01000017	310319..310915(-)	597	0.45	[K] Transcription	COG1309,DNA-binding transcriptional regulator, AcrR family,2.0e-12	pfam13977,TetR_C_6,3.0e-31,pfam00440,TetR_N,1.2e-11	TIGR03384,transcriptional repressor BetI,5.6e-78	NA	KO:K02167,TetR/AcrR family transcriptional regulator, transcriptional repressor of bet genes,0.0e+00	NA	ZP_05886709	198aa	ITERM:02313,transcriptional regulator, TetR family	NA	NA	NA	NA	NA
97		EEX32041.1	647172186	VIC_003140	hypothetical protein		113.096	5.10266	0.389172	13.1116	2.82698e-39	1.46129e-37		NZ_ACZN01000017	211100..211702(-)	603	0.47	NA	NA	NA	NA	NA	NA	NA	ZP_05886636	200aa	NA	NA	NA	Yes	NA	NA
98		EEX31898.1	647172043	VIC_002997	1-phosphofructokinase		207.859	4.6718	0.356355	13.11	2.88757e-39	1.47737e-37		NZ_ACZN01000017	50132..51082(-)	951	0.47	[G] Carbohydrate transport and metabolism	COG1105,Fructose-1-phosphate kinase or kinase (PfkB),7.0e-93	pfam00294,PfkB,3.2e-49	TIGR03168,hexose kinase, 1-phosphofructokinase family,1.7e-106,TIGR03828,1-phosphofructokinase,1.8e-107	NA	KO:K00882,1-phosphofructokinase [EC:2.7.1.56],0.0e+00	PWY0-1314: fructose degradation	ZP_05886493	316aa	NA	EC:2.7.1.56,1-phosphofructokinase.	NA	NA	NA	NA
99		EEX30796.1	647173860	VIC_004816	membrane protein		1184.35	2.67091	0.204089	13.087	3.90971e-39	1.98013e-37		NZ_ACZN01000019	18061..19236(-)	1176	0.45	[S] Function unknown	COG4269,Uncharacterized membrane protein YjgN, DUF898 family,5.0e-61	pfam05987,DUF898,7.4e-92	NA	NA	NA	NA	ZP_05888297	391aa	NA	NA	Yes	NA	NA	NA
100		EEX33901.1	647170843	VIC_001797	long-chain fatty acid transport protein		21302.1	4.7162	0.361665	13.0402	7.22209e-39	3.62116e-37		NZ_ACZN01000015	479668..480954(+)	1287	0.43	[I] Lipid transport and metabolism	COG2067,Long-chain fatty acid transport protein,1.0e-90	pfam03349,Toluene_X,7.4e-123	NA	NA	KO:K06076,long-chain fatty acid transport protein,0.0e+00	NA	ZP_05885308	428aa	NA	NA	NA	Yes	NA	NA
101		EEX31868.1	647172013	VIC_002967	fatty acid desaturase		4189.09	-3.89808	0.298991	-13.0374	7.49259e-39	3.71959e-37		NZ_ACZN01000017	15407..16534(-)	1128	0.44	[I] Lipid transport and metabolism	COG1398,Fatty-acid desaturase,5.0e-64	pfam00487,FA_desaturase,4.4e-23	NA	NA	KO:K00507,stearoyl-CoA desaturase (delta-9 desaturase) [EC:1.14.19.1],0.0e+00	PWY-5987: sorgoleone biosynthesis	ZP_05886463	375aa	ITERM:02106,Delta-9 acyl-phospholipid desaturase (EC 1.14.19.-)	EC:1.14.19.1,Stearoyl-CoA 9-desaturase.	Yes	NA	NA	NA
102		EEX33611.1	647170552	VIC_001507	DnaK-related protein		505.231	2.45885	0.188676	13.0322	8.02977e-39	3.94718e-37		NZ_ACZN01000015	129551..132358(+)	2808	0.5	[O] Posttranslational modification, protein turnover, chaperones	COG0443,Molecular chaperone DnaK (HSP70),4.0e-43	pfam12531,DUF3731,5.4e-100,pfam00012,HSP70,3.6e-16	NA	NA	NA	NA	ZP_05885018	935aa	NA	NA	NA	NA	NA	NA
103		EEX32203.1	647172349	VIC_003302	hypothetical protein		995.927	3.01188	0.231195	13.0275	8.53998e-39	4.15723e-37		NZ_ACZN01000017	405478..406386(-)	909	0.36	NA	NA	NA	NA	NA	NA	NA	ZP_05886798	302aa	NA	NA	NA	NA	NA	NA
104		EEX30663.1	647174010	VIC_004959	sodium/solute symporter		97370.7	-5.34728	0.410737	-13.0187	9.57589e-39	4.61668e-37		NZ_ACZN01000020	101430..103157(+)	1728	0.5	[C] Energy production and conversion	COG4147,Na+(or H+)/acetate symporter ActP,0.0e+00	pfam00474,SSF,4.1e-16,pfam00474,SSF,9.8e-36	TIGR03648,probable sodium:solute symporter, VC_2705 subfamily,0.0e+00	NA	KO:K14393,cation/acetate symporter,0.0e+00	NA	ZP_05888440	575aa	NA	NA	Yes	NA	NA	NA
105		EEX32051.1	647172196	VIC_003150	serine/threonine protein kinase		167.846	5.59048	0.431456	12.9572	2.13817e-38	1.02103e-36		NZ_ACZN01000017	224322..226316(-)	1995	0.44	NA	NA	pfam00069,Pkinase,1.4e-29	NA	NA	NA	NA	ZP_05886646	664aa	NA	NA	NA	NA	NA	NA
106		EEX32040.1	647172185	VIC_003139	uncharacterized protein ImpI/VasC		173.572	5.10518	0.396085	12.8891	5.18457e-38	2.4524e-36		NZ_ACZN01000017	209702..211087(-)	1386	0.44	[U] Intracellular trafficking, secretion, and vesicular transport	COG3456,Predicted component of the type VI protein secretion system, contains a FHA domain,3.0e-20	pfam00498,FHA,3.0e-14	TIGR03354,type VI secretion system FHA domain protein,1.5e-43	NA	KO:K11894,type VI secretion system protein ImpI,0.0e+00	NA	ZP_05886635	461aa	ITERM:02495,FHA domain protein	NA	NA	NA	NA	NA
107		EEX30669.1	647174016	VIC_004965	acetyl-coenzyme A synthetase		35571.6	-3.85073	0.298897	-12.8831	5.60117e-38	2.6247e-36		NZ_ACZN01000020	111426..113378(+)	1953	0.48	[I] Lipid transport and metabolism	COG0365,Acyl-coenzyme A synthetase/AMP-(fatty) acid ligase,0.0e+00	pfam16177,ACAS_N,3.9e-20,pfam13193,AMP-binding_C,7.5e-26,pfam00501,AMP-binding,5.5e-90	TIGR02188,acetate--CoA ligase,0.0e+00	M00617: Methanogen	KO:K01895,acetyl-CoA synthetase [EC:6.2.1.1],0.0e+00	PWY66-21: ethanol degradation II	ZP_05888446	650aa	ITERM:05018,acetyl-coenzyme A synthetase (EC 6.2.1.1)	EC:6.2.1.1,Acetate--CoA ligase.	NA	NA	Yes	NA
108		EEX34021.1	647170963	VIC_001919	hypothetical protein		263.742	3.19945	0.248379	12.8813	5.73344e-38	2.6618e-36		NZ_ACZN01000015	606721..607758(+)	1038	0.48	NA	NA	pfam12069,DUF3549,0.0e+00	NA	NA	NA	NA	ZP_05885428	345aa	NA	NA	NA	NA	NA	NA
109		EEX30736.1	647174083	VIC_005032	hypothetical protein		925.064	3.09456	0.24045	12.8699	6.65065e-38	3.0593e-36		NZ_ACZN01000020	183589..184905(-)	1317	0.35	NA	NA	pfam05159,Capsule_synth,1.0e-04	NA	NA	NA	NA	ZP_05888513	438aa	NA	NA	NA	NA	NA	NA
110		EEX33351.1	647171852	VIC_002805	phosphonoacetaldehyde hydrolase		542.936	-3.30699	0.257112	-12.8621	7.35693e-38	3.35342e-36		NZ_ACZN01000016	758911..759732(-)	822	0.47	[G] Carbohydrate transport and metabolism	COG0637,Beta-phosphoglucomutase or related phosphatase, HAD superfamily,1.0e-25	pfam13419,HAD_2,4.7e-08	TIGR01422,phosphonoacetaldehyde hydrolase,8.5e-119,TIGR01509,haloacid dehalogenase superfamily, subfamily IA, variant 3 with third motif having DD or ED,1.4e-18	NA	KO:K05306,phosphonoacetaldehyde hydrolase [EC:3.11.1.1],0.0e+00	PHOSPHONOTASE-PWY: 2-aminoethylphosphonate degradation I	ZP_05886305	273aa	ITERM:06985,phosphonoacetaldehyde hydrolase (EC 3.11.1.1)	EC:3.11.1.1,Phosphonoacetaldehyde hydrolase.	NA	NA	NA	IMG_pathway,924: Phosphonoacetaldehyde conversion to acetaldehyde
111		EEX33195.1	647171695	VIC_002649	permease		515.677	-2.62821	0.204766	-12.8352	1.04078e-37	4.70131e-36		NZ_ACZN01000016	581462..582373(+)	912	0.47	NA	NA	pfam00892,EamA,1.8e-13,pfam00892,EamA,1.7e-12	NA	NA	NA	NA	ZP_05886149	303aa	NA	NA	Yes	NA	NA	NA
112		EEX33897.1	647170839	VIC_001793	enoyl-CoA hydratase/delta(3)-cis-delta(2)-trans-enoyl-CoA isomerase/3-hydroxyacyl-CoA dehydrogenase/3-hydroxybutyryl-CoA epimerase		10868.1	2.54128	0.19809	12.8289	1.12964e-37	5.05716e-36		NZ_ACZN01000015	474048..476171(-)	2124	0.46	[I] Lipid transport and metabolism	COG1250,3-hydroxyacyl-CoA dehydrogenase,6.0e-81	pfam00378,ECH_1,4.4e-41,pfam00725,3HCDH,2.4e-05,pfam00725,3HCDH,4.3e-25,pfam02737,3HCDH_N,4.1e-54	TIGR02440,fatty oxidation complex, alpha subunit FadJ,0.0e+00	M00087: beta-Oxidation	KO:K01782,3-hydroxyacyl-CoA dehydrogenase / enoyl-CoA hydratase / 3-hydroxybutyryl-CoA epimerase [EC:1.1.1.35 4.2.1.17 5.1.2.3],0.0e+00	P162-PWY: L-glutamate degradation V (via hydroxyglutarate)	ZP_05885304	707aa	NA	EC:1.1.1.35,3-hydroxyacyl-CoA dehydrogenase.,EC:5.1.2.3,3-hydroxybutyryl-CoA epimerase.,EC:4.2.1.17,Enoyl-CoA hydratase.	NA	NA	Yes	NA
113		EEX32369.1	647172515	VIC_003470	hypothetical protein		3679.53	-3.96552	0.309949	-12.7941	1.7695e-37	7.85159e-36		NZ_ACZN01000017	596914..597393(+)	480	0.45	[J] Translation, ribosomal structure and biogenesis	COG2606,Cys-tRNA(Pro) deacylase, prolyl-tRNA editing enzyme YbaK/EbsC,6.0e-17	pfam04073,tRNA_edit,4.6e-18	NA	NA	KO:K19055,Ala-tRNA(Pro) deacylase [EC:3.1.1.-],1.7e-115	NA	ZP_05886964	159aa	NA	EC:3.1.1.-,Hydrolases. Acting on ester bonds. Carboxylic ester hydrolases.	NA	NA	NA	NA
114		EEX32050.1	647172195	VIC_003149	uncharacterized protein ImpA		224.48	6.13314	0.482885	12.701	5.83467e-37	2.56623e-35		NZ_ACZN01000017	222753..224318(-)	1566	0.45	NA	NA	pfam16989,T6SS_VasJ,7.0e-63,pfam06812,ImpA_N,3.6e-26	TIGR03362,type VI secretion-associated protein, VC_A0119 family,1.6e-89	M00334: Type VI secretion system	KO:K11910,type VI secretion system protein VasJ,0.0e+00	NA	ZP_05886645	521aa	NA	NA	NA	NA	NA	NA
115		EEX32881.1	647171381	VIC_002331	C4-dicarboxylate-binding protein		1286.93	-4.78948	0.379985	-12.6044	1.99733e-36	8.70835e-35		NZ_ACZN01000016	210399..211415(-)	1017	0.48	[G] Carbohydrate transport and metabolism	COG1638,TRAP-type C4-dicarboxylate transport system, periplasmic component,2.0e-64	pfam03480,DctP,1.1e-59	NA	NA	NA	NA	ZP_05885835	338aa	NA	NA	NA	NA	NA	NA
116		EEX33719.1	647170660	VIC_001615	bacterial leucyl aminopeptidase precursor		6056.19	-4.56216	0.361987	-12.6031	2.02965e-36	8.77299e-35		NZ_ACZN01000015	260003..261523(-)	1521	0.49	[O] Posttranslational modification, protein turnover, chaperones	COG2234,Zn-dependent amino- or carboxypeptidase, M28 family,5.0e-27	pfam04151,PPC,2.1e-11,pfam04389,Peptidase_M28,1.2e-37	NA	NA	KO:K05994,bacterial leucyl aminopeptidase [EC:3.4.11.10],0.0e+00	NA	ZP_05885126	506aa	NA	EC:3.4.11.10,Bacterial leucyl aminopeptidase.	NA	Yes	NA	NA
117		EEX32941.1	647171441	VIC_002391	hypothetical protein		4261.84	4.01519	0.318994	12.587	2.48828e-36	1.06634e-34		NZ_ACZN01000016	283753..284946(+)	1194	0.46	NA	NA	pfam11301,DUF3103,0.0e+00	NA	NA	NA	NA	ZP_05885895	397aa	NA	NA	NA	Yes	NA	NA
118		EEX33018.1	647171518	VIC_002468	hypothetical protein		401.473	3.52524	0.281152	12.5385	4.5947e-36	1.95236e-34		NZ_ACZN01000016	376011..376388(-)	378	0.47	NA	NA	NA	NA	NA	NA	NA	ZP_05885972	125aa	NA	NA	Yes	Yes	NA	NA
119		EEX35175.1	647169509	VIC_000470	oligopeptidase A		2125.18	2.35521	0.187893	12.5349	4.81222e-36	2.0276e-34		NZ_ACZN01000011	82352..84394(+)	2043	0.49	[E] Amino acid transport and metabolism	COG0339,Zn-dependent oligopeptidase,0.0e+00	pfam01432,Peptidase_M3,0.0e+00	NA	NA	KO:K01414,oligopeptidase A [EC:3.4.24.70],0.0e+00	NA	ZP_05883997	680aa	ITERM:04389,oligopeptidase A (EC:3.4.24.70). Metallo peptidase. MEROPS family M03A	EC:3.4.24.70,Oligopeptidase A.	NA	NA	NA	NA
120		EEX35572.1	647169003	VIC_000007	GTP-binding protein HflX		2099.83	2.16945	0.173457	12.5071	6.82845e-36	2.85315e-34		NZ_ACZN01000003	7588..8877(+)	1290	0.46	[J] Translation, ribosomal structure and biogenesis	COG2262,50S ribosomal subunit-associated GTPase HflX,0.0e+00	pfam01926,MMR_HSR1,4.6e-20,pfam16360,GTP-bdg_M,8.8e-29,pfam13167,GTP-bdg_N,7.0e-31	TIGR03156,GTP-binding protein HflX,0.0e+00	NA	KO:K03665,GTPase,0.0e+00	NA	ZP_05883544	429aa	ITERM:00384,GTP-binding protein HflX (EC 3.1.5.-)	NA	NA	NA	NA	NA
121		EEX34466.1	647170311	VIC_001266	Mg2+ and Co2+ transporter		441.381	-2.6779	0.214784	-12.4679	1.11752e-35	4.63079e-34		NZ_ACZN01000014	248869..249492(-)	624	0.54	NA	NA	pfam01544,CorA,6.3e-31	NA	NA	KO:K16074,zinc transporter,0.0e+00	NA	ZP_05884777	207aa	NA	NA	Yes	NA	NA	NA
122		EEX35467.1	647169135	VIC_000122	general secretion pathway protein N		461.201	2.54067	0.203997	12.4544	1.32332e-35	5.43861e-34		NZ_ACZN01000007	35688..36449(-)	762	0.5	NA	NA	pfam01203,T2SSN,7.9e-53	NA	M00331: Type II general secretion pathway	KO:K02463,general secretion pathway protein N,0.0e+00	NA	ZP_05883656	253aa	NA	NA	Yes	Yes	NA	NA
123		EEX32001.1	647172146	VIC_003100	anaerobic glycerol-3-phosphate dehydrogenase subunit B		318.726	3.39441	0.272808	12.4425	1.53637e-35	6.2629e-34		NZ_ACZN01000017	161241..162545(+)	1305	0.45	[E] Amino acid transport and metabolism	COG3075,Anaerobic glycerol-3-phosphate dehydrogenase,0.0e+00	pfam00890,FAD_binding_2,2.0e-53	TIGR03378,glycerol-3-phosphate dehydrogenase, anaerobic, B subunit,0.0e+00	NA	KO:K00112,glycerol-3-phosphate dehydrogenase subunit B [EC:1.1.5.3],0.0e+00	PWY0-1561: glycerol-3-phosphate to cytochrome <i>bo</i> oxidase electron transfer	ZP_05886596	434aa	ITERM:06445,glycerol 3-phosphate dehydrogenase (quinone) subunit B (EC 1.1.5.3)	EC:1.1.5.3,Glycerol-3-phosphate dehydrogenase.	NA	NA	NA	NA
124		EEX35144.1	647169473	VIC_000439	cytochrome c4		2695.58	1.88892	0.151844	12.4398	1.58805e-35	6.42136e-34		NZ_ACZN01000011	44087..44704(+)	618	0.46	[C] Energy production and conversion	COG2863,Cytochrome c553,2.0e-29	pfam00034,Cytochrom_C,2.8e-10,pfam00034,Cytochrom_C,3.9e-10	NA	NA	NA	NA	ZP_05883966	205aa	NA	NA	NA	Yes	Yes	NA
125		EEX30648.1	647173995	VIC_004944	aspartate ammonia-lyase		2889.04	-1.88742	0.153112	-12.327	6.47987e-35	2.59921e-33		NZ_ACZN01000020	85982..87433(+)	1452	0.48	[E] Amino acid transport and metabolism	COG1027,Aspartate ammonia-lyase,0.0e+00	pfam10415,FumaraseC_C,5.3e-18,pfam00206,Lyase_1,1.1e-105	TIGR00839,aspartate ammonia-lyase,0.0e+00	NA	KO:K01744,aspartate ammonia-lyase [EC:4.3.1.1],0.0e+00	GLUTDEG-PWY: L-glutamate degradation II	ZP_05888425	483aa	NA	EC:4.3.1.1,Aspartate ammonia-lyase.	NA	NA	NA	NA
126		EEX31442.1	647173428	VIC_004390	carbohydrate/purine kinase		192.884	2.58134	0.210647	12.2543	1.59282e-34	6.33839e-33		NZ_ACZN01000018	675959..677875(-)	1917	0.5	[G] Carbohydrate transport and metabolism	COG3892,Myo-inositol catabolism protein IolC,7.0e-119	pfam09863,DUF2090,0.0e+00,pfam00294,PfkB,2.4e-46	TIGR04382,5-dehydro-2-deoxygluconokinase,0.0e+00	NA	KO:K03338,5-dehydro-2-deoxygluconokinase [EC:2.7.1.92],0.0e+00	P562-PWY: <I>myo</I>-inositol degradation I	ZP_05887875	638aa	ITERM:06503,5-dehydro-2-deoxygluconokinase (EC 2.7.1.92)	EC:2.7.1.92,5-dehydro-2-deoxygluconokinase.	NA	NA	Yes	IMG_pathway,841: myo-Inositol catabolism to glycerone phosphate, acetyl-CoA, and CO2
127		EEX32942.1	647171442	VIC_002392	large repetitive protein		2092.29	2.69001	0.2204	12.2051	2.91834e-34	1.15217e-32		NZ_ACZN01000016	285527..292156(+)	6630	0.46	NA	NA	NA	NA	NA	NA	NA	ZP_05885896	2209aa	NA	NA	NA	Yes	NA	NA
128		EEX30732.1	647174079	VIC_005028	glycosyltransferase		1189.19	2.40733	0.197795	12.1708	4.44446e-34	1.74098e-32		NZ_ACZN01000020	179250..180362(-)	1113	0.38	[M] Cell wall/membrane/envelope biogenesis	COG0438,Glycosyltransferase involved in cell wall bisynthesis,2.0e-33	pfam13439,Glyco_transf_4,1.5e-16,pfam00534,Glycos_transf_1,7.8e-31	NA	NA	KO:K12995,rhamnosyl/mannosyltransferase [EC:2.4.1.-],0.0e+00	NA	ZP_05888509	370aa	NA	EC:2.4.1.-,Transferases. Glycosyltransferases. Hexosyltransferases.	NA	NA	NA	NA
129		EEX30667.1	647174014	VIC_004963	Signal transduction protein		3661.04	-4.30938	0.361135	-11.9329	7.97615e-33	3.10019e-31		NZ_ACZN01000020	108762..110588(+)	1827	0.49	[T] Signal transduction mechanisms	COG2905,Signal-transduction protein containing cAMP-binding, CBS, and nucleotidyltransferase domains,0.0e+00	pfam00027,cNMP_binding,2.5e-09,pfam10335,DUF294_C,1.5e-39,pfam03445,DUF294,1.0e-40	NA	NA	KO:K07182,CBS domain-containing protein,0.0e+00	NA	ZP_05888444	608aa	NA	NA	NA	NA	NA	NA
130		EEX30709.1	647174056	VIC_005005	transcriptional (co)regulator CytR		1276.25	2.05786	0.173629	11.8521	2.09934e-32	8.09697e-31		NZ_ACZN01000020	153053..154060(-)	1008	0.5	[K] Transcription	COG1609,DNA-binding transcriptional regulator, LacI/PurR family,5.0e-97	pfam00356,LacI,3.8e-20,pfam13377,Peripla_BP_3,5.8e-42	NA	NA	KO:K05499,LacI family transcriptional regulator, repressor for deo operon, udp, cdd, tsx, nupC, and nupG,0.0e+00	NA	ZP_05888486	335aa	ITERM:02286,transcriptional regulator, LacI family	NA	NA	NA	Yes	NA
131		EEX34347.1	647170192	VIC_001143	permease		349.117	-2.83324	0.241537	-11.7301	8.93793e-32	3.42098e-30		NZ_ACZN01000014	130562..131806(+)	1245	0.51	[P] Inorganic ion transport and metabolism	COG2223,Nitrate/nitrite transporter NarK,4.0e-08	pfam07690,MFS_1,3.7e-29	NA	NA	NA	NA	ZP_05884658	414aa	NA	NA	Yes	NA	NA	NA
132		EEX35474.1	647169142	VIC_000129	general secretion pathway protein G		802.03	2.01909	0.172402	11.7115	1.1123e-31	4.22504e-30		NZ_ACZN01000007	40769..41212(-)	444	0.45	[W] Extracellular structures	COG2165,Type II secretory pathway, pseudopilin PulG,7.0e-25	pfam07963,N_methyl,3.5e-10,pfam08334,T2SSG,2.3e-43	TIGR01710,type II secretion system protein G,5.6e-62,TIGR02532,prepilin-type N-terminal cleavage/methylation domain,1.7e-12	M00331: Type II general secretion pathway	KO:K02456,general secretion pathway protein G,6.5e-108	NA	ZP_05883663	147aa	ITERM:07118,type II secretion system protein G (GspG)	NA	Yes	NA	NA	NA
133		EEX32218.1	647172364	VIC_003317	phosphate ABC transporter, periplasmic phosphate-binding protein PstS		224.897	-5.56438	0.47564	-11.6987	1.29393e-31	4.87803e-30		NZ_ACZN01000017	424383..425426(-)	1044	0.49	[P] Inorganic ion transport and metabolism	COG0226,ABC-type phosphate transport system, periplasmic component,3.0e-57	pfam12849,PBP_like_2,2.2e-65	TIGR00975,phosphate ABC transporter, phosphate-binding protein,1.2e-117	M00222: Phosphate transport system	KO:K02040,phosphate transport system substrate-binding protein,0.0e+00	NA	ZP_05886813	347aa	ITERM:05783,phosphate ABC transporter substrate-binding protein, PhoT family (TC 3.A.1.7.1)	NA	NA	Yes	NA	NA
134		EEX31469.1	647173455	VIC_004417	hypothetical protein		337.199	3.72615	0.319531	11.6613	2.00894e-31	7.51702e-30		NZ_ACZN01000018	707572..708078(+)	507	0.46	[S] Function unknown	COG5472,Predicted small integral membrane protein,2.0e-28	pfam09933,DUF2165,1.7e-47	NA	NA	NA	NA	ZP_05887902	168aa	NA	NA	Yes	NA	NA	NA
135		EEX31958.1	647172103	VIC_003057	lipase-related protein		337.045	-3.77174	0.324305	-11.6302	2.89373e-31	1.07475e-29		NZ_ACZN01000017	113560..114210(+)	651	0.45	NA	NA	pfam01764,Lipase_3,4.8e-22	NA	NA	NA	NA	ZP_05886553	216aa	NA	NA	NA	NA	NA	NA
136		EEX30706.1	647174053	VIC_005002	ATP-dependent protease HslV		405.564	3.33626	0.287853	11.5902	4.62271e-31	1.70428e-29		NZ_ACZN01000020	151683..152228(-)	546	0.47	[O] Posttranslational modification, protein turnover, chaperones	COG5405,ATP-dependent protease HslVU (ClpYQ), peptidase subunit,4.0e-78	pfam00227,Proteasome,1.6e-23	TIGR03692,ATP-dependent protease HslVU, peptidase subunit,1.2e-90	NA	KO:K01419,ATP-dependent HslUV protease, peptidase subunit HslV [EC:3.4.25.2],7.0e-127	NA	ZP_05888483	181aa	ITERM:03603,HslV component of HslUV peptidase. Threonine peptidase. MEROPS family T01B	EC:3.4.25.2,HslU--HslV peptidase.	NA	NA	NA	NA
137		EEX34827.1	647169902	VIC_000859	transcriptional repressor for pyruvate dehydrogenase complex		1648.86	-3.15954	0.272985	-11.574	5.57876e-31	2.04175e-29		NZ_ACZN01000013	286395..287162(-)	768	0.47	[K] Transcription	COG2186,DNA-binding transcriptional regulator, FadR family,8.0e-44	pfam00392,GntR,3.8e-25,pfam07729,FCD,2.2e-17	NA	NA	KO:K05799,GntR family transcriptional regulator, transcriptional repressor for pyruvate dehydrogenase complex,0.0e+00	NA	ZP_05884378	255aa	ITERM:02282,transcriptional regulator, GntR family	NA	NA	NA	NA	NA
138		EEX31419.1	647173405	VIC_004367	hypothetical myo-inositol 2-dehydrogenase		165.528	2.87108	0.248832	11.5382	8.46788e-31	3.07666e-29		NZ_ACZN01000018	650806..651789(-)	984	0.49	[R] General function prediction only	COG0673,Predicted dehydrogenase,3.0e-56	pfam01408,GFO_IDH_MocA,5.6e-22,pfam02894,GFO_IDH_MocA_C,3.1e-10	TIGR04380,inositol 2-dehydrogenase,0.0e+00	NA	KO:K00010,myo-inositol 2-dehydrogenase / D-chiro-inositol 1-dehydrogenase [EC:1.1.1.18 1.1.1.369],0.0e+00	PWY-7237: <i>myo</i>-, <i>chiro</i>- and <i>scillo</i>-inositol degradation	ZP_05887852	327aa	ITERM:06490,myo-inositol 2-dehydrogenase (EC 1.1.1.18)	EC:1.1.1.18,Inositol 2-dehydrogenase.,EC:1.1.1.369,D-chiro-inositol 1-dehydrogenase.	NA	NA	NA	IMG_pathway,841: myo-Inositol catabolism to glycerone phosphate, acetyl-CoA, and CO2
139		EEX34985.1	647169537	VIC_000493	ClpB protein		2033.49	2.04785	0.178028	11.5029	1.27491e-30	4.59886e-29		NZ_ACZN01000012	6058..8631(-)	2574	0.45	[O] Posttranslational modification, protein turnover, chaperones	COG0542,ATP-dependent Clp protease ATP-binding subunit ClpA,0.0e+00	pfam07724,AAA_2,2.3e-57,pfam10431,ClpB_D2-small,5.3e-27,pfam00004,AAA,1.1e-13,pfam02861,Clp_N,1.9e-12,pfam02861,Clp_N,3.0e-11	TIGR03346,ATP-dependent chaperone ClpB,0.0e+00	NA	KO:K03695,ATP-dependent Clp protease ATP-binding subunit ClpB,0.0e+00	NA	ZP_05884020	857aa	NA	NA	NA	NA	NA	NA
140		EEX32241.1	647172387	VIC_003340	glycosidase		1687.95	2.56556	0.224395	11.4332	2.85296e-30	1.02177e-28		NZ_ACZN01000017	451389..452786(+)	1398	0.47	NA	NA	pfam00128,Alpha-amylase,3.5e-17	NA	NA	KO:K01176,alpha-amylase [EC:3.2.1.1],0.0e+00	NA	ZP_05886836	465aa	NA	EC:3.2.1.1,Alpha-amylase.	NA	Yes	NA	NA
141		EEX33412.1	647171913	VIC_002866	hypothetical protein		973.346	-3.8216	0.334273	-11.4326	2.87479e-30	1.02228e-28		NZ_ACZN01000016	826617..826868(+)	252	0.38	NA	NA	NA	NA	NA	NA	NA	ZP_05886366	83aa	NA	NA	NA	NA	NA	NA
142		EEX33044.1	647171544	VIC_002494	periplasmic alpha-amylase		593.612	2.66291	0.233414	11.4085	3.79047e-30	1.33841e-28		NZ_ACZN01000016	401050..403107(-)	2058	0.47	[G] Carbohydrate transport and metabolism	COG0366,Glycosidase,1.0e-43	pfam00128,Alpha-amylase,8.2e-54	NA	NA	KO:K01176,alpha-amylase [EC:3.2.1.1],0.0e+00	NA	ZP_05885998	685aa	NA	EC:3.2.1.1,Alpha-amylase.	Yes	Yes	NA	NA
143		EEX35476.1	647169144	VIC_000131	general secretion pathway protein E		1820.06	1.76733	0.155397	11.373	5.69718e-30	1.9976e-28		NZ_ACZN01000007	42489..43973(-)	1485	0.49	[W] Extracellular structures	COG2804,Type II secretory pathway ATPase GspE/PulE or T4P pilus assembly pathway ATPase PilB,0.0e+00	pfam00437,T2SSE,1.6e-91	TIGR02533,type II secretion system protein E,0.0e+00	M00331: Type II general secretion pathway	KO:K02454,general secretion pathway protein E,0.0e+00	NA	ZP_05883665	494aa	ITERM:05257,type II secretion system protein E (GspE)	NA	NA	NA	NA	NA
144		EEX34147.1	647171090	VIC_002045	phosphate ABC transporter, periplasmic phosphate-binding protein PstS		312.574	-3.26083	0.2869	-11.3657	6.19448e-30	2.15688e-28		NZ_ACZN01000015	760620..761579(-)	960	0.47	[P] Inorganic ion transport and metabolism	COG0226,ABC-type phosphate transport system, periplasmic component,1.0e-50	pfam12849,PBP_like_2,9.3e-30	TIGR02136,phosphate binding protein,3.6e-81	M00222: Phosphate transport system	KO:K02040,phosphate transport system substrate-binding protein,0.0e+00	NA	ZP_05885554	319aa	ITERM:05783,phosphate ABC transporter substrate-binding protein, PhoT family (TC 3.A.1.7.1)	NA	NA	Yes	NA	NA
145		EEX32057.1	647172202	VIC_003156	hcp protein		172.504	3.74736	0.330203	11.3487	7.52944e-30	2.60363e-28		NZ_ACZN01000017	232415..232933(-)	519	0.44	[U] Intracellular trafficking, secretion, and vesicular transport	COG3157,Type VI protein secretion system component Hcp (secreted cytotoxin),4.0e-38	pfam05638,T6SS_HCP,2.2e-29	TIGR03344,type VI secretion system effector, Hcp1 family,2.9e-65	M00334: Type VI secretion system	KO:K11903,type VI secretion system secreted protein Hcp,1.1e-128	NA	ZP_05886652	172aa	NA	NA	NA	NA	NA	NA
146		EEX32111.1	647172257	VIC_003210	L-proline glycine betaine binding ABC transporter protein proX		340.629	5.26644	0.467142	11.2737	1.76905e-29	6.07535e-28		NZ_ACZN01000017	306151..307089(-)	939	0.46	[E] Amino acid transport and metabolism	COG2113,ABC-type proline/glycine betaine transport system, periplasmic component,3.0e-86	pfam04069,OpuAC,8.7e-59	TIGR03414,choline ABC transporter, periplasmic binding protein,0.0e+00	M00208: Glycine betaine/proline transport system	KO:K02002,glycine betaine/proline transport system substrate-binding protein,0.0e+00	NA	ZP_05886706	312aa	NA	NA	NA	Yes	NA	NA
147		EEX35297.1	647169270	VIC_000255	phosphate starvation-inducible protein PhoH		916.423	1.98466	0.176188	11.2644	1.96602e-29	6.70586e-28		NZ_ACZN01000009	24881..25978(-)	1098	0.47	[T] Signal transduction mechanisms	COG1702,Phosphate starvation-inducible protein PhoH, predicted ATPase,7.0e-122	pfam02562,PhoH,2.1e-94	NA	NA	KO:K06217,phosphate starvation-inducible protein PhoH and related proteins,0.0e+00	NA	ZP_05883785	365aa	NA	NA	NA	NA	NA	NA
148		EEX34197.1	647171140	VIC_002095	Flp pilus assembly protein TadD		1080.17	-2.6653	0.23713	-11.2398	2.59825e-29	8.80245e-28		NZ_ACZN01000015	827998..829014(-)	1017	0.44	NA	NA	pfam13181,TPR_8,6.0e-03,pfam13181,TPR_8,1.6e-02,pfam13181,TPR_8,5.2e-02,pfam13181,TPR_8,5.9e-03,pfam13432,TPR_16,1.8e-02	NA	NA	NA	NA	ZP_05885604	338aa	NA	NA	NA	Yes	NA	NA
149		EEX33759.1	647170700	VIC_001655	hypothetical protein		1382.42	1.87588	0.167742	11.1831	4.93122e-29	1.6594e-27		NZ_ACZN01000015	319171..320706(+)	1536	0.44	NA	NA	pfam13665,DUF4150,1.8e-33	NA	NA	NA	NA	ZP_05885166	511aa	NA	NA	Yes	NA	NA	NA
150		EEX30734.1	647174081	VIC_005030	hypothetical protein		508.107	3.10594	0.278806	11.1402	7.99775e-29	2.67338e-27		NZ_ACZN01000020	181120..182409(-)	1290	0.37	NA	NA	NA	NA	NA	NA	NA	ZP_05888511	429aa	NA	NA	NA	NA	NA	NA
151		EEX32511.1	647172657	VIC_003615	oxygen-insensitive NAD(P)H nitroreductase/dihydropteridine reductase		619.674	-2.67851	0.240501	-11.1372	8.26848e-29	2.74557e-27		NZ_ACZN01000017	755116..755775(+)	660	0.45	[C] Energy production and conversion	COG0778,Nitroreductase,2.0e-18	pfam00881,Nitroreductase,6.8e-17	NA	NA	KO:K10679,nitroreductase / dihydropteridine reductase [EC:1.-.-.- 1.5.1.34],0.0e+00	PWY-7158: L-phenylalanine degradation V	ZP_05887106	219aa	NA	EC:1.-,Oxidoreductases.,EC:1.5.1.34,6,7-dihydropteridine reductase.	NA	NA	NA	NA
152		EEX35470.1	647169138	VIC_000125	general secretion pathway protein K		295.152	2.29154	0.205887	11.1301	8.95236e-29	2.94959e-27		NZ_ACZN01000007	38135..39160(-)	1026	0.49	[U] Intracellular trafficking, secretion, and vesicular transport	COG3156,Type II secretory pathway, component PulK,3.0e-66	pfam03934,T2SSK,2.8e-84	NA	M00331: Type II general secretion pathway	KO:K02460,general secretion pathway protein K,0.0e+00	NA	ZP_05883659	341aa	NA	NA	Yes	NA	NA	NA
153		EEX34737.1	647169810	VIC_000765	topoisomerase IV subunit A		1550.1	1.98962	0.178768	11.1296	9.00055e-29	2.94959e-27		NZ_ACZN01000013	159567..161837(-)	2271	0.48	[L] Replication, recombination and repair	COG0188,DNA gyrase/topoisomerase IV, subunit A,0.0e+00	pfam03989,DNA_gyraseA_C,1.4e-08,pfam03989,DNA_gyraseA_C,6.3e-02,pfam00521,DNA_topoisoIV,0.0e+00	TIGR01062,DNA topoisomerase IV, A subunit, proteobacterial,0.0e+00	NA	KO:K02621,topoisomerase IV subunit A [EC:5.99.1.-],0.0e+00	NA	ZP_05884288	756aa	ITERM:00047,DNA topoisomerase IV subunit A (EC 5.99.1.3)	EC:5.99.1.-,Isomerases. Other isomerases. Other isomerases.	NA	NA	NA	NA
154		EEX30664.1	647174011	VIC_004960	hypothetical protein		4161.21	-4.43834	0.398954	-11.1249	9.48612e-29	3.08853e-27		NZ_ACZN01000020	103265..103747(+)	483	0.45	NA	NA	NA	NA	NA	NA	NA	ZP_05888441	160aa	NA	NA	Yes	NA	NA	NA
155		EEX35216.1	647169370	VIC_000339	ATP synthase C chain		4836.55	2.05359	0.184747	11.1157	1.05229e-28	3.404e-27		NZ_ACZN01000010	22496..22750(-)	255	0.45	[C] Energy production and conversion	COG0636,FoF1-type ATP synthase, membrane subunit c/Archaeal/vacuolar-type H+-ATPase, subunit K,1.0e-06	pfam00137,ATP-synt_C,3.6e-11	TIGR01260,ATP synthase, F0 subunit c,2.7e-34	M00157: F-type ATPase, prokaryotes and chloroplasts	KO:K02110,F-type H+-transporting ATPase subunit c,6.5e-53	NA	ZP_05883867	84aa	ITERM:05514,ATP synthase F0 subcomplex C subunit	NA	Yes	NA	NA	NA
156		EEX30668.1	647174015	VIC_004964	DNA polymerase III epsilon subunit		678.67	-4.38778	0.395872	-11.0838	1.50276e-28	4.83001e-27		NZ_ACZN01000020	110591..111223(+)	633	0.49	[L] Replication, recombination and repair	COG0847,DNA polymerase III, epsilon subunit or related 3'-5' exonuclease,3.0e-23	pfam00929,RNase_T,3.3e-19	NA	M00260: DNA polymerase III complex, bacteria	KO:K02342,DNA polymerase III subunit epsilon [EC:2.7.7.7],0.0e+00	NA	ZP_05888445	210aa	NA	EC:2.7.7.7,DNA-directed DNA polymerase.	NA	NA	NA	NA
157		EEX35337.1	647169310	VIC_000297	methyltransferase small		754.051	-2.9742	0.268547	-11.0751	1.65636e-28	5.28979e-27		NZ_ACZN01000009	70469..71245(+)	777	0.44	[H] Coenzyme transport and metabolism	COG2226,Ubiquinone/menaquinone biosynthesis C-methylase UbiE,2.0e-16	pfam13489,Methyltransf_23,3.1e-18	NA	NA	KO:K00598,trans-aconitate 2-methyltransferase [EC:2.1.1.144],1.3e-52	NA	ZP_05883825	258aa	NA	EC:2.1.1.144,Trans-aconitate 2-methyltransferase.	NA	NA	NA	NA
158		EEX33314.1	647171815	VIC_002768	arsenical-resistance protein ACR3		375.973	-3.60063	0.326071	-11.0424	2.38443e-28	7.5668e-27		NZ_ACZN01000016	721353..722426(-)	1074	0.45	[P] Inorganic ion transport and metabolism	COG0798,Arsenite efflux pump ArsB, ACR3 family,8.0e-91	pfam01758,SBF,5.3e-62	TIGR00832,arsenical-resistance protein,0.0e+00	NA	KO:K03325,arsenite transporter, ACR3 family,0.0e+00	NA	ZP_05886268	357aa	NA	NA	Yes	NA	NA	NA
159		EEX35200.1	647169354	VIC_000323	potassium uptake protein TrkH		269.937	2.21828	0.202755	10.9407	7.36559e-28	2.32271e-26		NZ_ACZN01000010	4000..5457(-)	1458	0.49	[P] Inorganic ion transport and metabolism	COG0168,Trk-type K+ transport system, membrane component,1.0e-106	pfam02386,TrkH,9.4e-90	TIGR00933,potassium uptake protein, TrkH family,1.2e-118	NA	KO:K03498,trk system potassium uptake protein,0.0e+00	NA	ZP_05883851	485aa	NA	NA	Yes	NA	NA	NA
160		EEX35475.1	647169143	VIC_000130	general secretion pathway protein F		820.37	1.83104	0.167475	10.9332	7.99502e-28	2.50544e-26		NZ_ACZN01000007	41266..42489(-)	1224	0.49	[U] Intracellular trafficking, secretion, and vesicular transport	COG1459,Type II secretory pathway, component PulF,2.0e-107	pfam00482,T2SSF,1.1e-24,pfam00482,T2SSF,8.4e-34	TIGR02120,type II secretion system protein F,0.0e+00	M00331: Type II general secretion pathway	KO:K02455,general secretion pathway protein F,0.0e+00	NA	ZP_05883664	407aa	NA	NA	Yes	NA	NA	NA
161		EEX30747.1	647174094	VIC_005043	N-acetylneuraminate synthase		930.529	1.92822	0.176679	10.9137	9.91629e-28	3.08822e-26		NZ_ACZN01000020	193473..194558(-)	1086	0.42	[M] Cell wall/membrane/envelope biogenesis	COG2089,Sialic acid synthase SpsE, contains C-terminal SAF domain,7.0e-117	pfam03102,NeuB,1.6e-88,pfam08666,SAF,2.7e-10	TIGR03586,pseudaminic acid synthase,0.0e+00	NA	KO:K01654,N-acetylneuraminate synthase [EC:2.5.1.56],0.0e+00	PWY-6139: CMP-<i>N</i>-acetylneuraminate biosynthesis II (bacteria)	ZP_05888524	361aa	ITERM:01704,N-acetylneuraminate synthase (EC 2.5.1.56)	EC:2.5.1.56,N-acetylneuraminate synthase.	NA	NA	NA	IMG_pathway,471: CMP-N-acetylneuraminate synthesis without NeuNac 9-phosphate
162		EEX33430.1	647171931	VIC_002884	azurin		2343.36	-3.18267	0.292149	-10.894	1.23117e-27	3.81054e-26		NZ_ACZN01000016	844418..844873(-)	456	0.47	[C] Energy production and conversion	COG3241,Azurin,2.0e-43	pfam00127,Copper-bind,2.1e-26	TIGR02695,azurin,1.3e-64	NA	NA	NA	ZP_05886384	151aa	NA	NA	NA	Yes	NA	NA
163		EEX32043.1	647172188	VIC_003142	IcmF-related protein		1048.57	2.4045	0.221399	10.8605	1.77832e-27	5.47024e-26		NZ_ACZN01000017	213829..216936(+)	3108	0.44	[U] Intracellular trafficking, secretion, and vesicular transport	COG3523,Type VI protein secretion system component VasK,3.0e-107	pfam06744,IcmF_C,1.7e-46,pfam06761,IcmF-related,2.9e-42,pfam14331,ImcF-related_N,4.9e-45	TIGR03348,type VI secretion protein IcmF,0.0e+00	M00334: Type VI secretion system	KO:K11891,type VI secretion system protein ImpL,0.0e+00	NA	ZP_05886638	1035aa	NA	NA	Yes	NA	NA	NA
164		EEX33445.1	647171949	VIC_002899	hypothetical protein		4090.06	4.50314	0.414888	10.8539	1.91155e-27	5.84422e-26		NZ_ACZN01000016	862814..864049(-)	1236	0.45	NA	NA	NA	NA	NA	NA	NA	ZP_05886399	411aa	NA	NA	NA	Yes	NA	NA
165		EEX33023.1	647171523	VIC_002473	phosphoenolpyruvate synthase		4657.43	2.03433	0.187734	10.8362	2.31845e-27	7.04527e-26		NZ_ACZN01000016	380140..382512(-)	2373	0.48	[G] Carbohydrate transport and metabolism	COG0574,Phosphoenolpyruvate synthase/pyruvate phosphate dikinase,0.0e+00	pfam01326,PPDK_N,1.1e-119,pfam02896,PEP-utilizers_C,7.8e-63,pfam00391,PEP-utilizers,2.5e-26	TIGR01418,phosphoenolpyruvate synthase,0.0e+00	M00614: Anoxygenic photosynthesis in green sulfur bacteria	KO:K01007,pyruvate, water dikinase [EC:2.7.9.2],0.0e+00	GLYCOLYSIS: glycolysis I (from glucose 6-phosphate)	ZP_05885977	790aa	ITERM:00814,phosphoenolpyruvate synthase (EC 2.7.9.2)	EC:2.7.9.2,Pyruvate, water dikinase.	NA	NA	Yes	IMG_pathway,1014: Dicarboxylate/4-hydroxybutyrate cycle,IMG_pathway,289: Oxaloacetate synthesis via phosphoenolpyruvate
166		EEX35473.1	647169141	VIC_000128	general secretion pathway protein H		232.413	2.74037	0.25334	10.817	2.86056e-27	8.64028e-26		NZ_ACZN01000007	40133..40735(-)	603	0.48	NA	NA	pfam12019,GspH,5.3e-06	TIGR02532,prepilin-type N-terminal cleavage/methylation domain,3.5e-08,TIGR01708,type II secretion system protein H,1.3e-16	M00331: Type II general secretion pathway	KO:K02457,general secretion pathway protein H,0.0e+00	NA	ZP_05883662	200aa	NA	NA	Yes	NA	NA	NA
167		EEX30745.1	647174092	VIC_005041	AMP-dependent synthetase and ligase		2134.77	1.56541	0.145018	10.7945	3.65249e-27	1.09662e-25		NZ_ACZN01000020	191044..192387(-)	1344	0.41	[Q] Secondary metabolites biosynthesis, transport and catabolism	COG0318,Acyl-CoA synthetase (AMP-forming)/AMP-acid ligase II,3.0e-61	pfam00501,AMP-binding,8.2e-33,pfam00501,AMP-binding,8.0e-11,pfam13193,AMP-binding_C,2.0e-11	NA	M00086: beta-Oxidation, acyl-CoA synthesis	KO:K01897,long-chain acyl-CoA synthetase [EC:6.2.1.3],1.3e-58	PWY-6000: &gamma;-linolenate biosynthesis II (animals)	ZP_05888522	447aa	NA	EC:6.2.1.3,Long-chain-fatty-acid--CoA ligase.	Yes	NA	NA	NA
168		EEX31948.1	647172093	VIC_003047	5'-nucleotidase		1317.56	-2.34424	0.218884	-10.7099	9.14249e-27	2.7286e-25		NZ_ACZN01000017	104063..105808(-)	1746	0.45	[F] Nucleotide transport and metabolism	COG0737,2',3'-cyclic-nucleotide 2'-phosphodiesterase/5'- or 3'-nucleotidase, 5'-nucleotidase family,1.0e-61	pfam02872,5_nucleotid_C,7.5e-23,pfam00149,Metallophos,1.8e-08	NA	NA	KO:K01081,5'-nucleotidase [EC:3.1.3.5],0.0e+00	PWY-7185: UTP and CTP dephosphorylation I	ZP_05886543	581aa	NA	EC:3.1.3.5,5'-nucleotidase.	NA	NA	NA	NA
169		EEX34203.1	647171146	VIC_002101	type II/IV secretion system secretin RcpA/CpaC associated with Flp pilus assembly		821.096	-2.70148	0.253627	-10.6514	1.71774e-26	5.09631e-25		NZ_ACZN01000015	834172..835602(-)	1431	0.46	[W] Extracellular structures	COG4964,Flp pilus assembly protein, secretin CpaC,3.0e-80	pfam13629,T2SS-T3SS_pil_N,9.9e-20,pfam00263,Secretin,3.1e-39	NA	NA	KO:K02280,pilus assembly protein CpaC,0.0e+00	NA	ZP_05885610	476aa	NA	NA	NA	NA	NA	NA
170		EEX34738.1	647169811	VIC_000766	topoisomerase IV subunit B		1204.96	1.91957	0.18042	10.6394	1.95293e-26	5.76e-25		NZ_ACZN01000013	161841..163721(-)	1881	0.49	[L] Replication, recombination and repair	COG0187,DNA gyrase/topoisomerase IV, subunit B,0.0e+00	pfam02518,HATPase_c,1.6e-16,pfam01751,Toprim,4.9e-12,pfam00986,DNA_gyraseB_C,5.6e-27,pfam00204,DNA_gyraseB,3.9e-42	TIGR01055,DNA topoisomerase IV, B subunit, proteobacterial,0.0e+00	NA	KO:K02622,topoisomerase IV subunit B [EC:5.99.1.-],0.0e+00	NA	ZP_05884289	626aa	ITERM:00048,DNA topoisomerase IV subunit B (EC 5.99.1.3)	EC:5.99.1.-,Isomerases. Other isomerases. Other isomerases.	NA	NA	NA	NA
171		EEX34953.1	647170038	VIC_000987	serine--pyruvate aminotransferase/L-alanine:glyoxylate aminotransferase		1618.28	2.28589	0.214875	10.6383	1.97769e-26	5.79892e-25		NZ_ACZN01000013	418537..419658(-)	1122	0.47	[E] Amino acid transport and metabolism	COG0075,Archaeal aspartate aminotransferase or a related aminotransferase, includes purine catabolism protein PucG,6.0e-116	pfam00266,Aminotran_5,8.8e-35	NA	M00346: Formaldehyde assimilation, serine pathway	KO:K00830,alanine-glyoxylate transaminase / serine-glyoxylate transaminase / serine-pyruvate transaminase [EC:2.6.1.44 2.6.1.45 2.6.1.51],0.0e+00	GLYSYN-ALA-PWY: glycine biosynthesis III	ZP_05884504	373aa	ITERM:00750,alanine-glyoxylate aminotransferase apoenzyme (EC 2.6.1.44)	EC:2.6.1.51,Serine--pyruvate transaminase.,EC:2.6.1.45,Serine--glyoxylate transaminase.,EC:2.6.1.44,Alanine--glyoxylate transaminase.	NA	NA	NA	NA
172		EEX35569.1	647169000	VIC_000004	DNA mismatch repair protein MutL		799.713	1.3745	0.129249	10.6346	2.05736e-26	5.99744e-25		NZ_ACZN01000003	4169..6145(+)	1977	0.49	[L] Replication, recombination and repair	COG0323,DNA mismatch repair ATPase MutL,0.0e+00	pfam13589,HATPase_c_3,1.2e-11,pfam01119,DNA_mis_repair,5.4e-40,pfam08676,MutL_C,1.6e-26	TIGR00585,DNA mismatch repair protein MutL,6.6e-106	NA	KO:K03572,DNA mismatch repair protein MutL,0.0e+00	NA	ZP_05883541	658aa	ITERM:00608,DNA mismatch repair protein MutL	NA	NA	NA	NA	IMG_pathway,241: Methyl-directed mismatch repair
173		EEX30662.1	647174009	VIC_004958	hypothetical protein		13376.4	-5.1846	0.487887	-10.6266	2.24049e-26	6.49352e-25		NZ_ACZN01000020	101154..101417(+)	264	0.42	[S] Function unknown	COG4327,Uncharacterized membrane protein,3.0e-19	pfam13937,DUF4212,1.8e-34	TIGR03647,putative solute:sodium symporter small subunit,8.2e-40	NA	NA	NA	ZP_05888439	87aa	NA	NA	Yes	NA	NA	NA
174		EEX32038.1	647172183	VIC_003137	uncharacterized protein ImpJ/VasE		220.586	3.43582	0.325474	10.5563	4.74848e-26	1.36833e-24		NZ_ACZN01000017	207872..209155(-)	1284	0.47	[U] Intracellular trafficking, secretion, and vesicular transport	COG3522,Predicted component of the type VI protein secretion system,2.0e-114	pfam05936,T6SS_VasE,0.0e+00	TIGR03353,type VI secretion protein, VC_A0114 family,0.0e+00	M00334: Type VI secretion system	KO:K11893,type VI secretion system protein ImpJ,0.0e+00	NA	ZP_05886633	427aa	NA	NA	NA	NA	NA	NA
175		EEX33762.1	647170703	VIC_001658	hypothetical protein		656.18	2.85475	0.270867	10.5393	5.69196e-26	1.63083e-24		NZ_ACZN01000015	322736..323602(+)	867	0.31	NA	NA	NA	NA	NA	NA	NA	ZP_05885169	288aa	NA	NA	NA	NA	NA	NA
176		EEX31363.1	647173349	VIC_004311	hypothetical protein		253.807	2.75509	0.261565	10.5331	6.08066e-26	1.7323e-24		NZ_ACZN01000018	585178..586107(-)	930	0.42	NA	NA	NA	NA	NA	NA	NA	ZP_05887796	309aa	NA	NA	NA	Yes	NA	NA
177		EEX34333.1	647170178	VIC_001129	hypothetical protein		80.0964	4.2819	0.408429	10.4838	1.02501e-25	2.9036e-24		NZ_ACZN01000014	117662..118180(+)	519	0.51	NA	NA	NA	NA	NA	NA	NA	ZP_05884644	172aa	NA	NA	NA	NA	NA	NA
178		EEX33718.1	647170659	VIC_001614	methyl-accepting chemotaxis protein		29534.6	-3.08182	0.294101	-10.4788	1.08098e-25	3.04496e-24		NZ_ACZN01000015	257778..259673(-)	1896	0.46	[N] Cell motility	COG0840,Methyl-accepting chemotaxis protein,6.0e-51	pfam00015,MCPsignal,1.6e-47,pfam00672,HAMP,1.8e-11,pfam02743,dCache_1,6.3e-22	NA	NA	KO:K03406,methyl-accepting chemotaxis protein,0.0e+00	NA	ZP_05885125	631aa	ITERM:02328,methyl-accepting chemotaxis sensory transducer with Cache sensor	NA	Yes	NA	Yes	NA
179		EEX33868.1	647170809	VIC_001764	ATP-dependent protease La Type I		4021.32	2.02614	0.193727	10.4587	1.33657e-25	3.7439e-24		NZ_ACZN01000015	442319..444598(-)	2280	0.46	[O] Posttranslational modification, protein turnover, chaperones	COG0466,ATP-dependent Lon protease, bacterial type,0.0e+00	pfam02190,LON_substr_bdg,1.5e-35,pfam00004,AAA,3.8e-17,pfam05362,Lon_C,8.6e-99	TIGR00763,endopeptidase La,0.0e+00	NA	KO:K01338,ATP-dependent Lon protease [EC:3.4.21.53],0.0e+00	NA	ZP_05885275	759aa	ITERM:03638,ATP-dependent proteinase. Serine peptidase. MEROPS family S16	EC:3.4.21.53,Endopeptidase La.	NA	NA	NA	NA
180		EEX35214.1	647169368	VIC_000337	ATP synthase delta chain		6657.68	2.0542	0.196464	10.4559	1.37757e-25	3.8373e-24		NZ_ACZN01000010	21405..21938(-)	534	0.47	[C] Energy production and conversion	COG0712,FoF1-type ATP synthase, delta subunit,7.0e-42	pfam00213,OSCP,1.5e-53	TIGR01145,ATP synthase, F1 delta subunit,3.9e-67	M00157: F-type ATPase, prokaryotes and chloroplasts	KO:K02113,F-type H+-transporting ATPase subunit delta,1.1e-122	NA	ZP_05883865	177aa	ITERM:05510,ATP synthase F1 subcomplex delta subunit	NA	NA	NA	NA	NA
181		EEX33016.1	647171516	VIC_002466	probable Co/Zn/Cd efflux system membrane fusion protein		1705.41	6.68916	0.640819	10.4385	1.6547e-25	4.58379e-24		NZ_ACZN01000016	372851..374557(-)	1707	0.5	[M] Cell wall/membrane/envelope biogenesis	COG0845,Multidrug efflux pump subunit AcrA (membrane-fusion protein),3.0e-24	pfam11604,CusF_Ec,8.5e-18,pfam11604,CusF_Ec,5.8e-22,pfam16576,HlyD_D23,5.2e-78	TIGR01730,RND family efflux transporter, MFP subunit,2.9e-39	NA	KO:K07798,membrane fusion protein, Cu(I)/Ag(I) efflux system,0.0e+00	NA	ZP_05885970	568aa	NA	NA	Yes	NA	NA	NA
182		EEX35369.1	647169174	VIC_000157	site-specific DNA-methyltransferase (adenine-specific)		995.672	2.01482	0.193424	10.4166	2.08254e-25	5.73729e-24		NZ_ACZN01000008	15635..17413(-)	1779	0.37	[L] Replication, recombination and repair	COG2189,Adenine specific DNA methylase Mod,3.0e-25	pfam01555,N6_N4_Mtase,1.3e-35	NA	NA	KO:K07316,adenine-specific DNA-methyltransferase [EC:2.1.1.72],0.0e+00	NA	ZP_05883691	592aa	NA	EC:2.1.1.72,Site-specific DNA-methyltransferase (adenine-specific).	NA	NA	NA	NA
183		EEX34396.1	647170241	VIC_001194	UDP-glucose:sterol glucosyltransferase		656.553	-1.50681	0.144754	-10.4095	2.24514e-25	6.15144e-24		NZ_ACZN01000014	181697..182959(-)	1263	0.45	[G] Carbohydrate transport and metabolism	COG1819,UDP:flavonoid glycosyltransferase YjiC, YdhE family,6.0e-39	pfam03033,Glyco_transf_28,2.6e-15,pfam00201,UDPGT,8.1e-06	NA	NA	KO:K05841,sterol 3beta-glucosyltransferase [EC:2.4.1.173],5.2e-121	NA	ZP_05884707	420aa	NA	EC:2.4.1.173,Sterol 3-beta-glucosyltransferase.	NA	NA	NA	NA
184		EEX32020.1	647172165	VIC_003119	phospholipase/lecithinase/hemolysin		1823.79	3.99101	0.383864	10.3969	2.56012e-25	6.97632e-24		NZ_ACZN01000017	184149..185390(+)	1242	0.44	[I] Lipid transport and metabolism	COG3240,Phospholipase/lecithinase/hemolysin,9.0e-43	pfam00657,Lipase_GDSL,4.5e-18	NA	NA	KO:K11018,thermolabile hemolysin,0.0e+00	NA	ZP_05886615	413aa	NA	NA	NA	Yes	NA	NA
185		EEX33528.1	647170469	VIC_001424	TRAP transporter solute receptor		22009.5	3.91104	0.376514	10.3875	2.82677e-25	7.66131e-24		NZ_ACZN01000015	35160..36251(-)	1092	0.48	[Q] Secondary metabolites biosynthesis, transport and catabolism	COG4663,TRAP-type mannitol/chloroaromatic compound transport system, periplasmic component,7.0e-130	pfam03480,DctP,9.7e-71	NA	NA	NA	NA	ZP_05884935	363aa	NA	NA	NA	Yes	NA	NA
186		EEX35233.1	647169387	VIC_000357	DNA gyrase subunit B		3941.72	1.78733	0.172302	10.3732	3.28237e-25	8.84828e-24		NZ_ACZN01000010	39793..42210(+)	2418	0.49	[L] Replication, recombination and repair	COG0187,DNA gyrase/topoisomerase IV, subunit B,0.0e+00	pfam00204,DNA_gyraseB,2.0e-60,pfam00986,DNA_gyraseB_C,1.8e-30,pfam02518,HATPase_c,4.2e-22,pfam01751,Toprim,8.3e-19	TIGR01059,DNA gyrase, B subunit,0.0e+00	NA	KO:K02470,DNA gyrase subunit B [EC:5.99.1.3],0.0e+00	NA	ZP_05883884	805aa	ITERM:00003,DNA gyrase subunit B (EC 5.99.1.3)	EC:5.99.1.3,DNA topoisomerase (ATP-hydrolyzing).	NA	NA	NA	NA
187		EEX32777.1	647171277	VIC_002227	transcriptional regulator AraC family		1125.66	-2.20874	0.213392	-10.3506	4.15697e-25	1.1146e-23		NZ_ACZN01000016	108823..109677(+)	855	0.45	[K] Transcription	COG3708,Predicted transcriptional regulator YdeE, contains AraC-type DNA-binding domain,3.0e-20	pfam06445,GyrI-like,4.6e-28,pfam12833,HTH_18,4.6e-21	NA	NA	KO:K13653,AraC family transcriptional regulator,0.0e+00	NA	ZP_05885731	284aa	NA	NA	NA	NA	Yes	NA
188		EEX34450.1	647170295	VIC_001250	alpha-amylase 4		1212.86	2.10883	0.204145	10.3301	5.15308e-25	1.37434e-23		NZ_ACZN01000014	235243..237222(-)	1980	0.49	NA	NA	pfam00128,Alpha-amylase,1.3e-13,pfam16738,CBM26,6.0e-17,pfam02806,Alpha-amylase_C,5.9e-07	NA	NA	KO:K01176,alpha-amylase [EC:3.2.1.1],0.0e+00	NA	ZP_05884761	659aa	NA	EC:3.2.1.1,Alpha-amylase.	NA	Yes	NA	NA
189		EEX30744.1	647174091	VIC_005040	hypothetical protein		826.403	1.32172	0.128945	10.2502	1.18046e-24	3.13164e-23		NZ_ACZN01000020	190426..191043(-)	618	0.39	NA	NA	NA	NA	NA	NA	NA	ZP_05888521	205aa	NA	NA	NA	NA	NA	NA
190		EEX32579.1	647172725	VIC_003683	1,4-alpha-glucan (glycogen) branching enzyme		2378.09	1.55137	0.15159	10.234	1.39619e-24	3.68447e-23		NZ_ACZN01000017	838030..840210(-)	2181	0.49	[G] Carbohydrate transport and metabolism	COG0296,1,4-alpha-glucan branching enzyme,0.0e+00	pfam02922,CBM_48,1.7e-18,pfam02806,Alpha-amylase_C,2.0e-18,pfam00128,Alpha-amylase,2.3e-06	TIGR01515,alpha-1,4-glucan:alpha-1,4-glucan 6-glycosyltransferase,0.0e+00	M00565: Trehalose biosynthesis, D-glucose 1P => trehalose	KO:K00700,1,4-alpha-glucan branching enzyme [EC:2.4.1.18],0.0e+00	GLYCOGENSYNTH-PWY: glycogen biosynthesis I (from ADP-D-Glucose)	ZP_05887174	726aa	NA	EC:2.4.1.18,1,4-alpha-glucan branching enzyme.	NA	NA	NA	NA
191		EEX32525.1	647172671	VIC_003629	hydrolase of the alpha/beta superfamily		278.827	-2.0365	0.19928	-10.2193	1.62517e-24	4.26627e-23		NZ_ACZN01000017	767009..767881(-)	873	0.45	NA	NA	NA	NA	NA	KO:K06889,uncharacterized protein,0.0e+00	NA	ZP_05887120	290aa	NA	NA	NA	NA	NA	NA
192		EEX34532.1	647170377	VIC_001332	hypothetical protein		2141.18	-2.89444	0.283322	-10.2161	1.67963e-24	4.38627e-23		NZ_ACZN01000014	325764..326078(-)	315	0.56	NA	NA	pfam04940,BLUF,1.2e-06	NA	NA	NA	NA	ZP_05884843	104aa	NA	NA	NA	NA	NA	NA
193		EEX35571.1	647169002	VIC_000006	RNA-binding protein Hfq		1317.06	1.70467	0.166932	10.2118	1.7557e-24	4.56118e-23		NZ_ACZN01000003	7277..7543(+)	267	0.44	[T] Signal transduction mechanisms	COG1923,sRNA-binding regulator protein Hfq,7.0e-27	pfam17209,Hfq,1.8e-31	TIGR02383,RNA chaperone Hfq,1.6e-33	NA	KO:K03666,host factor-I protein,1.4e-59	NA	ZP_05883543	88aa	ITERM:00383,RNA-binding protein Hfq	NA	NA	NA	NA	NA
194		EEX35471.1	647169139	VIC_000126	general secretion pathway protein J		210.381	2.99442	0.29408	10.1823	2.37807e-24	6.14621e-23		NZ_ACZN01000007	39150..39803(-)	654	0.51	[U] Intracellular trafficking, secretion, and vesicular transport	COG4795,Type II secretory pathway, component PulJ,2.0e-35	pfam07963,N_methyl,1.4e-08,pfam11612,T2SSJ,6.3e-38	TIGR01711,type II secretion system protein J,1.7e-83,TIGR02532,prepilin-type N-terminal cleavage/methylation domain,5.6e-12	M00331: Type II general secretion pathway	KO:K02459,general secretion pathway protein J,0.0e+00	NA	ZP_05883660	217aa	ITERM:07115,type II secretion system protein J (GspJ)	NA	Yes	NA	NA	NA
195		EEX33517.1	647170458	VIC_001413	RarD protein		145.339	-2.27995	0.225226	-10.123	4.37034e-24	1.12374e-22		NZ_ACZN01000015	23940..24830(+)	891	0.47	[S] Function unknown	COG2962,Uncharacterized membrane protein RarD, contains two EamA domains,3.0e-52	pfam00892,EamA,1.2e-06,pfam00892,EamA,3.2e-09	TIGR00688,rarD protein,1.6e-48	NA	NA	NA	ZP_05884924	296aa	NA	NA	Yes	NA	NA	NA
196		EEX31341.1	647173327	VIC_004289	3,4-dihydroxy-2-butanone 4-phosphate synthase		342.054	-2.21539	0.219023	-10.1149	4.74552e-24	1.21398e-22		NZ_ACZN01000018	567571..568230(+)	660	0.51	[H] Coenzyme transport and metabolism	COG0108,3,4-dihydroxy-2-butanone 4-phosphate synthase,8.0e-81	pfam00926,DHBP_synthase,6.6e-82	TIGR00506,3,4-dihydroxy-2-butanone 4-phosphate synthase,4.3e-83	M00125: Riboflavin biosynthesis, GTP => riboflavin/FMN/FAD	KO:K02858,3,4-dihydroxy 2-butanone 4-phosphate synthase [EC:4.1.99.12],0.0e+00	PWY-6168: flavin biosynthesis III (fungi)	ZP_05887774	219aa	NA	EC:4.1.99.12,3,4-dihydroxy-2-butanone-4-phosphate synthase.	NA	NA	NA	NA
197		EEX31343.1	647173329	VIC_004291	hypothetical protein		6920.15	-3.11555	0.308384	-10.1028	5.36751e-24	1.36613e-22		NZ_ACZN01000018	569136..570542(+)	1407	0.43	NA	NA	NA	NA	NA	NA	NA	ZP_05887776	468aa	NA	NA	NA	Yes	NA	NA
198		EEX33696.1	647170637	VIC_001592	hypothetical protein		1169.03	2.12316	0.210423	10.09	6.11991e-24	1.54976e-22		NZ_ACZN01000015	226642..227811(+)	1170	0.46	NA	NA	pfam09002,DUF1887,0.0e+00	NA	NA	NA	NA	ZP_05885103	389aa	NA	NA	NA	NA	NA	NA
199		EEX32125.1	647172271	VIC_003224	hypothetical protein		3502.84	-2.16282	0.214712	-10.0731	7.26316e-24	1.83002e-22		NZ_ACZN01000017	322963..326136(-)	3174	0.45	NA	NA	pfam00989,PAS,1.6e-10,pfam02518,HATPase_c,2.7e-32,pfam00072,Response_reg,2.7e-25,pfam00072,Response_reg,1.3e-18,pfam01627,Hpt,1.3e-08,pfam00512,HisKA,3.0e-19	TIGR00229,PAS domain S-box,3.8e-17	NA	NA	NA	ZP_05886720	1057aa	ITERM:02358,PAS/PAC sensor hybrid histidine kinase (EC 2.7.13.3)	NA	NA	NA	NA	NA
200		EEX31420.1	647173406	VIC_004368	5-keto-2-deoxygluconokinase B		88.0711	2.39886	0.238324	10.0655	7.84811e-24	1.96752e-22		NZ_ACZN01000018	651934..652764(-)	831	0.48	[G] Carbohydrate transport and metabolism	COG3718,5-deoxy-D-glucuronate isomerase,8.0e-117	pfam04962,KduI,7.2e-116	TIGR04378,5-deoxy-glucuronate isomerase,9.0e-108	NA	KO:K03337,5-deoxy-glucuronate isomerase [EC:5.3.1.30],0.0e+00	P562-PWY: <I>myo</I>-inositol degradation I	ZP_05887853	276aa	ITERM:06502,5-deoxyglucuronate isomerase (EC 5.3.1.-)	EC:5.3.1.30,5-deoxy-glucuronate isomerase.	NA	NA	NA	IMG_pathway,841: myo-Inositol catabolism to glycerone phosphate, acetyl-CoA, and CO2
201		EEX34024.1	647170966	VIC_001922	succinyl-CoA ligase [ADP-forming] alpha chain		7495.5	2.03095	0.202109	10.0488	9.29847e-24	2.31953e-22		NZ_ACZN01000015	610329..611201(-)	873	0.45	[C] Energy production and conversion	COG0074,Succinyl-CoA synthetase, alpha subunit,2.0e-123	pfam00549,Ligase_CoA,3.1e-22,pfam02629,CoA_binding,3.0e-31	TIGR01019,succinyl-CoA synthetase, alpha subunit,0.0e+00	M00374: Dicarboxylate-hydroxybutyrate cycle	KO:K01902,succinyl-CoA synthetase alpha subunit [EC:6.2.1.5],0.0e+00	PWY-5392: reductive TCA cycle II	ZP_05885431	290aa	ITERM:01380,succinyl-CoA synthetase (ADP-forming) alpha subunit (EC 6.2.1.5)	EC:6.2.1.5,Succinate--CoA ligase (ADP-forming).	NA	NA	NA	NA
202		EEX33171.1	647171671	VIC_002625	predicted gluconate TRAP family transporter DctP subunit		602.287	2.49528	0.248336	10.048	9.37381e-24	2.32675e-22		NZ_ACZN01000016	559368..560384(+)	1017	0.45	[Q] Secondary metabolites biosynthesis, transport and catabolism	COG4663,TRAP-type mannitol/chloroaromatic compound transport system, periplasmic component,1.0e-48	pfam03480,DctP,5.9e-50	NA	NA	NA	NA	ZP_05886125	338aa	NA	NA	NA	Yes	NA	NA
203		EEX32258.1	647172404	VIC_003357	ABC-type amino acid transport/signal transduction systems component		660.853	-2.74936	0.273738	-10.0437	9.78882e-24	2.41779e-22		NZ_ACZN01000017	468053..468826(+)	774	0.42	[T] Signal transduction mechanisms	COG0834,ABC-type amino acid transport/signal transduction system, periplasmic component/domain,3.0e-08	pfam00497,SBP_bac_3,3.2e-13	NA	M00236: Putative polar amino acid transport system	KO:K02030,polar amino acid transport system substrate-binding protein,0.0e+00	NA	ZP_05886853	257aa	NA	NA	NA	Yes	NA	NA
204		EEX35274.1	647169428	VIC_000398	carbonic anhydrase family 3		257.138	1.68203	0.167667	10.032	1.10293e-23	2.71082e-22		NZ_ACZN01000010	81687..82238(-)	552	0.47	[R] General function prediction only	COG0663,Carbonic anhydrase or acetyltransferase, isoleucine patch superfamily,6.0e-55	pfam00132,Hexapep,1.4e-06,pfam00132,Hexapep,2.3e-05	NA	NA	NA	NA	ZP_05883925	183aa	NA	NA	NA	NA	NA	NA
205		EEX31713.1	647173705	VIC_004663	methyl-accepting chemotaxis protein		1093.66	2.17128	0.216964	10.0076	1.41199e-23	3.45351e-22		NZ_ACZN01000018	971946..972875(+)	930	0.44	NA	NA	pfam00015,MCPsignal,2.1e-31	NA	NA	KO:K03406,methyl-accepting chemotaxis protein,0.0e+00	NA	ZP_05888146	309aa	NA	NA	NA	NA	NA	NA
206		EEX33410.1	647171911	VIC_002864	na(+)-linked D-alanine glycine permease		1303.31	4.01965	0.402171	9.99488	1.60483e-23	3.90613e-22		NZ_ACZN01000016	824167..825717(-)	1551	0.46	[E] Amino acid transport and metabolism	COG1115,Na+/alanine symporter,1.0e-105	pfam01235,Na_Ala_symp,0.0e+00	TIGR00835,amino acid carrier protein,2.1e-126	NA	KO:K03310,alanine or glycine:cation symporter, AGCS family,0.0e+00	NA	ZP_05886364	516aa	NA	NA	Yes	Yes	NA	NA
207		EEX34325.1	647170170	VIC_001121	acetolactate synthase catabolic		337.094	-2.07262	0.207396	-9.99356	1.62627e-23	3.93918e-22		NZ_ACZN01000014	107884..109584(+)	1701	0.56	[E] Amino acid transport and metabolism	COG0028,Acetolactate synthase large subunit or other thiamine pyrophosphate-requiring enzyme,3.0e-119	pfam00205,TPP_enzyme_M,4.5e-25,pfam02776,TPP_enzyme_N,1.7e-45,pfam02775,TPP_enzyme_C,5.0e-35	TIGR02418,acetolactate synthase, catabolic,0.0e+00	M00570: Isoleucine biosynthesis, threonine => 2-oxobutanoate => isoleucine	KO:K01652,acetolactate synthase I/II/III large subunit [EC:2.2.1.6],0.0e+00	PWY-5938: (<i>R</i>)-acetoin biosynthesis I	ZP_05884636	566aa	ITERM:00312,acetolactate synthase, large subunit (EC 2.2.1.6)	EC:2.2.1.6,Acetolactate synthase.	NA	NA	Yes	NA
208		EEX32721.1	647171221	VIC_002169	chromosome (plasmid) partitioning protein ParB		491.235	1.81817	0.181993	9.99035	1.6799e-23	4.04953e-22		NZ_ACZN01000016	43674..44645(+)	972	0.47	[D] Cell cycle control, cell division, chromosome partitioning	COG1475,Chromosome segregation protein Spo0J, contains ParB-like nuclease domain,4.0e-11	pfam02195,ParBc,9.8e-08	TIGR00180,ParB/RepB/Spo0J family partition protein,3.5e-26	NA	KO:K03497,chromosome partitioning protein, ParB family,0.0e+00	NA	ZP_05885675	323aa	NA	NA	NA	NA	NA	NA
209		EEX32749.1	647171249	VIC_002199	transcriptional regulator		135.062	-5.69402	0.570278	-9.98464	1.77948e-23	4.26906e-22		NZ_ACZN01000016	79223..80107(+)	885	0.49	[K] Transcription	COG0583,DNA-binding transcriptional regulator, LysR family,3.0e-29	pfam03466,LysR_substrate,3.9e-25,pfam00126,HTH_1,2.1e-19	NA	NA	KO:K03566,LysR family transcriptional regulator, glycine cleavage system transcriptional activator,0.0e+00	NA	ZP_05885703	294aa	ITERM:02250,transcriptional regulator	NA	NA	NA	NA	NA
210		EEX35469.1	647169137	VIC_000124	general secretion pathway protein L		979.976	2.24414	0.22554	9.95006	2.5204e-23	6.01776e-22		NZ_ACZN01000007	36958..38172(-)	1215	0.49	[U] Intracellular trafficking, secretion, and vesicular transport	COG3297,Type II secretory pathway, component PulL,3.0e-59	pfam12693,GspL_C,6.7e-40,pfam05134,T2SSL,6.2e-64	TIGR01709,type II secretion system protein L,4.8e-91	M00331: Type II general secretion pathway	KO:K02461,general secretion pathway protein L,0.0e+00	NA	ZP_05883658	404aa	NA	NA	NA	NA	NA	NA
211		EEX30835.1	647173899	VIC_004855	hypothetical protein		415.468	1.93769	0.194914	9.94127	2.75282e-23	6.54153e-22		NZ_ACZN01000019	54379..55242(+)	864	0.46	[T] Signal transduction mechanisms	COG1660,RNase adaptor protein for sRNA GlmZ degradation, contains a P-loop ATPase domain,9.0e-105	pfam03668,ATP_bind_2,5.5e-113	NA	NA	KO:K06958,RNase adapter protein RapZ,0.0e+00	NA	ZP_05888336	287aa	NA	NA	NA	NA	NA	NA
212		EEX35338.1	647169311	VIC_000298	hypothetical protein		171.451	2.62828	0.264449	9.93869	2.82529e-23	6.68207e-22		NZ_ACZN01000009	71324..72145(-)	822	0.36	[S] Function unknown	COG1738,Uncharacterized PurR-regulated membrane protein YhhQ, DUF165 family,2.0e-07	pfam02592,Vut_1,5.1e-20	NA	NA	KO:K09125,uncharacterized protein,0.0e+00	NA	ZP_05883826	273aa	NA	NA	Yes	NA	NA	NA
213		EEX32161.1	647172307	VIC_003260	glucose-6-phosphate 1-dehydrogenase		1741.62	-1.58099	0.15912	-9.93582	2.90785e-23	6.84504e-22		NZ_ACZN01000017	361662..363164(+)	1503	0.47	[G] Carbohydrate transport and metabolism	COG0364,Glucose-6-phosphate 1-dehydrogenase,0.0e+00	pfam02781,G6PD_C,3.4e-114,pfam00479,G6PD_N,2.7e-64	TIGR00871,glucose-6-phosphate 1-dehydrogenase,0.0e+00	M00008: Entner-Doudoroff pathway, glucose-6P => glyceraldehyde-3P + pyruvate	KO:K00036,glucose-6-phosphate 1-dehydrogenase [EC:1.1.1.49 1.1.1.363],0.0e+00	OXIDATIVEPENT-PWY: pentose phosphate pathway (oxidative branch)	ZP_05886756	500aa	ITERM:01492,glucose-6-phosphate 1-dehydrogenase (EC 1.1.1.49)	EC:1.1.1.363,Glucose-6-phosphate dehydrogenase (NAD(P)(+)).,EC:1.1.1.49,Glucose-6-phosphate dehydrogenase (NADP(+)).	NA	NA	NA	IMG_pathway,340: 6-phosphogluconate synthesis via glucose-6-phosphate,IMG_pathway,341: Oxidative pentose phosphate pathway,IMG_pathway,951: RuMP cycle cleavage pathway - KDPG aldolase variant
214		EEX32049.1	647172194	VIC_003148	uncharacterized protein ImpB		540.695	6.26891	0.631259	9.93081	3.05774e-23	7.16427e-22		NZ_ACZN01000017	222216..222725(-)	510	0.45	[U] Intracellular trafficking, secretion, and vesicular transport	COG3516,Predicted component of the type VI protein secretion system,2.0e-41	pfam05591,T6SS_VipA,2.0e-58	TIGR03358,type VI secretion protein, VC_A0107 family,3.7e-60	M00334: Type VI secretion system	KO:K11901,type VI secretion system protein ImpB,1.7e-118	NA	ZP_05886644	169aa	NA	NA	NA	NA	NA	NA
215		EEX34200.1	647171143	VIC_002098	type II/IV secretion system ATP hydrolase TadA/VirB11/CpaF TadA subfamily		1075.82	-2.347	0.236717	-9.91477	3.59066e-23	8.37374e-22		NZ_ACZN01000015	830955..832445(-)	1491	0.47	[U] Intracellular trafficking, secretion, and vesicular transport	COG4962,Pilus assembly protein, ATPase of CpaF family,1.0e-118	pfam00437,T2SSE,1.2e-83	NA	NA	KO:K02283,pilus assembly protein CpaF,0.0e+00	NA	ZP_05885607	496aa	NA	NA	NA	NA	NA	NA
216		EEX34806.1	647169881	VIC_000834	ammonium transporter		189.772	-1.79535	0.181462	-9.89383	4.4275e-23	1.02426e-21		NZ_ACZN01000013	255471..256622(-)	1152	0.48	[P] Inorganic ion transport and metabolism	COG0004,Ammonia channel protein AmtB,5.0e-74	pfam00909,Ammonium_transp,2.3e-97	TIGR03644,probable ammonium transporter, marine subtype,0.0e+00,TIGR00836,ammonium transporter,2.7e-101	NA	KO:K03320,ammonium transporter, Amt family,0.0e+00	NA	ZP_05884357	383aa	ITERM:05717,ammonium transporter (TC 1.A.11)	NA	Yes	NA	NA	IMG_pathway,667: Ammonium transport via ammonium channel
217		EEX34574.1	647170419	VIC_001374	transporter BCCT family protein		115.324	3.00019	0.303242	9.89371	4.43287e-23	1.02426e-21		NZ_ACZN01000014	374075..375670(+)	1596	0.5	[M] Cell wall/membrane/envelope biogenesis	COG1292,Choline-glycine betaine transporter,4.0e-128	pfam02028,BCCT,0.0e+00	TIGR00842,choline/carnitine/betaine transport,0.0e+00	NA	KO:K03451,betaine/carnitine transporter, BCCT family,0.0e+00	NA	ZP_05884885	531aa	NA	NA	Yes	NA	NA	NA
218		EEX34739.1	647169812	VIC_000767	putative esterase		190.266	2.21128	0.223577	9.89046	4.57918e-23	1.05321e-21		NZ_ACZN01000013	163936..164517(-)	582	0.43	[R] General function prediction only	COG3150,Predicted esterase YcpF, UPF0227 family,1.0e-65	pfam05728,UPF0227,2.2e-72	NA	NA	KO:K07000,uncharacterized protein,0.0e+00	NA	ZP_05884290	193aa	NA	NA	NA	NA	NA	NA
219		EEX34026.1	647170968	VIC_001924	dihydrolipoamide succinyltransferase component (E2) of 2-oxoglutarate dehydrogenase complex		9808.4	1.85784	0.188169	9.87326	5.43706e-23	1.24481e-21		NZ_ACZN01000015	612577..613782(-)	1206	0.47	[C] Energy production and conversion	COG0508,Pyruvate/2-oxoglutarate dehydrogenase complex, dihydrolipoamide acyltransferase (E2) component,3.0e-120	pfam00364,Biotin_lipoyl,1.5e-18,pfam02817,E3_binding,3.8e-13,pfam00198,2-oxoacid_dh,5.3e-82	TIGR01347,2-oxoglutarate dehydrogenase complex dihydrolipoamide succinyltransferase (E2 component),0.0e+00	M00009: Citrate cycle (TCA cycle, Krebs cycle)	KO:K00658,2-oxoglutarate dehydrogenase E2 component (dihydrolipoamide succinyltransferase) [EC:2.3.1.61],0.0e+00	PWY-5084: 2-oxoglutarate decarboxylation to succinyl-CoA	ZP_05885433	401aa	ITERM:01462,2-oxoglutarate dehydrogenase E2 component (EC 2.3.1.61)	EC:2.3.1.61,Dihydrolipoyllysine-residue succinyltransferase.	NA	NA	Yes	IMG_pathway,334: Tricarboxylic acid cycle
220		EEX31470.1	647173456	VIC_004418	hypothetical protein		643.14	-3.32689	0.337229	-9.86536	5.88219e-23	1.3406e-21		NZ_ACZN01000018	708656..710164(+)	1509	0.47	NA	NA	pfam11840,DUF3360,0.0e+00	NA	NA	NA	NA	ZP_05887903	502aa	NA	NA	Yes	NA	NA	NA
221		EEX35102.1	647169654	VIC_000610	3-isopropylmalate dehydratase small subunit		1537.84	1.14823	0.116611	9.84663	7.08819e-23	1.60815e-21		NZ_ACZN01000012	140261..140863(+)	603	0.45	[E] Amino acid transport and metabolism	COG0066,3-isopropylmalate dehydratase small subunit,1.0e-79	pfam00694,Aconitase_C,3.1e-39	TIGR00171,3-isopropylmalate dehydratase, small subunit,1.1e-102	M00535: Isoleucine biosynthesis, pyruvate => 2-oxobutanoate	KO:K01704,3-isopropylmalate/(R)-2-methylmalate dehydratase small subunit [EC:4.2.1.33 4.2.1.35],0.0e+00	PWY-7698: 2,5-xylenol and 3,5-xylenol degradation	ZP_05884137	200aa	ITERM:00322,3-isopropylmalate dehydratase, small subunit (EC 4.2.1.33)	EC:4.2.1.35,(R)-2-methylmalate dehydratase.,EC:4.2.1.33,3-isopropylmalate dehydratase.	NA	NA	NA	NA
222		EEX30693.1	647174040	VIC_004989	polysaccharide export protein		3257.57	1.36424	0.138581	9.84431	7.2534e-23	1.63822e-21		NZ_ACZN01000020	136464..139133(-)	2670	0.42	[M] Cell wall/membrane/envelope biogenesis	COG1596,Periplasmic protein involved in polysaccharide export, contains SLBB domain of the beta-grasp fold,4.0e-20	pfam06251,Caps_synth_GfcC,8.6e-14,pfam02563,Poly_export,1.0e-07,pfam10531,SLBB,6.3e-08,pfam10531,SLBB,1.6e-06,pfam10531,SLBB,6.6e-09	NA	NA	NA	NA	ZP_05888470	889aa	NA	NA	NA	Yes	Yes	NA
223		EEX33339.1	647171840	VIC_002793	hypothetical protein		67.4007	-4.5442	0.461937	-9.83728	7.7789e-23	1.74903e-21		NZ_ACZN01000016	749293..749631(-)	339	0.43	NA	NA	NA	NA	NA	NA	NA	ZP_05886293	112aa	NA	NA	Yes	NA	NA	NA
224		EEX35524.1	647169097	VIC_000087	peroxiredoxin family protein/glutaredoxin		835.445	-2.48432	0.252836	-9.8258	8.71761e-23	1.95134e-21		NZ_ACZN01000006	30217..30945(+)	729	0.46	[O] Posttranslational modification, protein turnover, chaperones	COG0678,Peroxiredoxin,4.0e-70	pfam00462,Glutaredoxin,8.0e-19,pfam08534,Redoxin,9.5e-33	TIGR02190,Glutaredoxin-family domain,1.5e-45	NA	NA	NA	ZP_05883621	242aa	NA	NA	NA	NA	Yes	NA
225		EEX35083.1	647169635	VIC_000591	2-octaprenyl-3-methyl-6-methoxy-1,4-benzoquinol hydroxylase		516.772	1.58519	0.161387	9.82233	9.02344e-23	2.01082e-21		NZ_ACZN01000012	117996..119222(-)	1227	0.49	[C] Energy production and conversion	COG0654,2-polyprenyl-6-methoxyphenol hydroxylase and related FAD-dependent oxidoreductases,3.0e-77	pfam01494,FAD_binding_3,8.7e-30	TIGR01988,Ubiquinone biosynthesis hydroxylase, UbiH/UbiF/VisC/COQ6 family,0.0e+00	M00117: Ubiquinone biosynthesis, prokaryotes, chorismate => ubiquinone	KO:K18800,2-octaprenylphenol hydroxylase [EC:1.14.13.-],0.0e+00	NA	ZP_05884118	408aa	NA	EC:1.14.13.-,Oxidoreductases. Acting on paired donors, with incorporation or reduction of molecular oxygen. The oxygen incorporated need not be derived from O(2). With NADH or NADPH as one donor, and incorporation of one atom of oxygen.	NA	NA	NA	NA
226		EEX35210.1	647169364	VIC_000333	ATP synthase epsilon chain		5637.79	1.88267	0.192159	9.79749	1.15421e-22	2.5607e-21		NZ_ACZN01000010	17061..17483(-)	423	0.52	[C] Energy production and conversion	COG0355,FoF1-type ATP synthase, epsilon subunit,5.0e-34	pfam00401,ATP-synt_DE,2.1e-11,pfam02823,ATP-synt_DE_N,4.6e-29	TIGR01216,ATP synthase, F1 epsilon subunit (delta in mitochondria),1.4e-47	M00157: F-type ATPase, prokaryotes and chloroplasts	KO:K02114,F-type H+-transporting ATPase subunit epsilon,1.5e-96	NA	ZP_05883861	140aa	ITERM:05511,ATP synthase F1 subcomplex epsilon subunit	NA	NA	NA	NA	NA
227		EEX31336.1	647173322	VIC_004284	hypothetical protein		93.1619	-3.77458	0.385561	-9.78982	1.24511e-22	2.75022e-21		NZ_ACZN01000018	563231..563410(+)	180	0.55	NA	NA	NA	NA	NA	NA	NA	ZP_05887769	59aa	NA	NA	NA	NA	NA	NA
228		EEX30792.1	647173856	VIC_004812	cytosol aminopeptidase PepA		2860.75	1.69691	0.173769	9.76529	1.5865e-22	3.48891e-21		NZ_ACZN01000019	12027..13535(+)	1509	0.48	[E] Amino acid transport and metabolism	COG0260,Leucyl aminopeptidase,0.0e+00	pfam02789,Peptidase_M17_N,4.1e-34,pfam00883,Peptidase_M17,1.9e-122	NA	NA	KO:K01255,leucyl aminopeptidase [EC:3.4.11.1],0.0e+00	NA	ZP_05888293	502aa	ITERM:03706,aminopeptidase A. Metallo peptidase. MEROPS family M17	EC:3.4.11.1,Leucyl aminopeptidase.	NA	NA	NA	NA
229		EEX33946.1	647170888	VIC_001844	3-oxoacyl-[acyl-carrier-protein] synthase KASI		4568.81	-1.81654	0.186104	-9.7609	1.65673e-22	3.62744e-21		NZ_ACZN01000015	534114..535325(-)	1212	0.48	[I] Lipid transport and metabolism	COG0304,3-oxoacyl-(acyl-carrier-protein) synthase,3.0e-122	pfam00109,ketoacyl-synt,4.8e-45,pfam02801,Ketoacyl-synt_C,2.2e-27	NA	M00572: Pimeloyl-ACP biosynthesis, BioC-BioH pathway, malonyl-ACP => pimeloyl-ACP	KO:K00647,3-oxoacyl-[acyl-carrier-protein] synthase I [EC:2.3.1.41],0.0e+00	PWY-5971: palmitate biosynthesis II (bacteria and plants)	ZP_05885353	403aa	ITERM:00306,3-oxoacyl-[acyl-carrier-protein] synthase I (EC 2.3.1.41)	EC:2.3.1.41,Beta-ketoacyl-[acyl-carrier-protein] synthase I.	NA	NA	NA	NA
230		EEX34825.1	647169900	VIC_000857	dihydrolipoamide acetyltransferase component of pyruvate dehydrogenase complex		5656.47	-2.43234	0.249223	-9.75966	1.67713e-22	3.65615e-21		NZ_ACZN01000013	281761..283662(-)	1902	0.5	[C] Energy production and conversion	COG0508,Pyruvate/2-oxoglutarate dehydrogenase complex, dihydrolipoamide acyltransferase (E2) component,7.0e-100	pfam00198,2-oxoacid_dh,2.1e-79,pfam00364,Biotin_lipoyl,2.3e-21,pfam00364,Biotin_lipoyl,8.3e-21,pfam00364,Biotin_lipoyl,5.7e-21,pfam02817,E3_binding,3.2e-14	TIGR01348,pyruvate dehydrogenase complex dihydrolipoamide acetyltransferase, long form,0.0e+00	M00307: Pyruvate oxidation, pyruvate => acetyl-CoA	KO:K00627,pyruvate dehydrogenase E2 component (dihydrolipoamide acetyltransferase) [EC:2.3.1.12],0.0e+00	PYRUVDEHYD-PWY: pyruvate decarboxylation to acetyl CoA	ZP_05884376	633aa	NA	EC:2.3.1.12,Dihydrolipoyllysine-residue acetyltransferase.	NA	NA	Yes	NA
231		EEX33063.1	647171563	VIC_002513	hypothetical protein RbmB		4168.67	-3.61587	0.3721	-9.71745	2.54073e-22	5.51482e-21		NZ_ACZN01000016	434629..435843(-)	1215	0.43	NA	NA	pfam13229,Beta_helix,6.9e-10,pfam12708,Pectate_lyase_3,8.7e-08	NA	NA	NA	NA	ZP_05886017	404aa	NA	NA	Yes	NA	NA	NA
232		EEX34883.1	647169959	VIC_000915	TRAP transporter solute receptor		1140.69	2.96157	0.305463	9.69536	3.15525e-22	6.81914e-21		NZ_ACZN01000013	336920..337999(+)	1080	0.46	[Q] Secondary metabolites biosynthesis, transport and catabolism	COG4663,TRAP-type mannitol/chloroaromatic compound transport system, periplasmic component,4.0e-127	pfam03480,DctP,1.1e-74	NA	NA	NA	NA	ZP_05884434	359aa	NA	NA	Yes	Yes	NA	NA
233		EEX33353.1	647171854	VIC_002807	2-aminoethylphosphonate:pyruvate aminotransferase		266.962	-2.99972	0.309655	-9.68729	3.41477e-22	7.34835e-21		NZ_ACZN01000016	761134..762249(-)	1116	0.46	[F] Nucleotide transport and metabolism	COG0075,Archaeal aspartate aminotransferase or a related aminotransferase, includes purine catabolism protein PucG,3.0e-98	pfam00266,Aminotran_5,4.5e-29	TIGR03301,2-aminoethylphosphonate aminotransferase,0.0e+00,TIGR02326,2-aminoethylphosphonate--pyruvate transaminase,0.0e+00	NA	KO:K03430,2-aminoethylphosphonate-pyruvate transaminase [EC:2.6.1.37],0.0e+00	PHOSPHONOTASE-PWY: 2-aminoethylphosphonate degradation I	ZP_05886307	371aa	ITERM:06984,2-aminoethylphosphonate--pyruvate transaminase (EC 2.6.1.37)	EC:2.6.1.37,2-aminoethylphosphonate--pyruvate transaminase.	NA	NA	NA	IMG_pathway,923: 2-aminoethylphosphonate--pyruvate transamination
234		EEX33757.1	647170698	VIC_001653	transcriptional regulator IclR family		201.601	1.83696	0.189954	9.67054	4.02261e-22	8.61938e-21		NZ_ACZN01000015	318123..318908(+)	786	0.5	[K] Transcription	COG1414,DNA-binding transcriptional regulator, IclR family,2.0e-48	pfam09339,HTH_IclR,3.6e-11,pfam01614,IclR,4.9e-27	NA	NA	NA	NA	ZP_05885164	261aa	ITERM:02285,transcriptional regulator, IclR family	NA	NA	NA	NA	NA
235		EEX30696.1	647174043	VIC_004992	hypothetical protein		444.784	1.72795	0.178786	9.66491	4.24994e-22	9.06775e-21		NZ_ACZN01000020	141019..141711(+)	693	0.39	NA	NA	pfam11102,YjbF,1.1e-50	NA	NA	NA	NA	ZP_05888473	230aa	NA	NA	NA	Yes	NA	NA
236		EEX34027.1	647170969	VIC_001925	2-oxoglutarate dehydrogenase E1 component		23598	1.90012	0.196943	9.64808	5.00869e-22	1.06413e-20		NZ_ACZN01000015	613810..616635(-)	2826	0.47	[C] Energy production and conversion	COG0567,2-oxoglutarate dehydrogenase complex, dehydrogenase (E1) component, and related enzymes,0.0e+00	pfam00676,E1_dh,1.7e-49,pfam16870,OxoGdeHyase_C,1.7e-54,pfam02779,Transket_pyr,5.2e-66,pfam16078,2-oxogl_dehyd_N,6.3e-14	TIGR00239,2-oxoglutarate dehydrogenase, E1 component,0.0e+00	M00011: Citrate cycle, second carbon oxidation, 2-oxoglutarate => oxaloacetate	KO:K00164,2-oxoglutarate dehydrogenase E1 component [EC:1.2.4.2],0.0e+00	PWY-5084: 2-oxoglutarate decarboxylation to succinyl-CoA	ZP_05885434	941aa	ITERM:01461,2-oxoglutarate dehydrogenase E1 component (EC 1.2.4.2)	EC:1.2.4.2,Oxoglutarate dehydrogenase (succinyl-transferring).	NA	NA	NA	IMG_pathway,334: Tricarboxylic acid cycle
237		EEX30906.1	647172890	VIC_003848	hypothetical protein		3062.42	-4.55841	0.473723	-9.62252	6.4239e-22	1.35905e-20		NZ_ACZN01000018	48613..48792(-)	180	0.47	NA	NA	NA	NA	NA	NA	NA	ZP_05887339	59aa	NA	NA	NA	NA	NA	NA
238		EEX34686.1	647169759	VIC_000712	thymidine phosphorylase		1229.12	-2.24856	0.234205	-9.60081	7.9318e-22	1.67101e-20		NZ_ACZN01000013	105219..106547(-)	1329	0.49	[F] Nucleotide transport and metabolism	COG0213,Thymidine phosphorylase,0.0e+00	pfam07831,PYNP_C,1.6e-23,pfam00591,Glycos_transf_3,5.6e-49,pfam02885,Glycos_trans_3N,1.4e-21	TIGR02643,thymidine phosphorylase,0.0e+00,TIGR02644,pyrimidine-nucleoside phosphorylase,0.0e+00	NA	KO:K00758,thymidine phosphorylase [EC:2.4.2.4],0.0e+00	NA	ZP_05884237	442aa	ITERM:01823,thymidine phosphorylase (EC 2.4.2.4)	EC:2.4.2.4,Thymidine phosphorylase.	NA	NA	NA	IMG_pathway,449: Thymine conversion to dTMP
239		EEX34287.1	647170132	VIC_001083	hypothetical protein		18142.2	-3.5041	0.36636	-9.56465	1.12586e-21	2.36195e-20		NZ_ACZN01000014	66841..67563(-)	723	0.5	[S] Function unknown	COG5513,Predicted secreted protein,3.0e-06	pfam09394,Inhibitor_I42,1.9e-14	NA	NA	KO:K14475,inhibitor of cysteine peptidase,1.9e-124	NA	ZP_05884598	240aa	NA	NA	NA	NA	NA	NA
240		EEX33245.1	647171746	VIC_002699	hypothetical protein		163.826	-4.28808	0.449167	-9.54675	1.33827e-21	2.79587e-20		NZ_ACZN01000016	649818..650063(-)	246	0.43	NA	NA	NA	NA	NA	NA	NA	ZP_05886199	81aa	NA	NA	NA	NA	NA	NA
241		EEX35001.1	647169553	VIC_000509	2-keto-3-deoxy-D-arabino-heptulosonate-7- phosphate synthase I alpha		610.934	4.08242	0.427834	9.54205	1.40034e-21	2.9134e-20		NZ_ACZN01000012	26256..27329(-)	1074	0.47	[E] Amino acid transport and metabolism	COG0722,3-deoxy-D-arabino-heptulosonate 7-phosphate (DAHP) synthase,0.0e+00	pfam00793,DAHP_synth_1,6.2e-105	TIGR00034,phospho-2-dehydro-3-deoxyheptonate aldolase,0.0e+00	M00022: Shikimate pathway, phosphoenolpyruvate + erythrose-4P => chorismate	KO:K01626,3-deoxy-7-phosphoheptulonate synthase [EC:2.5.1.54],0.0e+00	PWY-6164: 3-dehydroquinate biosynthesis I	ZP_05884036	357aa	ITERM:00330,3-deoxy-D-arabinoheptulosonate-7-phosphate synthase (EC 2.5.1.54)	EC:2.5.1.54,3-deoxy-7-phosphoheptulonate synthase.	NA	NA	NA	IMG_pathway,146: Chorismate synthesis
242		EEX34047.1	647170989	VIC_001945	asparagine synthetase [glutamine-hydrolyzing]		596.128	2.40688	0.252341	9.53822	1.45303e-21	2.99814e-20		NZ_ACZN01000015	637259..638923(+)	1665	0.48	[E] Amino acid transport and metabolism	COG0367,Asparagine synthetase B (glutamine-hydrolyzing),0.0e+00	pfam13537,GATase_7,9.6e-40,pfam00733,Asn_synthase,7.4e-56	TIGR01536,asparagine synthase (glutamine-hydrolyzing),9.5e-120	NA	KO:K01953,asparagine synthase (glutamine-hydrolysing) [EC:6.3.5.4],0.0e+00	ASPARAGINE-BIOSYNTHESIS: L-asparagine biosynthesis I	ZP_05885454	554aa	NA	EC:6.3.5.4,Asparagine synthase (glutamine-hydrolyzing).	NA	NA	NA	NA
243		EEX31220.1	647173206	VIC_004165	hypothetical protein		1412.84	-3.04395	0.319124	-9.53846	1.44968e-21	2.99814e-20		NZ_ACZN01000018	416967..417761(-)	795	0.45	NA	NA	pfam05630,NPP1,6.6e-42	NA	NA	NA	NA	ZP_05887653	264aa	NA	NA	NA	Yes	NA	NA
244		EEX35578.1	647169009	VIC_000013	FKBP-type peptidyl-prolyl cis-trans isomerase FkpA precursor		2012.81	1.58059	0.16575	9.536	1.48443e-21	3.05038e-20		NZ_ACZN01000003	12692..13486(+)	795	0.46	[O] Posttranslational modification, protein turnover, chaperones	COG0545,FKBP-type peptidyl-prolyl cis-trans isomerase,2.0e-54	pfam01346,FKBP_N,1.5e-34,pfam00254,FKBP_C,5.4e-29	NA	NA	KO:K03772,FKBP-type peptidyl-prolyl cis-trans isomerase FkpA [EC:5.2.1.8],0.0e+00	NA	ZP_05883550	264aa	NA	EC:5.2.1.8,Peptidylprolyl isomerase.	NA	Yes	NA	NA
245		EEX35232.1	647169386	VIC_000356	DNA recombination and repair protein RecF		806.287	1.87487	0.196638	9.53461	1.50455e-21	3.07911e-20		NZ_ACZN01000010	38697..39779(+)	1083	0.47	[L] Replication, recombination and repair	COG1195,Recombinational DNA repair ATPase RecF,4.0e-113	pfam02463,SMC_N,3.7e-37	TIGR00611,recF protein,6.2e-123	NA	KO:K03629,DNA replication and repair protein RecF,0.0e+00	NA	ZP_05883883	360aa	ITERM:00056,DNA replication and repair protein RecF	NA	NA	NA	NA	NA
246		EEX33327.1	647171828	VIC_002781	NifU-related domain containing protein		953.388	-2.6118	0.274161	-9.52653	1.62624e-21	3.31462e-20		NZ_ACZN01000016	738302..738994(+)	693	0.48	[O] Posttranslational modification, protein turnover, chaperones	COG0822,NifU homolog involved in Fe-S cluster formation,8.0e-12	pfam01592,NifU_N,1.8e-05	NA	NA	NA	NA	ZP_05886281	230aa	NA	NA	NA	NA	NA	NA
247		EEX33579.1	647170520	VIC_001475	cysteine desulfurase		2600.76	-1.74838	0.184153	-9.49419	2.21929e-21	4.50507e-20		NZ_ACZN01000015	91344..92579(-)	1236	0.48	[E] Amino acid transport and metabolism	COG0520,Selenocysteine lyase/Cysteine desulfurase,4.0e-94	pfam00266,Aminotran_5,1.6e-69	TIGR01976,cysteine desulfurase family protein, VC1184 subfamily,0.0e+00	NA	NA	NA	ZP_05884986	411aa	NA	NA	NA	NA	NA	NA
248		EEX31866.1	647172011	VIC_002965	amino acid ABC transporter amino acid-binding protein		8808.61	-3.04426	0.322608	-9.43641	3.85776e-21	7.79953e-20		NZ_ACZN01000017	14028..14801(+)	774	0.43	[E] Amino acid transport and metabolism	COG0834,ABC-type amino acid transport/signal transduction system, periplasmic component/domain,7.0e-13	pfam00497,SBP_bac_3,6.8e-16	NA	M00236: Putative polar amino acid transport system	KO:K02030,polar amino acid transport system substrate-binding protein,0.0e+00	NA	ZP_05886461	257aa	ITERM:05951,amino acid ABC transporter substrate-binding protein, PAAT family (TC 3.A.1.3.-)	NA	NA	Yes	NA	NA
249		EEX32002.1	647172147	VIC_003101	anaerobic glycerol-3-phosphate dehydrogenase subunit C		269.624	2.88102	0.30569	9.42467	4.3147e-21	8.68831e-20		NZ_ACZN01000017	162542..163771(+)	1230	0.44	[C] Energy production and conversion	COG0247,Fe-S oxidoreductase,4.0e-67	pfam13183,Fer4_8,6.1e-10,pfam02754,CCG,5.6e-13,pfam02754,CCG,9.4e-16	TIGR03379,glycerol-3-phosphate dehydrogenase, anaerobic, C subunit,0.0e+00	NA	KO:K00113,glycerol-3-phosphate dehydrogenase subunit C [EC:1.1.5.3],0.0e+00	PWY-4261: glycerol degradation I	ZP_05886597	409aa	ITERM:06446,glycerol 3-phosphate dehydrogenase (quinone) subunit C (EC 1.1.5.3)	EC:1.1.5.3,Glycerol-3-phosphate dehydrogenase.	NA	NA	NA	NA
250		EEX31172.1	647173156	VIC_004117	ABC transporter ATP-binding protein		1609.89	-2.02853	0.216064	-9.38859	6.08095e-21	1.2196e-19		NZ_ACZN01000018	365574..367103(-)	1530	0.45	[R] General function prediction only	COG0488,ATPase components of ABC transporters with duplicated ATPase domains,0.0e+00	pfam00005,ABC_tran,1.7e-19,pfam00005,ABC_tran,1.4e-21,pfam12848,ABC_tran_Xtn,5.7e-22	NA	NA	NA	NA	ZP_05887605	509aa	NA	NA	NA	NA	Yes	NA
251		EEX31283.1	647173269	VIC_004230	DNA gyrase subunit A		4836.6	1.53307	0.163406	9.38199	6.47378e-21	1.29321e-19		NZ_ACZN01000018	500800..503442(-)	2643	0.47	[L] Replication, recombination and repair	COG0188,DNA gyrase/topoisomerase IV, subunit A,0.0e+00	pfam03989,DNA_gyraseA_C,6.9e-14,pfam03989,DNA_gyraseA_C,2.3e-08,pfam00521,DNA_topoisoIV,0.0e+00,pfam03989,DNA_gyraseA_C,1.2e-11,pfam03989,DNA_gyraseA_C,4.9e-11,pfam03989,DNA_gyraseA_C,8.3e-16,pfam03989,DNA_gyraseA_C,1.6e-08	TIGR01063,DNA gyrase, A subunit,0.0e+00	NA	KO:K02469,DNA gyrase subunit A [EC:5.99.1.3],0.0e+00	NA	ZP_05887716	880aa	ITERM:00002,DNA gyrase subunit A (EC 5.99.1.3)	EC:5.99.1.3,DNA topoisomerase (ATP-hydrolyzing).	NA	NA	NA	NA
252		EEX31503.1	647173493	VIC_004451	autoinducer 1 sensor kinase/phosphatase luxN		808.792	2.10781	0.224859	9.37392	6.98879e-21	1.39055e-19		NZ_ACZN01000018	747086..749611(+)	2526	0.38	[T] Signal transduction mechanisms	COG0642,Signal transduction histidine kinase,3.0e-25	pfam02518,HATPase_c,2.7e-14,pfam00072,Response_reg,2.8e-23	NA	NA	KO:K15850,two-component system, autoinducer 1 sensor kinase/phosphatase LuxN [EC:2.7.13.3 3.1.3.-],0.0e+00	NA	ZP_05887936	841aa	NA	EC:3.1.3.-,Hydrolases. Acting on ester bonds. Phosphoric monoester hydrolases.,EC:2.7.13.3,Histidine kinase.	Yes	NA	NA	NA
253		EEX33717.1	647170658	VIC_001613	glutamate decarboxylase		10848.9	-2.7647	0.294983	-9.37239	7.0909e-21	1.40529e-19		NZ_ACZN01000015	256080..257750(-)	1671	0.46	[E] Amino acid transport and metabolism	COG0076,Glutamate or tyrosine decarboxylase or a related PLP-dependent protein,3.0e-61	pfam00282,Pyridoxal_deC,2.7e-31	NA	NA	NA	NA	ZP_05885124	556aa	NA	NA	NA	NA	NA	NA
254		EEX31272.1	647173258	VIC_004219	zn-dependent hydrolase		278.05	2.74117	0.292823	9.36119	7.88431e-21	1.55637e-19		NZ_ACZN01000018	489227..490003(-)	777	0.47	NA	NA	pfam00753,Lactamase_B,6.2e-13	NA	NA	NA	NA	ZP_05887705	258aa	NA	NA	NA	NA	NA	NA
255		EEX30692.1	647174039	VIC_004988	lipopolysaccharide biosynthesis		4204.8	1.03926	0.111081	9.35589	8.28994e-21	1.63003e-19		NZ_ACZN01000020	135446..136408(-)	963	0.41	[M] Cell wall/membrane/envelope biogenesis	COG3765,LPS O-antigen chain length determinant protein, WzzB/FepE family,1.0e-09	pfam13807,GNVR,1.6e-10,pfam02706,Wzz,1.3e-19	NA	NA	NA	NA	ZP_05888469	320aa	NA	NA	Yes	NA	NA	NA
256		EEX35212.1	647169366	VIC_000335	ATP synthase gamma chain		11809	2.12532	0.227284	9.35094	8.68699e-21	1.70143e-19		NZ_ACZN01000010	18941..19807(-)	867	0.46	[C] Energy production and conversion	COG0224,FoF1-type ATP synthase, gamma subunit,8.0e-103	pfam00231,ATP-synt,1.0e-99	TIGR01146,ATP synthase, F1 gamma subunit,3.0e-115	NA	KO:K02115,F-type H+-transporting ATPase subunit gamma,0.0e+00	NA	ZP_05883863	288aa	ITERM:05509,ATP synthase F1 subcomplex gamma subunit	NA	NA	NA	NA	NA
257		EEX30729.1	647174076	VIC_005025	undecaprenyl-phosphate N-acetylglucosaminyl 1-phosphate transferase		197.342	1.91518	0.204866	9.34843	8.896e-21	1.73558e-19		NZ_ACZN01000020	176639..177703(+)	1065	0.38	[M] Cell wall/membrane/envelope biogenesis	COG0472,UDP-N-acetylmuramyl pentapeptide phosphotransferase/UDP-N-acetylglucosamine-1-phosphate transferase,2.0e-36	pfam00953,Glycos_transf_4,5.4e-30	TIGR02380,undecaprenyl-phosphate alpha-N-acetylglucosaminyl 1-phosphatetransferase,0.0e+00	NA	KO:K02851,UDP-GlcNAc:undecaprenyl-phosphate GlcNAc-1-phosphate transferase [EC:2.7.8.33],0.0e+00	TEICHOICACID-PWY: teichoic acid (poly-glycerol) biosynthesis	ZP_05888506	354aa	NA	EC:2.7.8.33,UDP-N-acetylglucosamine--undecaprenyl-phosphate N-acetylglucosaminephosphotransferase.	Yes	NA	NA	NA
258		EEX35215.1	647169369	VIC_000338	ATP synthase B chain		6413.83	1.95707	0.209486	9.34221	9.43422e-21	1.83346e-19		NZ_ACZN01000010	21953..22423(-)	471	0.47	[C] Energy production and conversion	COG0711,FoF1-type ATP synthase, membrane subunit b or b',9.0e-19	pfam00430,ATP-synt_B,7.1e-36	TIGR01144,ATP synthase, F0 subunit b,1.6e-63	M00157: F-type ATPase, prokaryotes and chloroplasts	KO:K02109,F-type H+-transporting ATPase subunit b,5.0e-106	NA	ZP_05883866	156aa	NA	NA	Yes	NA	NA	NA
259		EEX34344.1	647170189	VIC_001140	hypothetical protein		327.195	-2.665	0.286009	-9.31786	1.18706e-20	2.29803e-19		NZ_ACZN01000014	127420..127593(+)	174	0.49	NA	NA	NA	NA	NA	NA	NA	ZP_05884655	57aa	NA	NA	NA	NA	NA	NA
260		EEX32488.1	647172634	VIC_003592	acyl-CoA dehydrogenase domain protein		69.4934	2.88701	0.310522	9.29726	1.44106e-20	2.77903e-19		NZ_ACZN01000017	725210..727069(-)	1860	0.47	[I] Lipid transport and metabolism	COG1960,Acyl-CoA dehydrogenase related to the alkylation response protein AidB,4.0e-68	pfam00441,Acyl-CoA_dh_1,2.8e-27,pfam02771,Acyl-CoA_dh_N,2.8e-07,pfam01841,Transglut_core,1.1e-11,pfam02770,Acyl-CoA_dh_M,1.4e-23	NA	NA	NA	NA	ZP_05887083	619aa	NA	NA	NA	NA	Yes	NA
261		EEX35560.1	647169028	VIC_000027	glutamate--cysteine ligase		1380.28	1.33278	0.14337	9.29607	1.45731e-20	2.7996e-19		NZ_ACZN01000004	8733..10301(+)	1569	0.46	[H] Coenzyme transport and metabolism	COG2918,Gamma-glutamylcysteine synthetase,0.0e+00	pfam04262,Glu_cys_ligase,0.0e+00	TIGR01434,glutamate--cysteine ligase,0.0e+00	M00118: Glutathione biosynthesis, glutamate => glutathione	KO:K01919,glutamate--cysteine ligase [EC:6.3.2.2],0.0e+00	PWY-6840: homoglutathione biosynthesis	ZP_05883564	522aa	ITERM:01727,glutamate-cysteine ligase (EC 6.3.2.2)	EC:6.3.2.2,Glutamate--cysteine ligase.	NA	NA	NA	IMG_pathway,415: Glutathione synthesis
262		EEX31569.1	647173559	VIC_004517	biotin synthesis protein BioC		142.652	1.95826	0.210907	9.28493	1.61808e-20	3.09659e-19		NZ_ACZN01000018	812323..813126(-)	804	0.46	NA	NA	pfam08241,Methyltransf_11,1.7e-25	TIGR02072,malonyl-acyl carrier protein O-methyltransferase BioC,3.3e-69	M00572: Pimeloyl-ACP biosynthesis, BioC-BioH pathway, malonyl-ACP => pimeloyl-ACP	KO:K02169,malonyl-CoA O-methyltransferase [EC:2.1.1.197],0.0e+00	PWY-6519: 8-amino-7-oxononanoate biosynthesis I	ZP_05888002	267aa	ITERM:05458,pimeloyl-CoA biosynthesis protein BioC	EC:2.1.1.197,Malonyl-[acyl-carrier protein] O-methyltransferase.	NA	NA	NA	NA
263		EEX32182.1	647172328	VIC_003281	putative threonine efflux protein		1945.04	-2.57181	0.277134	-9.28003	1.69438e-20	3.23028e-19		NZ_ACZN01000017	382291..382875(+)	585	0.46	[E] Amino acid transport and metabolism	COG1280,Threonine/homoserine/homoserine lactone efflux protein,1.0e-20	pfam01810,LysE,5.7e-13	NA	NA	NA	NA	ZP_05886777	194aa	NA	NA	Yes	NA	NA	NA
264		EEX33309.1	647171810	VIC_002763	hypothetical protein		263.241	-3.29398	0.354981	-9.27932	1.70557e-20	3.2393e-19		NZ_ACZN01000016	717731..718186(+)	456	0.43	NA	NA	pfam11911,DUF3429,4.8e-25	NA	NA	NA	NA	ZP_05886263	151aa	NA	NA	Yes	NA	NA	NA
265		EEX32046.1	647172191	VIC_003145	protein ImpG/VasA		143.369	2.81406	0.303806	9.26269	1.99353e-20	3.77191e-19		NZ_ACZN01000017	218490..220238(-)	1749	0.46	[U] Intracellular trafficking, secretion, and vesicular transport	COG3519,Type VI protein secretion system component VasA,0.0e+00	pfam05947,T6SS_TssF,0.0e+00	TIGR03359,type VI secretion protein, VC_A0110 family,0.0e+00	M00334: Type VI secretion system	KO:K11896,type VI secretion system protein ImpG,0.0e+00	NA	ZP_05886641	582aa	NA	NA	NA	NA	Yes	NA
266		EEX35218.1	647169372	VIC_000341	ATP synthase protein I		5498.73	1.71779	0.185485	9.2611	2.02344e-20	3.8141e-19		NZ_ACZN01000010	23629..24018(-)	390	0.47	[C] Energy production and conversion	COG3312,FoF1-type ATP synthase assembly protein I,1.0e-17	pfam03899,ATP-synt_I,4.0e-21	NA	NA	KO:K02116,ATP synthase protein I,3.6e-86	NA	ZP_05883869	129aa	NA	NA	Yes	NA	NA	NA
267		EEX33663.1	647170604	VIC_001559	pyruvate formate-lyase		8807.92	-2.20305	0.237923	-9.25951	2.05371e-20	3.85667e-19		NZ_ACZN01000015	187905..190181(+)	2277	0.46	[C] Energy production and conversion	COG1882,Pyruvate-formate lyase,0.0e+00	pfam01228,Gly_radical,3.3e-43,pfam02901,PFL-like,0.0e+00	TIGR01255,formate acetyltransferase 1,0.0e+00	NA	KO:K00656,formate C-acetyltransferase [EC:2.3.1.54],0.0e+00	PWY4LZ-257: superpathway of fermentation (<i>Chlamydomonas reinhardtii</i>)	ZP_05885070	758aa	NA	EC:2.3.1.54,Formate C-acetyltransferase.	NA	NA	Yes	NA
268		EEX31990.1	647172135	VIC_003089	hypothetical protein		210.444	2.16152	0.233928	9.2401	2.46269e-20	4.60744e-19		NZ_ACZN01000017	148700..149365(+)	666	0.41	NA	NA	pfam07238,PilZ,9.9e-13,pfam12945,YcgR_2,2.9e-11	NA	NA	NA	NA	ZP_05886585	221aa	NA	NA	NA	NA	NA	NA
269		EEX33840.1	647170781	VIC_001736	2,4-dienoyl-CoA reductase [NADPH]		7605.04	2.0921	0.226633	9.23124	2.67529e-20	4.98658e-19		NZ_ACZN01000015	411719..413788(-)	2070	0.48	[C] Energy production and conversion	COG1902,2,4-dienoyl-CoA reductase or related NADH-dependent reductase, Old Yellow Enzyme (OYE) family,2.0e-105	pfam07992,Pyr_redox_2,2.8e-24,pfam00724,Oxidored_FMN,5.0e-81	NA	NA	KO:K00219,2,4-dienoyl-CoA reductase (NADPH2) [EC:1.3.1.34],0.0e+00	PWY-7337: 10-<i>cis</i>-heptadecenoyl-CoA degradation (yeast)	ZP_05885247	689aa	NA	EC:1.3.1.34,2,4-dienoyl-CoA reductase (NADPH).	NA	NA	Yes	NA
270		EEX34969.1	647170054	VIC_001003	protein YtfJ precursor		1734.5	2.32149	0.251998	9.21233	3.19119e-20	5.92616e-19		NZ_ACZN01000013	438262..438768(+)	507	0.47	[R] General function prediction only	COG3054,Predicted transcriptional regulator,9.0e-63	pfam09695,YtfJ_HI0045,1.6e-76	TIGR01626,conserved hypothetical protein YtfJ-family, TIGR01626,1.9e-86	NA	KO:K07109,uncharacterized protein,2.9e-117	NA	ZP_05884520	168aa	NA	NA	NA	NA	NA	NA
271		EEX31091.1	647173075	VIC_004036	PhlD		170.307	2.67051	0.290356	9.19735	3.66869e-20	6.78775e-19		NZ_ACZN01000018	273291..274334(+)	1044	0.41	[Q] Secondary metabolites biosynthesis, transport and catabolism	COG3424,Predicted naringenin-chalcone synthase,2.0e-57	pfam02797,Chal_sti_synt_C,3.4e-19,pfam00195,Chal_sti_synt_N,7.7e-16	NA	NA	KO:K15431,phloroglucinol synthase [EC:2.3.1.-],0.0e+00	NA	ZP_05887524	347aa	NA	EC:2.3.1.-,Transferases. Acyltransferases. Transferring groups other than amino-acyl groups.	NA	NA	NA	NA
272		EEX31441.1	647173427	VIC_004389	epi-inositol hydrolase		126.571	2.75465	0.299634	9.19341	3.80598e-20	7.01587e-19		NZ_ACZN01000018	674108..675955(-)	1848	0.53	[G] Carbohydrate transport and metabolism	COG3962,TPP-dependent trihydroxycyclohexane-1,2-dione (THcHDO) dehydratase, myo-inositol metabolism,0.0e+00	pfam00205,TPP_enzyme_M,2.6e-34,pfam02775,TPP_enzyme_C,3.1e-32,pfam02776,TPP_enzyme_N,1.2e-41	TIGR04377,3,5/4-trihydroxycyclohexa-1,2-dione hydrolase,0.0e+00	NA	KO:K03336,3D-(3,5/4)-trihydroxycyclohexane-1,2-dione acylhydrolase (decyclizing) [EC:3.7.1.22],0.0e+00	P562-PWY: <I>myo</I>-inositol degradation I	ZP_05887874	615aa	ITERM:06496,3D-(3,5/4)-trihydroxycyclohexane-1,2-dione hydrolase (EC 3.7.1.-)	EC:3.7.1.22,3D-(3,5/4)-trihydroxycyclohexane-1,2-dione acylhydrolase (decyclizing).	NA	NA	NA	IMG_pathway,841: myo-Inositol catabolism to glycerone phosphate, acetyl-CoA, and CO2
273		EEX34455.1	647170300	VIC_001255	phospholipase D/Transphosphatidylase		131.228	2.48043	0.269993	9.18703	4.03852e-20	7.413e-19		NZ_ACZN01000014	240532..241983(+)	1452	0.5	[I] Lipid transport and metabolism	COG1502,Phosphatidylserine/phosphatidylglycerophosphate/cardiolipin synthase or related enzyme,8.0e-23	pfam13091,PLDc_2,4.9e-14,pfam13091,PLDc_2,1.3e-14,pfam12836,HHH_3,1.3e-06	NA	NA	NA	NA	ZP_05884766	483aa	NA	NA	NA	Yes	NA	NA
274		EEX31860.1	647172005	VIC_002959	hypothetical protein		388.005	-4.11856	0.448318	-9.18669	4.05098e-20	7.413e-19		NZ_ACZN01000017	10240..10362(+)	123	0.36	NA	NA	NA	NA	NA	NA	NA	ZP_05886455	40aa	NA	NA	NA	NA	NA	NA
275		EEX30733.1	647174080	VIC_005029	hypothetical protein		385.863	2.27838	0.24831	9.17554	4.49309e-20	8.19214e-19		NZ_ACZN01000020	180367..181116(-)	750	0.37	NA	NA	pfam00132,Hexapep,4.2e-04	NA	NA	NA	NA	ZP_05888510	249aa	NA	NA	NA	NA	NA	NA
276		EEX34329.1	647170174	VIC_001125	hypothetical protein		1034.04	-1.9023	0.207357	-9.17405	4.55567e-20	8.27613e-19		NZ_ACZN01000014	113543..114220(+)	678	0.53	NA	NA	NA	NA	NA	NA	NA	ZP_05884640	225aa	NA	NA	NA	NA	NA	NA
277		EEX35393.1	647169198	VIC_000181	soluble pyridine nucleotide transhydrogenase		1114.46	1.02857	0.112312	9.15819	5.27753e-20	9.5529e-19		NZ_ACZN01000008	37216..38616(+)	1401	0.5	[C] Energy production and conversion	COG1249,Pyruvate/2-oxoglutarate dehydrogenase complex, dihydrolipoamide dehydrogenase (E3) component or related enzyme,4.0e-127	pfam07992,Pyr_redox_2,1.5e-59,pfam02852,Pyr_redox_dim,2.8e-30	NA	NA	KO:K00322,NAD(P) transhydrogenase [EC:1.6.1.1],0.0e+00	NA	ZP_05883715	466aa	NA	EC:1.6.1.1,NAD(P)(+) transhydrogenase (Si-specific).	NA	NA	NA	NA
278		EEX33347.1	647171848	VIC_002801	5'-nucleotidase yjjG		250.425	-1.9936	0.21777	-9.15463	5.45444e-20	9.83539e-19		NZ_ACZN01000016	755977..756651(+)	675	0.43	[H] Coenzyme transport and metabolism	COG1011,FMN phosphatase YigB, HAD superfamily,8.0e-38	pfam13419,HAD_2,1.9e-23	TIGR01549,haloacid dehalogenase superfamily, subfamily IA, variant 1 with third motif having Dx(3-4)D or Dx(3-4)E,8.5e-20,TIGR02254,noncanonical pyrimidine nucleotidase, YjjG family,8.5e-90,TIGR01509,haloacid dehalogenase superfamily, subfamily IA, variant 3 with third motif having DD or ED,6.0e-13	NA	KO:K07025,putative hydrolase of the HAD superfamily,0.0e+00	NA	ZP_05886301	224aa	NA	NA	NA	NA	NA	NA
279		EEX31565.1	647173555	VIC_004513	putative transcriptional regulator		2454.14	-2.93434	0.320544	-9.15427	5.47283e-20	9.83539e-19		NZ_ACZN01000018	809633..810052(-)	420	0.42	NA	NA	pfam12680,SnoaL_2,4.0e-12	NA	NA	NA	NA	ZP_05887998	139aa	NA	NA	NA	NA	NA	NA
280		EEX34198.1	647171141	VIC_002096	flp pilus assembly protein TadC		756.125	-2.5357	0.277312	-9.14384	6.02734e-20	1.07932e-18		NZ_ACZN01000015	829028..829972(-)	945	0.46	[W] Extracellular structures	COG2064,Pilus assembly protein TadC,1.0e-17	pfam00482,T2SSF,1.0e-22	NA	NA	KO:K12511,tight adherence protein C,0.0e+00	NA	ZP_05885605	314aa	NA	NA	Yes	NA	NA	NA
281		EEX33852.1	647170793	VIC_001748	ABC-type uncharacterized transport system permease component		1098.98	2.48095	0.271381	9.14193	6.13477e-20	1.09465e-18		NZ_ACZN01000015	426209..427153(-)	945	0.48	[R] General function prediction only	COG4120,ABC-type uncharacterized transport system, permease component,3.0e-86	pfam02653,BPD_transp_2,9.9e-26	NA	M00247: Putative ABC transport system	KO:K05832,putative ABC transport system permease protein,0.0e+00	NA	ZP_05885259	314aa	NA	NA	Yes	NA	NA	NA
282		EEX31068.1	647173052	VIC_004013	cytolysin secretion protein VvhB		562.732	3.5618	0.389729	9.13916	6.29379e-20	1.11905e-18		NZ_ACZN01000018	252244..252750(+)	507	0.44	NA	NA	NA	NA	NA	NA	NA	ZP_05887501	168aa	NA	NA	NA	Yes	NA	NA
283		EEX34826.1	647169901	VIC_000858	pyruvate dehydrogenase E1 component		9047.59	-2.53818	0.277823	-9.13596	6.48277e-20	1.14857e-18		NZ_ACZN01000013	283682..286345(-)	2664	0.48	[C] Energy production and conversion	COG2609,Pyruvate dehydrogenase complex, dehydrogenase (E1) component,0.0e+00	pfam00456,Transketolase_N,3.7e-09	TIGR00759,pyruvate dehydrogenase E1 component, homodimeric type,0.0e+00	NA	KO:K00163,pyruvate dehydrogenase E1 component [EC:1.2.4.1],0.0e+00	PYRUVDEHYD-PWY: pyruvate decarboxylation to acetyl CoA	ZP_05884377	887aa	NA	EC:1.2.4.1,Pyruvate dehydrogenase (acetyl-transferring).	NA	NA	NA	NA
284		EEX33808.1	647170749	VIC_001704	predicted esterase of the alpha-beta hydrolase superfamily		1040.24	1.58952	0.174644	9.10149	8.91014e-20	1.57308e-18		NZ_ACZN01000015	378548..379699(-)	1152	0.47	[I] Lipid transport and metabolism	COG4667,Predicted phospholipase, patatin/cPLA2 family,3.0e-70	pfam01734,Patatin,2.4e-18	NA	NA	NA	NA	ZP_05885215	383aa	NA	NA	NA	NA	NA	NA
285		EEX32110.1	647172256	VIC_003209	L-proline Glycine Betaine ABC transport system permease protein proW		118.519	4.12405	0.45371	9.08962	9.93846e-20	1.74847e-18		NZ_ACZN01000017	305260..306102(-)	843	0.45	[E] Amino acid transport and metabolism	COG4176,ABC-type proline/glycine betaine transport system, permease component,2.0e-83	pfam00528,BPD_transp_1,6.1e-26	TIGR03416,choline ABC transporter, permease protein,9.8e-130	M00208: Glycine betaine/proline transport system	KO:K02001,glycine betaine/proline transport system permease protein,0.0e+00	NA	ZP_05886705	280aa	NA	NA	Yes	NA	NA	NA
286		EEX34207.1	647171150	VIC_002105	hypothetical protein		780.619	-3.68594	0.405843	-9.08219	1.06408e-19	1.8655e-18		NZ_ACZN01000015	838292..838441(-)	150	0.43	NA	NA	NA	NA	NA	KO:K02651,pilus assembly protein Flp/PilA,3.0e-28	NA	ZP_05885614	49aa	NA	NA	Yes	NA	NA	NA
287		EEX31187.1	647173171	VIC_004132	hypothetical protein		1343.74	-3.0776	0.338895	-9.08126	1.07325e-19	1.87501e-18		NZ_ACZN01000018	380431..381822(+)	1392	0.47	[U] Intracellular trafficking, secretion, and vesicular transport	COG4961,Flp pilus assembly protein TadG,1.0e-05	pfam00092,VWA,5.0e-08	NA	NA	NA	NA	ZP_05887620	463aa	NA	NA	Yes	NA	NA	NA
288		EEX31562.1	647173552	VIC_004510	hypothetical protein		4947.59	-2.72474	0.300402	-9.07031	1.18683e-19	2.06623e-18		NZ_ACZN01000018	806821..807618(-)	798	0.43	[S] Function unknown	COG3496,Uncharacterized conserved protein, DUF1365 family,1.0e-74	pfam07103,DUF1365,6.0e-67	NA	NA	KO:K09701,uncharacterized protein,0.0e+00	NA	ZP_05887995	265aa	NA	NA	NA	NA	NA	NA
289		EEX34740.1	647169813	VIC_000768	3',5'-cyclic-nucleotide phosphodiesterase		497.219	1.67788	0.185093	9.06506	1.24541e-19	2.16072e-18		NZ_ACZN01000013	164547..165365(-)	819	0.45	[T] Signal transduction mechanisms	COG1409,3',5'-cyclic AMP phosphodiesterase CpdA,3.0e-37	pfam00149,Metallophos,3.1e-17	NA	NA	KO:K03651,Icc protein,0.0e+00	NA	ZP_05884291	272aa	NA	NA	NA	NA	NA	NA
290		EEX31834.1	647173828	VIC_004784	Trp repressor-binding protein		321.52	1.84849	0.203923	9.06463	1.25027e-19	2.16168e-18		NZ_ACZN01000018	1090327..1090893(+)	567	0.5	[C] Energy production and conversion	COG0655,Multimeric flavodoxin WrbA,3.0e-33	pfam03358,FMN_red,1.3e-11	TIGR01755,NAD(P)H:quinone oxidoreductase, type IV,3.2e-43	NA	KO:K03809,NAD(P)H dehydrogenase (quinone) [EC:1.6.5.2],0.0e+00	PWY-7731: superpathway of photosynthetic hydrogen production	ZP_05888267	188aa	NA	EC:1.6.5.2,NAD(P)H dehydrogenase (quinone).	NA	NA	NA	NA
291		EEX35284.1	647169257	VIC_000242	D-alanyl-D-alanine carboxypeptidase		947.561	1.20793	0.133495	9.04847	1.44981e-19	2.49806e-18		NZ_ACZN01000009	10907..12085(-)	1179	0.46	[M] Cell wall/membrane/envelope biogenesis	COG1686,D-alanyl-D-alanine carboxypeptidase,2.0e-118	pfam00768,Peptidase_S11,4.7e-95,pfam07943,PBP5_C,1.5e-27	NA	NA	KO:K07258,D-alanyl-D-alanine carboxypeptidase (penicillin-binding protein 5/6) [EC:3.4.16.4],0.0e+00	PWY-5265: peptidoglycan biosynthesis II (staphylococci)	ZP_05883772	392aa	ITERM:04575,penicillin-binding protein 6. Serine peptidase. MEROPS family S11	EC:3.4.16.4,Serine-type D-Ala-D-Ala carboxypeptidase.	NA	Yes	Yes	NA
292		EEX32059.1	647172204	VIC_003158	sigma-54 dependent transcriptional regulator		183.725	3.84867	0.425515	9.04473	1.50036e-19	2.57631e-18		NZ_ACZN01000017	236055..237692(+)	1638	0.48	[K] Transcription	COG3604,Transcriptional regulator containing GAF, AAA-type ATPase, and DNA-binding Fis domains,8.0e-106	pfam13185,GAF_2,1.9e-09,pfam02954,HTH_8,1.1e-08,pfam00158,Sigma54_activat,2.4e-69	NA	NA	NA	NA	ZP_05886654	545aa	NA	NA	NA	NA	NA	NA
293		EEX32919.1	647171419	VIC_002369	immunogenic protein		4432.58	1.75603	0.194173	9.04362	1.51561e-19	2.5936e-18		NZ_ACZN01000016	254714..255688(-)	975	0.49	[R] General function prediction only	COG2358,TRAP-type uncharacterized transport system, periplasmic component,3.0e-101	pfam16868,NMT1_3,1.7e-98	TIGR02122,TRAP transporter solute receptor, TAXI family,8.6e-120	NA	KO:K07080,uncharacterized protein,0.0e+00	NA	ZP_05885873	324aa	NA	NA	Yes	Yes	NA	NA
294		EEX31008.1	647172992	VIC_003953	ABC-type polar amino acid transport system ATPase component		2454.59	2.0032	0.222446	9.00533	2.15023e-19	3.6671e-18		NZ_ACZN01000018	180647..181396(-)	750	0.45	[E] Amino acid transport and metabolism	COG1126,ABC-type polar amino acid transport system, ATPase component,3.0e-117	pfam00005,ABC_tran,8.5e-39	NA	M00232: General L-amino acid transport system	KO:K09972,general L-amino acid transport system ATP-binding protein [EC:3.6.3.-],0.0e+00	NA	ZP_05887441	249aa	ITERM:05953,amino acid ABC transporter ATP-binding protein, PAAT family (TC 3.A.1.3.-)	EC:3.6.3.-,Hydrolases. Acting on acid anhydrides. Acting on acid anhydrides; catalyzing transmembrane movement of substances.	NA	NA	Yes	NA
295		EEX35367.1	647169172	VIC_000155	hypothetical protein		1636.43	1.5679	0.17424	8.99851	2.28803e-19	3.88888e-18		NZ_ACZN01000008	8890..12771(-)	3882	0.44	NA	NA	NA	NA	NA	NA	NA	ZP_05883689	1293aa	NA	NA	NA	NA	NA	NA
296		EEX34531.1	647170376	VIC_001331	hypothetical protein		678.972	-2.8023	0.311564	-8.99429	2.37763e-19	4.02751e-18		NZ_ACZN01000014	325287..325403(-)	117	0.52	NA	NA	NA	NA	NA	NA	NA	ZP_05884842	38aa	NA	NA	NA	NA	NA	NA
297		EEX35190.1	647169524	VIC_000485	guanosine-5'-triphosphate,3'-diphosphate pyrophosphatase		721.159	1.35913	0.151226	8.98741	2.53133e-19	4.27344e-18		NZ_ACZN01000011	98856..100346(-)	1491	0.5	[F] Nucleotide transport and metabolism	COG0248,Exopolyphosphatase/pppGpp-phosphohydrolase,5.0e-123	pfam02541,Ppx-GppA,6.3e-87	TIGR03706,exopolyphosphatase,3.8e-90	NA	KO:K01524,exopolyphosphatase / guanosine-5'-triphosphate,3'-diphosphate pyrophosphatase [EC:3.6.1.11 3.6.1.40],0.0e+00	PPGPPMET-PWY: ppGpp biosynthesis	ZP_05884012	496aa	NA	EC:3.6.1.11,Exopolyphosphatase.,EC:3.6.1.40,Guanosine-5'-triphosphate,3'-diphosphate diphosphatase.	NA	NA	NA	NA
298		EEX34025.1	647170967	VIC_001923	succinyl-CoA ligase [ADP-forming] beta chain		9571.04	1.93135	0.215266	8.9719	2.91434e-19	4.90353e-18		NZ_ACZN01000015	611201..612367(-)	1167	0.46	[C] Energy production and conversion	COG0045,Succinyl-CoA synthetase, beta subunit,0.0e+00	pfam08442,ATP-grasp_2,6.0e-79,pfam00549,Ligase_CoA,9.2e-25	TIGR01016,succinyl-CoA synthetase, beta subunit,0.0e+00	M00620: Incomplete reductive citrate cycle, acetyl-CoA => oxoglutarate	KO:K01903,succinyl-CoA synthetase beta subunit [EC:6.2.1.5],0.0e+00	PWY66-398: TCA cycle III (animals)	ZP_05885432	388aa	ITERM:01381,succinyl-CoA synthetase (ADP-forming) beta subunit (EC 6.2.1.5)	EC:6.2.1.5,Succinate--CoA ligase (ADP-forming).	NA	NA	NA	NA
299		EEX30697.1	647174044	VIC_004993	hypothetical protein		342.271	1.91388	0.213426	8.96742	3.03554e-19	5.09037e-18		NZ_ACZN01000020	141717..142457(+)	741	0.41	NA	NA	pfam06251,Caps_synth_GfcC,1.1e-48	NA	NA	NA	NA	ZP_05888474	246aa	NA	NA	NA	Yes	NA	NA
300		EEX35213.1	647169367	VIC_000336	ATP synthase alpha chain		23948.2	2.10607	0.23509	8.95857	3.2893e-19	5.49751e-18		NZ_ACZN01000010	19883..21391(-)	1509	0.47	[C] Energy production and conversion	COG0056,FoF1-type ATP synthase, alpha subunit,0.0e+00	pfam00306,ATP-synt_ab_C,1.1e-41,pfam00006,ATP-synt_ab,4.5e-71,pfam02874,ATP-synt_ab_N,7.8e-14	TIGR00962,proton translocating ATP synthase, F1 alpha subunit,0.0e+00	M00157: F-type ATPase, prokaryotes and chloroplasts	KO:K02111,F-type H+-transporting ATPase subunit alpha [EC:3.6.3.14],0.0e+00	PWY-7219: adenosine ribonucleotides <i>de novo</i> biosynthesis	ZP_05883864	502aa	NA	EC:3.6.3.14,H(+)-transporting two-sector ATPase.	NA	NA	NA	NA
301		EEX34407.1	647170252	VIC_001205	glutathione S-transferase		465.668	-2.67763	0.299486	-8.94077	3.86483e-19	6.43796e-18		NZ_ACZN01000014	188461..189108(-)	648	0.51	[O] Posttranslational modification, protein turnover, chaperones	COG0625,Glutathione S-transferase,2.0e-14	pfam13417,GST_N_3,3.4e-08	NA	NA	KO:K00799,glutathione S-transferase [EC:2.5.1.18],0.0e+00	PWY-6842: glutathione-mediated detoxification II	ZP_05884718	215aa	NA	EC:2.5.1.18,Glutathione transferase.	NA	NA	NA	NA
302		EEX33575.1	647170516	VIC_001471	zinc protease insulinase family		2116.2	-1.25947	0.140946	-8.93588	4.03966e-19	6.70691e-18		NZ_ACZN01000015	85485..88232(-)	2748	0.45	[R] General function prediction only	COG0612,Predicted Zn-dependent peptidase,2.0e-49	pfam05193,Peptidase_M16_C,1.2e-10,pfam00675,Peptidase_M16,1.5e-28,pfam05193,Peptidase_M16_C,7.6e-13	NA	NA	KO:K07263,zinc protease [EC:3.4.24.-],0.0e+00	NA	ZP_05884982	915aa	NA	EC:3.4.24.-,Hydrolases. Acting on peptide bonds (peptidases). Metalloendopeptidases.	NA	Yes	NA	NA
303		EEX33352.1	647171853	VIC_002806	putative aminotransferase in phosphonate-related cluster		197.28	-2.67923	0.300447	-8.91747	4.77045e-19	7.89406e-18		NZ_ACZN01000016	759749..761131(-)	1383	0.47	[E] Amino acid transport and metabolism	COG0160,4-aminobutyrate aminotransferase or related aminotransferase,3.0e-106	pfam00202,Aminotran_3,1.0e-82	NA	M00027: GABA (gamma-Aminobutyrate) shunt	KO:K00823,4-aminobutyrate aminotransferase [EC:2.6.1.19],0.0e+00	PWY-6535: 4-aminobutanoate degradation I	ZP_05886306	460aa	ITERM:00492,4-aminobutyrate aminotransferase apoenzyme (EC 2.6.1.19)	EC:2.6.1.19,4-aminobutyrate--2-oxoglutarate transaminase.	NA	NA	Yes	NA
304		EEX34869.1	647169945	VIC_000901	peptidyl-prolyl cis-trans isomerase SurA		823.085	1.47171	0.165087	8.91478	4.88786e-19	8.06176e-18		NZ_ACZN01000013	324952..326247(+)	1296	0.45	NA	NA	pfam13616,Rotamase_3,2.3e-21,pfam00639,Rotamase,2.5e-23,pfam09312,SurA_N,1.6e-41	NA	NA	KO:K03771,peptidyl-prolyl cis-trans isomerase SurA [EC:5.2.1.8],0.0e+00	NA	ZP_05884420	431aa	ITERM:07182,periplasmic chaperone for outer membrane proteins SurA	EC:5.2.1.8,Peptidylprolyl isomerase.	NA	NA	Yes	NA
305		EEX34204.1	647171147	VIC_002102	flp pilus assembly protein RcpC/CpaB		443.221	-2.79692	0.313784	-8.9135	4.94469e-19	8.12875e-18		NZ_ACZN01000015	835644..836387(-)	744	0.45	[W] Extracellular structures	COG3745,Flp pilus assembly protein CpaB,1.0e-34	pfam08666,SAF,6.5e-08,pfam16976,RcpC,5.9e-28	TIGR03177,Flp pilus assembly protein CpaB,2.6e-76	NA	KO:K02279,pilus assembly protein CpaB,0.0e+00	NA	ZP_05885611	247aa	NA	NA	Yes	NA	NA	NA
306		EEX32317.1	647172463	VIC_003416	hypothetical protein		148.738	-3.01426	0.338194	-8.91281	4.97561e-19	8.15285e-18		NZ_ACZN01000017	536957..537130(+)	174	0.47	NA	NA	NA	NA	NA	NA	NA	ZP_05886912	57aa	NA	NA	NA	NA	NA	NA
307		EEX33332.1	647171833	VIC_002786	SH3 domain protein		467.023	-1.26406	0.141836	-8.91208	5.00851e-19	8.18002e-18		NZ_ACZN01000016	741615..742268(+)	654	0.46	NA	NA	NA	NA	NA	NA	NA	ZP_05886286	217aa	NA	NA	Yes	NA	NA	NA
308		EEX34623.1	647169696	VIC_000649	outer membrane protein assembly factor YaeT precursor		1789.36	1.33338	0.149669	8.90883	5.15759e-19	8.39615e-18		NZ_ACZN01000013	37012..39417(-)	2406	0.45	[M] Cell wall/membrane/envelope biogenesis	COG4775,Outer membrane protein assembly factor BamA,0.0e+00	pfam07244,POTRA,1.3e-17,pfam07244,POTRA,2.4e-10,pfam01103,Bac_surface_Ag,3.1e-89,pfam07244,POTRA,5.5e-16,pfam07244,POTRA,1.2e-10	TIGR03303,outer membrane protein assembly complex, YaeT protein,0.0e+00	NA	KO:K07277,outer membrane protein insertion porin family,0.0e+00	NA	ZP_05884174	801aa	ITERM:07185,Beta-barrel assembly machine subunit BamA	NA	NA	Yes	NA	NA
309		EEX31285.1	647173271	VIC_004232	ribonucleotide reductase of class Ia (aerobic) alpha subunit		7631.56	1.62088	0.181953	8.9082	5.18693e-19	8.41659e-18		NZ_ACZN01000018	504905..507187(+)	2283	0.46	[F] Nucleotide transport and metabolism	COG0209,Ribonucleotide reductase alpha subunit,0.0e+00	pfam03477,ATP-cone,5.9e-19,pfam00317,Ribonuc_red_lgN,5.9e-12,pfam02867,Ribonuc_red_lgC,1.0e-118	TIGR02506,ribonucleoside-diphosphate reductase, alpha subunit,0.0e+00	M00053: Pyrimidine deoxyribonuleotide biosynthesis, CDP/CTP => dCDP/dCTP,dTDP/dTTP	KO:K00525,ribonucleoside-diphosphate reductase alpha chain [EC:1.17.4.1],0.0e+00	PWY-7222: guanosine deoxyribonucleotides <i>de novo</i> biosynthesis II	ZP_05887718	760aa	ITERM:00728,ribonucleoside-diphosphate reductase class Ia alpha subunit (EC 1.17.4.1)	EC:1.17.4.1,Ribonucleoside-diphosphate reductase.	NA	NA	Yes	NA
310		EEX35370.1	647169175	VIC_000158	hypothetical protein		343.112	1.76368	0.198032	8.906	5.29065e-19	8.5572e-18		NZ_ACZN01000008	17517..18437(-)	921	0.48	NA	NA	pfam13280,WYL,3.9e-12	NA	NA	NA	NA	ZP_05883692	306aa	NA	NA	NA	NA	NA	NA
311		EEX32937.1	647171437	VIC_002387	microbial collagenase secreted		66776.2	-3.21916	0.361476	-8.9056	5.3099e-19	8.56072e-18		NZ_ACZN01000016	275600..278071(+)	2472	0.47	NA	NA	pfam01752,Peptidase_M9,1.8e-105,pfam08453,Peptidase_M9_N,1.7e-53,pfam00801,PKD,2.1e-14	NA	NA	KO:K01387,microbial collagenase [EC:3.4.24.3],0.0e+00	NA	ZP_05885891	823aa	NA	EC:3.4.24.3,Microbial collagenase.	NA	Yes	NA	NA
312		EEX32024.1	647172169	VIC_003123	hypothetical protein		11828.9	-2.21308	0.249612	-8.86611	7.57484e-19	1.21732e-17		NZ_ACZN01000017	189326..189673(-)	348	0.4	NA	NA	pfam09361,Phasin_2,3.4e-19	TIGR02809,phasin family protein,7.9e-59	NA	NA	NA	ZP_05886619	115aa	NA	NA	NA	NA	NA	NA
313		EEX31490.1	647173480	VIC_004438	excinuclease ABC subunit C		426.701	1.77679	0.200547	8.85972	8.02141e-19	1.28496e-17		NZ_ACZN01000018	732952..734718(-)	1767	0.45	[L] Replication, recombination and repair	COG0322,Excinuclease UvrABC, nuclease subunit,0.0e+00	pfam08459,UvrC_HhH_N,7.0e-41,pfam14520,HHH_5,1.2e-10,pfam01541,GIY-YIG,1.8e-09,pfam02151,UVR,1.1e-09	TIGR00194,excinuclease ABC, C subunit,0.0e+00	NA	KO:K03703,excinuclease ABC subunit C,0.0e+00	NA	ZP_05887923	588aa	ITERM:00498,Excinuclease ABC subunit C	NA	NA	NA	NA	IMG_pathway,194: DNA incision (NER)
314		EEX31564.1	647173554	VIC_004512	oxidoreductase short-chain dehydrogenase/reductase family		2502.22	-2.78578	0.31511	-8.84064	9.51699e-19	1.51969e-17		NZ_ACZN01000018	808911..809636(-)	726	0.46	[R] General function prediction only	COG0300,Short-chain dehydrogenase,2.0e-28	pfam00106,adh_short,6.9e-34	NA	NA	NA	NA	ZP_05887997	241aa	NA	NA	NA	NA	NA	NA
315		EEX30665.1	647174012	VIC_004961	sensor histidine kinase		584.789	1.6691	0.18907	8.82792	1.0664e-18	1.69743e-17		NZ_ACZN01000020	103849..107277(-)	3429	0.52	[E] Amino acid transport and metabolism	COG0591,Na+/proline symporter,2.0e-64	pfam12860,PAS_7,1.6e-43,pfam02518,HATPase_c,4.5e-20,pfam00512,HisKA,8.6e-13,pfam00072,Response_reg,6.1e-12	NA	NA	NA	NA	ZP_05888442	1142aa	NA	NA	Yes	NA	Yes	NA
316		EEX33240.1	647171741	VIC_002694	maltose/maltodextrin ABC transporter substrate binding periplasmic protein MalE		15075.9	1.93824	0.219892	8.8145	1.20222e-18	1.90758e-17		NZ_ACZN01000016	643236..644417(+)	1182	0.47	[G] Carbohydrate transport and metabolism	COG2182,Maltose-binding periplasmic protein MalE,9.0e-106	pfam13416,SBP_bac_8,7.9e-44	NA	M00194: Maltose/maltodextrin transport system	KO:K10108,maltose/maltodextrin transport system substrate-binding protein,0.0e+00	NA	ZP_05886194	393aa	ITERM:05787,maltooligosaccharide-binding protein	NA	NA	Yes	NA	NA
317		EEX32573.1	647172719	VIC_003677	hypothetical protein		680.502	-1.9565	0.221979	-8.8139	1.2087e-18	1.9118e-17		NZ_ACZN01000017	832729..833877(-)	1149	0.5	[S] Function unknown	COG4102,Uncharacterized conserved protein, DUF1501 family,3.0e-78	pfam07394,DUF1501,2.5e-35	NA	NA	NA	NA	ZP_05887168	382aa	NA	NA	NA	Yes	NA	NA
318		EEX33996.1	647170938	VIC_001894	hypothetical protein		122.779	-2.45466	0.279117	-8.79436	1.43863e-18	2.26833e-17		NZ_ACZN01000015	583014..583229(-)	216	0.5	[S] Function unknown	COG4519,Uncharacterized protein,3.0e-30	pfam09904,HTH_43,6.7e-29	NA	NA	NA	NA	ZP_05885403	71aa	NA	NA	NA	NA	NA	NA
319		EEX33285.1	647171786	VIC_002739	oxidoreductase aldo/keto reductase family		175.121	-1.81842	0.206833	-8.79173	1.47268e-18	2.31474e-17		NZ_ACZN01000016	691822..692808(+)	987	0.45	[R] General function prediction only	COG0667,Predicted oxidoreductase (related to aryl-alcohol dehydrogenase),1.0e-86	pfam00248,Aldo_ket_red,7.3e-78	NA	NA	NA	NA	ZP_05886239	328aa	NA	NA	NA	NA	NA	NA
320		EEX31686.1	647173677	VIC_004636	alkaline phosphatase		5112.97	-2.34536	0.266829	-8.78975	1.49896e-18	2.34868e-17		NZ_ACZN01000018	943192..944769(+)	1578	0.48	[R] General function prediction only	COG1785,Alkaline phosphatase,1.0e-78	pfam00245,Alk_phosphatase,1.6e-83	NA	M00126: Tetrahydrofolate biosynthesis, GTP => THF	KO:K01077,alkaline phosphatase [EC:3.1.3.1],0.0e+00	PWY-5491: diethylphosphate degradation	ZP_05888119	525aa	NA	EC:3.1.3.1,Alkaline phosphatase.	NA	Yes	NA	NA
321		EEX32278.1	647172424	VIC_003377	putative Cytochrome bd2 subunit I		2143.74	-3.51691	0.400489	-8.78155	1.61234e-18	2.51846e-17		NZ_ACZN01000017	493927..495315(+)	1389	0.47	[C] Energy production and conversion	COG1271,Cytochrome bd-type quinol oxidase, subunit 1,0.0e+00	pfam01654,Cyt_bd_oxida_I,0.0e+00	NA	M00153: Cytochrome d ubiquinol oxidase	KO:K00425,cytochrome d ubiquinol oxidase subunit I [EC:1.10.3.-],0.0e+00	NA	ZP_05886873	462aa	ITERM:06137,cytochrome bd-I ubiquinol oxidase subunit 1 apoprotein (EC 1.10.3.10)	EC:1.10.3.-,Oxidoreductases. Acting on diphenols and related substances as donors. With oxygen as acceptor.	Yes	NA	NA	NA
322		EEX33455.1	647171959	VIC_002909	hypothetical protein		947.91	-3.22336	0.367189	-8.77848	1.65699e-18	2.58017e-17		NZ_ACZN01000016	876332..876643(-)	312	0.45	NA	NA	pfam13778,DUF4174,8.3e-18	NA	NA	NA	NA	ZP_05886409	103aa	NA	NA	NA	NA	NA	NA
323		EEX30572.1	647173919	VIC_004868	hypothetical protein		8710.7	-4.40202	0.501648	-8.77512	1.70716e-18	2.65006e-17		NZ_ACZN01000020	12208..12498(-)	291	0.39	NA	NA	pfam09458,H_lectin,6.1e-07	NA	NA	NA	NA	ZP_05888349	96aa	NA	NA	NA	NA	NA	NA
324		EEX32039.1	647172184	VIC_003138	type VI secretion lipoprotein/VasD		35.2323	4.35726	0.497217	8.7633	1.8961e-18	2.93428e-17		NZ_ACZN01000017	209209..209523(-)	315	0.41	NA	NA	pfam12790,T6SS-SciN,2.0e-20	TIGR03352,type VI secretion lipoprotein, VC_A0113 family,2.1e-29	M00334: Type VI secretion system	KO:K11906,type VI secretion system protein VasD,3.4e-72	NA	ZP_05886634	104aa	NA	NA	NA	NA	NA	NA
325		EEX34604.1	647169677	VIC_000628	acyl-CoA dehydrogenase short-chain specific		12400.5	3.08415	0.35211	8.75906	1.96881e-18	3.03742e-17		NZ_ACZN01000013	15638..18088(+)	2451	0.49	[I] Lipid transport and metabolism	COG1960,Acyl-CoA dehydrogenase related to the alkylation response protein AidB,2.0e-45	pfam02771,Acyl-CoA_dh_N,9.4e-15,pfam09317,DUF1974,2.2e-114,pfam00441,Acyl-CoA_dh_1,3.5e-14	NA	M00087: beta-Oxidation	KO:K06445,acyl-CoA dehydrogenase [EC:1.3.99.-],0.0e+00	NA	ZP_05884155	816aa	NA	EC:1.3.99.-,Oxidoreductases. Acting on the CH-CH group of donors. With other acceptors.	Yes	NA	NA	NA
326		EEX30763.1	647174110	VIC_005059	trimeric LpxA family protein		79.4791	2.57854	0.295284	8.73242	2.49286e-18	3.8341e-17		NZ_ACZN01000020	210530..211210(+)	681	0.38	NA	NA	NA	NA	NA	NA	NA	ZP_05888540	226aa	NA	NA	NA	NA	NA	NA
327		EEX35199.1	647169353	VIC_000322	protoporphyrinogen IX oxidase oxygen-independent HemG		134.559	2.50447	0.286829	8.73157	2.51153e-18	3.85102e-17		NZ_ACZN01000010	3463..3990(-)	528	0.44	[H] Coenzyme transport and metabolism	COG4635,Protoporphyrinogen IX oxidase, menaquinone-dependent (flavodoxin domain),1.0e-56	pfam12724,Flavodoxin_5,5.7e-52	NA	M00121: Heme biosynthesis, glutamate => protoheme/siroheme	KO:K00230,menaquinone-dependent protoporphyrinogen oxidase [EC:1.3.5.3],1.2e-128	PWY-5531: chlorophyllide <i>a</i> biosynthesis II (anaerobic)	ZP_05883850	175aa	NA	EC:1.3.5.3,Protoporphyrinogen IX dehydrogenase (menaquinone).	NA	NA	NA	NA
328		EEX34199.1	647171142	VIC_002097	flp pilus assembly protein TadB		837.276	-2.5317	0.290171	-8.72485	2.6653e-18	4.07434e-17		NZ_ACZN01000015	829975..830943(-)	969	0.44	[W] Extracellular structures	COG4965,Flp pilus assembly protein TadB,2.0e-47	pfam00482,T2SSF,6.3e-20	NA	NA	KO:K12510,tight adherence protein B,0.0e+00	NA	ZP_05885606	322aa	NA	NA	Yes	NA	NA	NA
329		EEX33662.1	647170603	VIC_001558	hypothetical protein		1629.57	-1.94391	0.223044	-8.71534	2.89885e-18	4.41788e-17		NZ_ACZN01000015	186058..187605(+)	1548	0.49	NA	NA	pfam11840,DUF3360,0.0e+00	NA	NA	NA	NA	ZP_05885069	515aa	NA	NA	Yes	NA	NA	NA
330		EEX32493.1	647172639	VIC_003597	choline-glycine betaine transporter		454.427	2.82996	0.32477	8.71373	2.94026e-18	4.46741e-17		NZ_ACZN01000017	730388..731980(+)	1593	0.48	[M] Cell wall/membrane/envelope biogenesis	COG1292,Choline-glycine betaine transporter,0.0e+00	pfam02028,BCCT,0.0e+00	TIGR00842,choline/carnitine/betaine transport,0.0e+00	NA	KO:K03451,betaine/carnitine transporter, BCCT family,0.0e+00	NA	ZP_05887088	530aa	NA	NA	Yes	NA	NA	NA
331		EEX34734.1	647169807	VIC_000762	putative membrane protein		993.74	1.40904	0.162128	8.69093	3.59476e-18	5.44536e-17		NZ_ACZN01000013	156383..156841(+)	459	0.44	[S] Function unknown	COG3105,Uncharacterized membrane-anchored protein YhcB, DUF1043 family,2.0e-33	pfam06295,DUF1043,6.9e-42	NA	NA	KO:K09908,uncharacterized protein,4.9e-106	NA	ZP_05884285	152aa	NA	NA	Yes	NA	NA	NA
332		EEX34567.1	647170412	VIC_001367	hypothetical protein		505.553	-2.17723	0.25069	-8.68493	3.78971e-18	5.72337e-17		NZ_ACZN01000014	366369..367097(-)	729	0.55	NA	NA	NA	NA	NA	NA	NA	ZP_05884878	242aa	NA	NA	NA	NA	NA	NA
333		EEX34684.1	647169757	VIC_000710	purine nucleoside phosphorylase		1090.14	-1.64824	0.190129	-8.66905	4.35734e-18	6.56088e-17		NZ_ACZN01000013	103152..103871(-)	720	0.47	[F] Nucleotide transport and metabolism	COG0813,Purine-nucleoside phosphorylase,4.0e-109	pfam01048,PNP_UDP_1,2.6e-40	TIGR00107,purine-nucleoside phosphorylase, family 1 (deoD),5.0e-122	NA	KO:K03784,purine-nucleoside phosphorylase [EC:2.4.2.1],0.0e+00	PWY-6611: adenine and adenosine salvage V	ZP_05884235	239aa	ITERM:01306,purine-nucleoside phosphorylase (EC 2.4.2.1)	EC:2.4.2.1,Purine-nucleoside phosphorylase.	NA	NA	NA	NA
334		EEX31941.1	647172086	VIC_003040	lipoprotein putative		267.659	-1.91136	0.220779	-8.65737	4.82788e-18	7.2476e-17		NZ_ACZN01000017	95564..97072(-)	1509	0.47	[R] General function prediction only	COG2319,WD40 repeat,7.0e-08	NA	NA	NA	NA	NA	ZP_05886536	502aa	NA	NA	NA	NA	NA	NA
335		EEX30683.1	647174030	VIC_004979	hypothetical protein		794.827	-1.3682	0.158088	-8.65468	4.94309e-18	7.39841e-17		NZ_ACZN01000020	126206..126793(-)	588	0.43	[S] Function unknown	COG3068,Uncharacterized protein YjaG, DUF416 family,2.0e-80	pfam04222,DUF416,3.3e-77	NA	NA	KO:K09891,uncharacterized protein,0.0e+00	NA	ZP_05888460	195aa	NA	NA	NA	NA	NA	NA
336		EEX32778.1	647171278	VIC_002228	hypothetical protein		573.748	-2.13364	0.246718	-8.6481	5.23646e-18	7.81418e-17		NZ_ACZN01000016	109684..110139(+)	456	0.48	NA	NA	NA	NA	NA	NA	NA	ZP_05885732	151aa	NA	NA	NA	Yes	NA	NA
337		EEX31897.1	647172042	VIC_002996	phosphotransferase system fructose-specific IIB and IIC subunit		1072.22	3.01103	0.34872	8.63453	5.89702e-18	8.77378e-17		NZ_ACZN01000017	48378..50114(-)	1737	0.47	[G] Carbohydrate transport and metabolism	COG1299,Phosphotransferase system, fructose-specific IIC component,5.0e-105	pfam02302,PTS_IIB,3.7e-18,pfam02378,PTS_EIIC,2.8e-14,pfam02302,PTS_IIB,2.1e-15	TIGR01427,PTS system, fructose subfamily, IIC component,0.0e+00,TIGR00829,PTS system, fructose-specific, IIB component,2.8e-40	M00273: PTS system, fructose-specific II component	KO:K02770,PTS system, fructose-specific IIC component,0.0e+00	NA	ZP_05886492	578aa	ITERM:06261,PTS system D-fructose-specific IIC component (F1P-forming), Frc family (TC 4.A.2.1.1),ITERM:06260,PTS system D-fructose-specific IIB component (F1P-forming), Frc family (TC 4.A.2.1.1)	NA	Yes	NA	Yes	NA
338		EEX30762.1	647174109	VIC_005058	3-deoxy-D-manno-octulosonic-acid transferase		140.53	2.17051	0.251433	8.63257	5.99879e-18	8.8988e-17		NZ_ACZN01000020	209259..210533(+)	1275	0.42	[M] Cell wall/membrane/envelope biogenesis	COG1519,3-deoxy-D-manno-octulosonic-acid transferase,5.0e-124	pfam04413,Glycos_transf_N,4.0e-61	NA	M00060: Lipopolysaccharide biosynthesis, KDO2-lipid A	KO:K02527,3-deoxy-D-manno-octulosonic-acid transferase [EC:2.4.99.12 2.4.99.13 2.4.99.14 2.4.99.15],0.0e+00	KDOSYN-PWY: Kdo transfer to lipid IV<sub>A</sub> I	ZP_05888539	424aa	NA	EC:2.4.99.14,(Kdo)(2)-lipid IV(A) (2-8) 3-deoxy-D-manno-octulosonic acid transferase.,EC:2.4.99.12,Lipid IV(A) 3-deoxy-D-manno-octulosonic acid transferase.,EC:2.4.99.15,(Kdo)(3)-lipid IV(A) (2-4) 3-deoxy-D-manno-octulosonic acid transferase.,EC:2.4.99.13,(Kdo)-lipid IV(A) 3-deoxy-D-manno-octulosonic acid transferase.	NA	NA	NA	NA
339		EEX32162.1	647172308	VIC_003261	6-phosphogluconolactonase eukaryotic type		1009.65	-1.38627	0.160671	-8.62799	6.24373e-18	9.23483e-17		NZ_ACZN01000017	363161..363877(+)	717	0.47	[G] Carbohydrate transport and metabolism	COG0363,6-phosphogluconolactonase/Glucosamine-6-phosphate isomerase/deaminase,2.0e-48	pfam01182,Glucosamine_iso,1.2e-60	TIGR01198,6-phosphogluconolactonase,3.7e-58	M00008: Entner-Doudoroff pathway, glucose-6P => glyceraldehyde-3P + pyruvate	KO:K01057,6-phosphogluconolactonase [EC:3.1.1.31],0.0e+00	P122-PWY: heterolactic fermentation	ZP_05886757	238aa	NA	EC:3.1.1.31,6-phosphogluconolactonase.	NA	NA	NA	NA
340		EEX31617.1	647173608	VIC_004567	methyl-accepting chemotaxis protein		157.322	2.80189	0.325731	8.60184	7.84452e-18	1.15684e-16		NZ_ACZN01000018	863664..865115(-)	1452	0.48	[N] Cell motility	COG0840,Methyl-accepting chemotaxis protein,2.0e-26	pfam00015,MCPsignal,1.2e-33	NA	NA	NA	NA	ZP_05888050	483aa	NA	NA	Yes	NA	NA	NA
341		EEX35468.1	647169136	VIC_000123	general secretion pathway protein M		255.059	2.35538	0.273875	8.60019	7.95828e-18	1.17017e-16		NZ_ACZN01000007	36456..36947(-)	492	0.49	[U] Intracellular trafficking, secretion, and vesicular transport	COG3149,Type II secretory pathway, component PulM,2.0e-28	pfam04612,T2SSM,1.1e-48	NA	M00331: Type II general secretion pathway	KO:K02462,general secretion pathway protein M,9.0e-117	NA	ZP_05883657	163aa	NA	NA	Yes	NA	NA	NA
342		EEX31623.1	647173614	VIC_004573	UPF0061 domain-containing protein		1196.48	-1.76203	0.205252	-8.58471	9.10652e-18	1.33509e-16		NZ_ACZN01000018	870884..872587(+)	1704	0.47	[S] Function unknown	COG0397,Uncharacterized conserved protein YdiU, UPF0061 family,2.0e-73	pfam02696,UPF0061,2.3e-70	NA	NA	NA	NA	ZP_05888056	567aa	NA	NA	NA	NA	NA	NA
343		EEX31570.1	647173560	VIC_004518	8-amino-7-oxononanoate synthase		291.449	2.1171	0.247333	8.55971	1.13156e-17	1.65413e-16		NZ_ACZN01000018	813126..814271(-)	1146	0.47	[H] Coenzyme transport and metabolism	COG0156,7-keto-8-aminopelargonate synthetase or related enzyme,1.0e-100	pfam00155,Aminotran_1_2,2.7e-42	TIGR00858,8-amino-7-oxononanoate synthase,0.0e+00	M00573: Biotin biosynthesis, BioI pathway, long-chain-acyl-ACP => pimeloyl-ACP => biotin	KO:K00652,8-amino-7-oxononanoate synthase [EC:2.3.1.47],0.0e+00	PWY-6519: 8-amino-7-oxononanoate biosynthesis I	ZP_05888003	381aa	ITERM:00086,8-amino-7-oxononanoate synthase (EC 2.3.1.47)	EC:2.3.1.47,8-amino-7-oxononanoate synthase.	NA	NA	NA	IMG_pathway,66: Biotin biosynthesis
344		EEX33760.1	647170701	VIC_001656	hypothetical protein		960.519	1.83036	0.213889	8.55755	1.15292e-17	1.68045e-16		NZ_ACZN01000015	320834..321787(+)	954	0.37	NA	NA	pfam14412,AHH,1.5e-11	NA	NA	NA	NA	ZP_05885167	317aa	NA	NA	NA	NA	NA	NA
345		EEX33477.1	647171981	VIC_002935	diaminopropionate ammonia-lyase		224.357	-1.78246	0.20874	-8.53913	1.3524e-17	1.96548e-16		NZ_ACZN01000016	902999..904192(+)	1194	0.48	[E] Amino acid transport and metabolism	COG1171,Threonine dehydratase,1.0e-46	pfam00291,PALP,2.6e-62	TIGR01747,diaminopropionate ammonia-lyase family,2.0e-100	NA	KO:K01751,diaminopropionate ammonia-lyase [EC:4.3.1.15],0.0e+00	NA	ZP_05886431	397aa	NA	EC:4.3.1.15,Diaminopropionate ammonia-lyase.	NA	NA	NA	NA
346		EEX35211.1	647169365	VIC_000334	ATP synthase beta chain		23309	2.11207	0.24745	8.53535	1.39727e-17	2.02483e-16		NZ_ACZN01000010	17502..18905(-)	1404	0.48	[C] Energy production and conversion	COG0055,FoF1-type ATP synthase, beta subunit,0.0e+00	pfam00006,ATP-synt_ab,4.1e-60,pfam02874,ATP-synt_ab_N,1.3e-20	TIGR01039,ATP synthase, F1 beta subunit,0.0e+00	M00157: F-type ATPase, prokaryotes and chloroplasts	KO:K02112,F-type H+-transporting ATPase subunit beta [EC:3.6.3.14],0.0e+00	PWY-7219: adenosine ribonucleotides <i>de novo</i> biosynthesis	ZP_05883862	467aa	ITERM:05507,ATP synthase F1 subcomplex beta subunit	EC:3.6.3.14,H(+)-transporting two-sector ATPase.	NA	NA	NA	NA
347		EEX35025.1	647169577	VIC_000533	phosphocarrier protein kinase/phosphorylase nitrogen regulation associated		1145.74	1.29165	0.151612	8.51946	1.60302e-17	2.3163e-16		NZ_ACZN01000012	52748..54994(-)	2247	0.47	[T] Signal transduction mechanisms	COG3605,Signal transduction protein containing GAF and PtsI domains,0.0e+00	pfam05524,PEP-utilisers_N,9.8e-23,pfam00391,PEP-utilizers,5.2e-15,pfam01590,GAF,5.1e-16,pfam02896,PEP-utilizers_C,1.4e-95	TIGR01417,phosphoenolpyruvate-protein phosphotransferase,0.0e+00	NA	KO:K08484,phosphotransferase system, enzyme I, PtsP [EC:2.7.3.9],0.0e+00	NA	ZP_05884060	748aa	NA	EC:2.7.3.9,Phosphoenolpyruvate--protein phosphotransferase.	NA	NA	Yes	NA
348		EEX30679.1	647174026	VIC_004975	phosphoribosylamine--glycine ligase		2458.3	2.12299	0.249899	8.4954	1.97257e-17	2.83511e-16		NZ_ACZN01000020	122371..123660(+)	1290	0.5	[F] Nucleotide transport and metabolism	COG0151,Phosphoribosylamine-glycine ligase,0.0e+00	pfam01071,GARS_A,6.9e-83,pfam02844,GARS_N,6.0e-35,pfam02843,GARS_C,2.2e-28	TIGR00877,phosphoribosylamine--glycine ligase,0.0e+00	M00048: Inosine monophosphate biosynthesis, PRPP + glutamine => IMP	KO:K01945,phosphoribosylamine--glycine ligase [EC:6.3.4.13],0.0e+00	PWY-6121: 5-aminoimidazole ribonucleotide biosynthesis I	ZP_05888456	429aa	ITERM:01300,phosphoribosylamine--glycine ligase (EC 6.3.4.13)	EC:6.3.4.13,Phosphoribosylamine--glycine ligase.	NA	NA	NA	IMG_pathway,297: 5-amino-1-(5-phospho-D-ribosyl)imidazole synthesis
349		EEX30712.1	647174059	VIC_005008	NADP-dependent malic enzyme		1968.08	1.55071	0.182536	8.49535	1.97338e-17	2.83511e-16		NZ_ACZN01000020	157271..158548(+)	1278	0.48	[C] Energy production and conversion	COG0281,Malic enzyme,0.0e+00	pfam03949,Malic_M,2.1e-26,pfam00390,malic,7.0e-26	NA	M00169: CAM (Crassulacean acid metabolism), light	KO:K00029,malate dehydrogenase (oxaloacetate-decarboxylating)(NADP+) [EC:1.1.1.40],0.0e+00	PWY-241: C4 photosynthetic carbon assimilation cycle, NADP-ME type	ZP_05888489	425aa	NA	EC:1.1.1.40,Malate dehydrogenase (oxaloacetate-decarboxylating) (NADP(+)).	NA	NA	NA	NA
350		EEX34786.1	647169861	VIC_000814	putative multidrug resistance protein		1241.47	1.32125	0.155591	8.49177	2.03522e-17	2.91559e-16		NZ_ACZN01000013	224016..227129(-)	3114	0.48	[V] Defense mechanisms	COG0841,Multidrug efflux pump subunit AcrB,0.0e+00	pfam00873,ACR_tran,0.0e+00	NA	M00720: Multidrug resistance, efflux pump VexEF-TolC	KO:K18989,multidrug efflux pump,0.0e+00	NA	ZP_05884337	1037aa	NA	NA	Yes	NA	Yes	NA
351		EEX32279.1	647172425	VIC_003378	putative Cytochrome bd2 subunit II		1835.96	-3.53996	0.416888	-8.49139	2.04175e-17	2.91662e-16		NZ_ACZN01000017	495326..496324(+)	999	0.49	[C] Energy production and conversion	COG1294,Cytochrome bd-type quinol oxidase, subunit 2,6.0e-69	pfam02322,Cyt_bd_oxida_II,5.7e-93	TIGR00203,cytochrome d oxidase, subunit II (cydB),1.5e-53	M00153: Cytochrome d ubiquinol oxidase	KO:K00426,cytochrome d ubiquinol oxidase subunit II [EC:1.10.3.-],0.0e+00	NA	ZP_05886874	332aa	ITERM:06138,cytochrome bd-I ubiquinol oxidase subunit 2 apoprotein (EC 1.10.3.10)	EC:1.10.3.-,Oxidoreductases. Acting on diphenols and related substances as donors. With oxygen as acceptor.	Yes	NA	NA	NA
352		EEX32139.1	647172285	VIC_003238	glycosidase		511.996	-1.55415	0.183333	-8.47719	2.30689e-17	3.28601e-16		NZ_ACZN01000017	336829..338181(-)	1353	0.45	NA	NA	pfam00128,Alpha-amylase,1.7e-16	NA	NA	KO:K01176,alpha-amylase [EC:3.2.1.1],0.0e+00	NA	ZP_05886734	450aa	NA	EC:3.2.1.1,Alpha-amylase.	NA	NA	NA	NA
353		EEX35069.1	647169621	VIC_000577	DNA recombination and repair protein RecO		627.435	-2.07899	0.245316	-8.47473	2.35623e-17	3.34679e-16		NZ_ACZN01000012	104753..105481(-)	729	0.48	[L] Replication, recombination and repair	COG1381,Recombinational DNA repair protein (RecF pathway),4.0e-52	pfam11967,RecO_N,2.7e-23,pfam02565,RecO_C,3.1e-23	TIGR00613,DNA repair protein RecO,2.3e-42	NA	KO:K03584,DNA repair protein RecO (recombination protein O),0.0e+00	NA	ZP_05884104	242aa	ITERM:00058,DNA replication and repair protein RecO	NA	NA	NA	NA	NA
354		EEX32658.1	647172804	VIC_003762	putative amino acid ABC transporter amino acid-binding protein		1577.09	-2.39465	0.282635	-8.47261	2.39961e-17	3.39877e-16		NZ_ACZN01000017	929296..930024(-)	729	0.43	[T] Signal transduction mechanisms	COG0834,ABC-type amino acid transport/signal transduction system, periplasmic component/domain,2.0e-18	pfam00497,SBP_bac_3,3.5e-31	NA	M00236: Putative polar amino acid transport system	KO:K02030,polar amino acid transport system substrate-binding protein,0.0e+00	NA	ZP_05887253	242aa	ITERM:05951,amino acid ABC transporter substrate-binding protein, PAAT family (TC 3.A.1.3.-)	NA	NA	Yes	NA	NA
355		EEX35089.1	647169641	VIC_000597	D-3-phosphoglycerate dehydrogenase		2136.85	2.00734	0.236952	8.47152	2.42204e-17	3.41859e-16		NZ_ACZN01000012	123353..124582(+)	1230	0.48	[R] General function prediction only	COG0111,Phosphoglycerate dehydrogenase or related dehydrogenase,1.0e-91	pfam00389,2-Hacid_dh,3.5e-38,pfam02826,2-Hacid_dh_C,2.0e-52,pfam01842,ACT,1.9e-06	TIGR01327,D-3-phosphoglycerate dehydrogenase,2.0e-86	M00020: Serine biosynthesis, glycerate-3P => serine	KO:K00058,D-3-phosphoglycerate dehydrogenase [EC:1.1.1.95],0.0e+00	SERSYN-PWY: L-serine biosynthesis	ZP_05884124	409aa	ITERM:00207,D-3-phosphoglycerate dehydrogenase (EC 1.1.1.95)	EC:1.1.1.95,Phosphoglycerate dehydrogenase.	NA	NA	NA	IMG_pathway,126: L-serine synthesis from 3-phosphoglycerate,IMG_pathway,235: tRNA-dependent L-cysteine synthesis from phosphoserine
356		EEX33530.1	647170471	VIC_001426	hypothetical protein		586.964	-2.32494	0.27445	-8.47127	2.42724e-17	3.41859e-16		NZ_ACZN01000015	37278..37955(+)	678	0.45	NA	NA	pfam11201,DUF2982,8.7e-60	NA	NA	NA	NA	ZP_05884937	225aa	NA	NA	Yes	NA	NA	NA
357		EEX31069.1	647173053	VIC_004014	hemolysin/cytolysin		2319.77	1.97233	0.232974	8.46586	2.54268e-17	3.57114e-16		NZ_ACZN01000018	252752..254167(+)	1416	0.47	NA	NA	pfam07968,Leukocidin,4.8e-50,pfam00652,Ricin_B_lectin,9.7e-14	NA	NA	KO:K10948,hemolysin,0.0e+00	NA	ZP_05887502	471aa	NA	NA	NA	Yes	NA	NA
358		EEX31702.1	647173693	VIC_004652	putative channel protein		163.755	-2.42445	0.287204	-8.44159	3.13045e-17	4.38438e-16		NZ_ACZN01000018	958604..959242(+)	639	0.47	[E] Amino acid transport and metabolism	COG2095,Small neutral amino acid transporter SnatA, MarC family,5.0e-39	pfam01914,MarC,1.5e-63	TIGR00427,membrane protein, MarC family,2.6e-69	NA	KO:K05595,multiple antibiotic resistance protein,0.0e+00	NA	ZP_05888135	212aa	NA	NA	Yes	NA	NA	NA
359		EEX34339.1	647170184	VIC_001135	ribonuclease T2 family		585.321	-2.06856	0.24542	-8.42864	3.49716e-17	4.87077e-16		NZ_ACZN01000014	122808..123899(+)	1092	0.57	[J] Translation, ribosomal structure and biogenesis	COG3719,Ribonuclease I,2.0e-23	pfam00445,Ribonuclease_T2,5.1e-15	NA	NA	KO:K01166,ribonuclease T2 [EC:3.1.27.1],0.0e+00	NA	ZP_05884650	363aa	NA	EC:3.1.27.1,Ribonuclease T(2).	NA	NA	NA	NA
360		EEX33042.1	647171542	VIC_002492	2-keto-3-deoxy-D-arabino-heptulosonate-7- phosphate synthase I alpha		502.086	2.11111	0.25046	8.42891	3.48904e-17	4.87077e-16		NZ_ACZN01000016	399509..400561(+)	1053	0.47	[E] Amino acid transport and metabolism	COG0722,3-deoxy-D-arabino-heptulosonate 7-phosphate (DAHP) synthase,0.0e+00	pfam00793,DAHP_synth_1,4.3e-107	TIGR00034,phospho-2-dehydro-3-deoxyheptonate aldolase,0.0e+00	M00022: Shikimate pathway, phosphoenolpyruvate + erythrose-4P => chorismate	KO:K01626,3-deoxy-7-phosphoheptulonate synthase [EC:2.5.1.54],0.0e+00	PWY-6164: 3-dehydroquinate biosynthesis I	ZP_05885996	350aa	ITERM:00330,3-deoxy-D-arabinoheptulosonate-7-phosphate synthase (EC 2.5.1.54)	EC:2.5.1.54,3-deoxy-7-phosphoheptulonate synthase.	NA	NA	NA	IMG_pathway,146: Chorismate synthesis
361		EEX32060.1	647172205	VIC_003159	hypothetical protein		565.025	-1.72513	0.204685	-8.42821	3.50996e-17	4.87506e-16		NZ_ACZN01000017	237845..238990(-)	1146	0.41	NA	NA	NA	NA	NA	NA	NA	ZP_05886655	381aa	NA	NA	NA	Yes	NA	NA
362		EEX35125.1	647169454	VIC_000420	hypothetical protein		184.949	3.34605	0.397086	8.42652	3.56089e-17	4.93213e-16		NZ_ACZN01000011	23125..24606(-)	1482	0.49	NA	NA	pfam03440,APT,2.3e-19,pfam01117,Aerolysin,5.2e-129	NA	NA	NA	NA	ZP_05883947	493aa	NA	NA	NA	Yes	NA	NA
363		EEX31009.1	647172993	VIC_003954	amino acid ABC transporter permease protein		2476.29	2.44352	0.290078	8.42367	3.64871e-17	5.03984e-16		NZ_ACZN01000018	181419..182516(-)	1098	0.46	[E] Amino acid transport and metabolism	COG0765,ABC-type amino acid transport system, permease component,6.0e-52	pfam00528,BPD_transp_1,2.9e-23	TIGR01726,amine acid ABC transporter, permease protein, 3-TM region, His/Glu/Gln/Arg/opine family,1.3e-25	M00232: General L-amino acid transport system	KO:K09971,general L-amino acid transport system permease protein,0.0e+00	NA	ZP_05887442	365aa	ITERM:06082,amino acid ABC transporter membrane protein 2, PAAT family (TC 3.A.1.3.-)	NA	Yes	NA	NA	NA
364		EEX32345.1	647172491	VIC_003446	hypothetical protein		2606.87	3.18439	0.37815	8.42097	3.73384e-17	5.14326e-16		NZ_ACZN01000017	572920..573882(-)	963	0.5	NA	NA	NA	NA	NA	NA	NA	ZP_05886940	320aa	NA	NA	NA	NA	NA	NA
365		EEX35241.1	647169395	VIC_000365	hypothetical protein		2343.26	2.80294	0.332961	8.41822	3.82258e-17	5.25107e-16		NZ_ACZN01000010	49658..49843(+)	186	0.46	NA	NA	NA	NA	NA	NA	NA	ZP_05883892	61aa	NA	NA	Yes	NA	NA	NA
366		EEX32082.1	647172228	VIC_003181	hypothetical protein		345.148	-1.54864	0.183971	-8.41783	3.83506e-17	5.25383e-16		NZ_ACZN01000017	272173..272607(-)	435	0.42	[J] Translation, ribosomal structure and biogenesis	COG2501,Ribosome-associated protein YbcJ, S4-like RNA binding protein,1.0e-15	pfam13275,S4_2,3.0e-22	NA	NA	KO:K14761,ribosome-associated protein,5.4e-98	NA	ZP_05886677	144aa	NA	NA	NA	NA	NA	NA
367		EEX35000.1	647169552	VIC_000508	chorismate mutase I/cyclohexadienyl dehydrogenase		886.574	2.53304	0.30113	8.41178	4.03835e-17	5.51725e-16		NZ_ACZN01000012	25106..26233(-)	1128	0.47	[E] Amino acid transport and metabolism	COG0287,Prephenate dehydrogenase,1.0e-54	pfam01817,CM_2,6.4e-22,pfam02153,PDH,5.5e-29	TIGR01799,chorismate mutase domain of T-protein,5.8e-45	M00025: Tyrosine biosynthesis, chorismate => tyrosine	KO:K14187,chorismate mutase / prephenate dehydrogenase [EC:5.4.99.5 1.3.1.12],0.0e+00	PWY-7303: 3-dimethylallyl-4-hydroxybenzoate biosynthesis	ZP_05884035	375aa	ITERM:00353,chorismate mutase (EC 5.4.99.5)	EC:1.3.1.12,Prephenate dehydrogenase.,EC:5.4.99.5,Chorismate mutase.	NA	NA	Yes	IMG_pathway,147: L-phenylalanine synthesis via phenylpyruvate,IMG_pathway,148: L-tyrosine synthesis via 4-hydroxyphenylpyruvate,IMG_pathway,271: L-tyrosine synthesis via L-arogenate,IMG_pathway,272: L-phenylalanine synthesis via L-arogenate
368		EEX33775.1	647170716	VIC_001671	acyl-CoA thioesterase II		577.406	-1.27107	0.151248	-8.40388	4.31957e-17	5.88541e-16		NZ_ACZN01000015	338781..339641(+)	861	0.48	[I] Lipid transport and metabolism	COG1946,Acyl-CoA thioesterase,1.0e-114	pfam13622,4HBT_3,6.5e-59	TIGR00189,acyl-CoA thioesterase II,4.3e-97	NA	KO:K10805,acyl-CoA thioesterase II [EC:3.1.2.-],0.0e+00	NA	ZP_05885182	286aa	NA	EC:3.1.2.-,Hydrolases. Acting on ester bonds. Thiolester hydrolases.	NA	NA	NA	NA
369		EEX33559.1	647170500	VIC_001455	methyl-accepting chemotaxis protein		569.253	1.99872	0.238417	8.3833	5.14622e-17	6.99273e-16		NZ_ACZN01000015	68674..70287(+)	1614	0.48	[N] Cell motility	COG0840,Methyl-accepting chemotaxis protein,4.0e-38	pfam00672,HAMP,2.6e-10,pfam00015,MCPsignal,1.7e-43	NA	NA	KO:K03406,methyl-accepting chemotaxis protein,0.0e+00	NA	ZP_05884966	537aa	NA	NA	Yes	NA	Yes	NA
370		EEX33379.1	647171880	VIC_002833	hypothetical protein		613.25	1.75356	0.209422	8.37334	5.60073e-17	7.58974e-16		NZ_ACZN01000016	791127..792572(+)	1446	0.44	[S] Function unknown	COG2425,Uncharacterized protein, contains a von Willebrand factor type A (vWA) domain,1.0e-99	pfam05762,VWA_CoxE,7.8e-11	NA	NA	NA	NA	ZP_05886333	481aa	NA	NA	NA	NA	NA	NA
371		EEX33723.1	647170664	VIC_001619	stomatin family protein		1041.97	-3.27563	0.391613	-8.36445	6.03938e-17	8.15091e-16		NZ_ACZN01000015	266993..267763(-)	771	0.46	[O] Posttranslational modification, protein turnover, chaperones	COG0330,Regulator of protease activity HflC, stomatin/prohibitin superfamily,3.0e-35	pfam01145,Band_7,6.0e-35	NA	NA	NA	NA	ZP_05885130	256aa	NA	NA	Yes	NA	NA	NA
372		EEX32512.1	647172658	VIC_003616	hypothetical protein		193.63	-2.79796	0.334513	-8.3643	6.04735e-17	8.15091e-16		NZ_ACZN01000017	755807..756097(+)	291	0.48	[C] Energy production and conversion	COG1359,Quinol monooxygenase YgiN,6.0e-18	pfam03992,ABM,2.8e-17	NA	NA	NA	NA	ZP_05887107	96aa	NA	NA	NA	NA	NA	NA
373		EEX30945.1	647172929	VIC_003889	permease		633.523	-2.42966	0.290545	-8.36242	6.1446e-17	8.25979e-16		NZ_ACZN01000018	88643..89890(-)	1248	0.47	[G] Carbohydrate transport and metabolism	COG2814,Predicted arabinose efflux permease, MFS family,7.0e-22	pfam07690,MFS_1,5.0e-41	NA	NA	NA	NA	ZP_05887378	415aa	NA	NA	Yes	NA	NA	NA
374		EEX30782.1	647174129	VIC_005078	putative hemolysin		3110.33	1.50545	0.180073	8.36024	6.25896e-17	8.39102e-16		NZ_ACZN01000020	226797..237398(-)	10602	0.47	NA	NA	pfam13332,Fil_haemagg_2,2.0e-25,pfam13332,Fil_haemagg_2,1.6e-05,pfam13332,Fil_haemagg_2,7.0e-04,pfam13332,Fil_haemagg_2,2.2e-14,pfam13332,Fil_haemagg_2,8.0e-08,pfam13930,Endonuclea_NS_2,2.0e-35	TIGR01731,adhesin HecA family 20-residue repeat (two copies),5.8e-06	NA	NA	NA	ZP_05888559	3533aa	NA	NA	NA	NA	NA	NA
375		EEX31143.1	647173127	VIC_004088	NAD-dependent protein deacetylase of SIR2 family		1429.7	-2.66463	0.3195	-8.34	7.42899e-17	9.93306e-16		NZ_ACZN01000018	336089..336826(-)	738	0.46	[O] Posttranslational modification, protein turnover, chaperones	COG0846,NAD-dependent protein deacetylase, SIR2 family,5.0e-71	pfam02146,SIR2,3.3e-49	NA	NA	KO:K12410,NAD-dependent deacetylase [EC:3.5.1.-],0.0e+00	NA	ZP_05887576	245aa	NA	EC:3.5.1.-,Hydrolases. Acting on carbon-nitrogen bonds, other than peptide bonds. In linear amides.	NA	NA	NA	NA
376		EEX33711.1	647170652	VIC_001607	oligopeptide transport system permease protein OppB		818.964	2.54889	0.306405	8.31869	8.8941e-17	1.18604e-15		NZ_ACZN01000015	246185..247105(-)	921	0.44	[E] Amino acid transport and metabolism	COG0601,ABC-type dipeptide/oligopeptide/nickel transport system, permease component,1.0e-84	pfam00528,BPD_transp_1,1.1e-41	NA	M00439: Oligopeptide transport system	KO:K15581,oligopeptide transport system permease protein,0.0e+00	NA	ZP_05885118	306aa	NA	NA	Yes	NA	NA	NA
377		EEX31835.1	647173829	VIC_004785	hypothetical protein		144.485	1.95548	0.235365	8.30825	9.71202e-17	1.29167e-15		NZ_ACZN01000018	1090897..1091316(+)	420	0.49	[S] Function unknown	COG3308,Uncharacterized membrane protein,5.0e-29	pfam09842,DUF2069,3.2e-34	NA	NA	NA	NA	ZP_05888268	139aa	NA	NA	Yes	NA	NA	NA
378		EEX31900.1	647172045	VIC_002999	fructose repressor FruR LacI family		376.084	1.85241	0.223186	8.29986	1.04238e-16	1.38268e-15		NZ_ACZN01000017	52493..53473(+)	981	0.45	[K] Transcription	COG1609,DNA-binding transcriptional regulator, LacI/PurR family,7.0e-57	pfam00356,LacI,2.7e-18,pfam13407,Peripla_BP_4,7.4e-13	TIGR02417,D-fructose-responsive transcription factor,0.0e+00	NA	KO:K03435,LacI family transcriptional regulator, fructose operon transcriptional repressor,0.0e+00	NA	ZP_05886495	326aa	ITERM:02286,transcriptional regulator, LacI family	NA	NA	NA	NA	NA
379		EEX34866.1	647169941	VIC_000898	RNA polymerase sigma factor RpoD		7604.64	1.47108	0.177425	8.29127	1.12043e-16	1.48228e-15		NZ_ACZN01000013	319398..321251(+)	1854	0.46	[K] Transcription	COG0568,DNA-directed RNA polymerase, sigma subunit (sigma70/sigma32),2.0e-98	pfam03979,Sigma70_r1_1,8.9e-29,pfam04539,Sigma70_r3,1.3e-28,pfam04545,Sigma70_r4,1.8e-19,pfam04542,Sigma70_r2,1.7e-21,pfam04546,Sigma70_ner,1.4e-63,pfam00140,Sigma70_r1_2,1.5e-12	TIGR02937,RNA polymerase sigma factor, sigma-70 family,3.0e-40,TIGR02393,RNA polymerase sigma factor RpoD, C-terminal domain,6.4e-124	NA	KO:K03086,RNA polymerase primary sigma factor,0.0e+00	NA	ZP_05884417	617aa	ITERM:02201,RNA polymerase, sigma 70 subunit, RpoD	NA	NA	NA	NA	NA
380		EEX32217.1	647172363	VIC_003316	phosphate transport system permease protein PstC		73.6351	-3.62392	0.437659	-8.28024	1.2293e-16	1.62203e-15		NZ_ACZN01000017	423409..424335(-)	927	0.47	[P] Inorganic ion transport and metabolism	COG0573,ABC-type phosphate transport system, permease component,1.0e-65	pfam00528,BPD_transp_1,6.3e-17	TIGR02138,phosphate ABC transporter, permease protein PstC,1.8e-88	M00222: Phosphate transport system	KO:K02037,phosphate transport system permease protein,0.0e+00	NA	ZP_05886812	308aa	ITERM:05784,phosphate ABC transporter membrane protein 1, PhoT family (TC 3.A.1.7.1)	NA	Yes	NA	NA	NA
381		EEX31342.1	647173328	VIC_004290	riboflavin synthase alpha chain		396.191	-2.22874	0.26933	-8.27515	1.28299e-16	1.68843e-15		NZ_ACZN01000018	568249..568962(+)	714	0.51	[H] Coenzyme transport and metabolism	COG0307,Riboflavin synthase alpha chain,3.0e-48	pfam00677,Lum_binding,3.8e-17,pfam00677,Lum_binding,5.1e-21	TIGR00187,riboflavin synthase, alpha subunit,3.4e-59	M00125: Riboflavin biosynthesis, GTP => riboflavin/FMN/FAD	KO:K00793,riboflavin synthase [EC:2.5.1.9],0.0e+00	PWY-6167: flavin biosynthesis II (archaea)	ZP_05887775	237aa	ITERM:01278,riboflavin synthase alpha chain (EC 2.5.1.9)	EC:2.5.1.9,Riboflavin synthase.	NA	NA	NA	IMG_pathway,293: riboflavin biosynthesis
382		EEX30808.1	647173872	VIC_004828	malate dehydrogenase		9158.04	1.91804	0.232034	8.26619	1.3831e-16	1.8154e-15		NZ_ACZN01000019	31919..32851(-)	933	0.49	[C] Energy production and conversion	COG0039,Malate/lactate dehydrogenase,1.0e-67	pfam00056,Ldh_1_N,8.0e-48,pfam02866,Ldh_1_C,1.1e-47	TIGR01772,malate dehydrogenase, NAD-dependent,0.0e+00	M00011: Citrate cycle, second carbon oxidation, 2-oxoglutarate => oxaloacetate	KO:K00024,malate dehydrogenase [EC:1.1.1.37],0.0e+00	GLUCONEO-PWY: gluconeogenesis I	ZP_05888309	310aa	ITERM:01345,malate dehydrogenase (NAD) (EC 1.1.1.37)	EC:1.1.1.37,Malate dehydrogenase.	NA	NA	NA	IMG_pathway,1014: Dicarboxylate/4-hydroxybutyrate cycle,IMG_pathway,308: 2-oxoglutarate synthesis by partial reverse TCA cycle,IMG_pathway,334: Tricarboxylic acid cycle,IMG_pathway,335: Acetyl-CoA synthesis by reverse TCA cycle,IMG_pathway,370: Oxaloacetate conversion to propionate via methylmalonyl-CoA,IMG_pathway,911: Acetyl-CoA assimilation via glyoxylate cycle,IMG_pathway,913: Acetyl-CoA assi…
383		EEX31504.1	647173494	VIC_004452	autoinducer 1 sensor kinase/phosphatase luxN		132.348	2.41623	0.29292	8.24879	1.60009e-16	2.09473e-15		NZ_ACZN01000018	750093..752606(+)	2514	0.4	[T] Signal transduction mechanisms	COG0642,Signal transduction histidine kinase,9.0e-26	pfam02518,HATPase_c,2.4e-16,pfam00072,Response_reg,7.0e-24	NA	NA	KO:K15850,two-component system, autoinducer 1 sensor kinase/phosphatase LuxN [EC:2.7.13.3 3.1.3.-],0.0e+00	NA	ZP_05887937	837aa	NA	EC:3.1.3.-,Hydrolases. Acting on ester bonds. Phosphoric monoester hydrolases.,EC:2.7.13.3,Histidine kinase.	Yes	NA	NA	NA
384		EEX31539.1	647173529	VIC_004487	hypothetical protein		336.233	-2.2075	0.26837	-8.22558	1.94253e-16	2.53642e-15		NZ_ACZN01000018	784447..784836(-)	390	0.45	NA	NA	pfam11042,DUF2750,2.9e-35	NA	NA	NA	NA	ZP_05887972	129aa	NA	NA	NA	NA	NA	NA
385		EEX35366.1	647169171	VIC_000154	hypothetical protein		1795.31	1.0591	0.128834	8.22069	2.02336e-16	2.6351e-15		NZ_ACZN01000008	6470..8890(-)	2421	0.4	NA	NA	NA	NA	NA	NA	NA	ZP_05883688	806aa	NA	NA	NA	NA	NA	NA
386		EEX31360.1	647173346	VIC_004308	hypothetical protein		85.2064	-3.86877	0.471148	-8.21138	2.1866e-16	2.84032e-15		NZ_ACZN01000018	582789..583646(+)	858	0.45	NA	NA	pfam11019,DUF2608,1.8e-72	NA	NA	NA	NA	ZP_05887793	285aa	NA	NA	NA	Yes	NA	NA
387		EEX34578.1	647170423	VIC_001378	chromosome (plasmid) partitioning protein ParB		485.567	1.55781	0.189868	8.20469	2.31193e-16	2.99535e-15		NZ_ACZN01000014	379756..380838(+)	1083	0.53	NA	NA	pfam08775,ParB,1.4e-28	TIGR00180,ParB/RepB/Spo0J family partition protein,3.5e-20	NA	KO:K03497,chromosome partitioning protein, ParB family,0.0e+00	NA	ZP_05884889	360aa	NA	NA	NA	NA	NA	NA
388		EEX33898.1	647170840	VIC_001794	3-ketoacyl-CoA thiolase		7269.19	2.28776	0.278943	8.2015	2.37398e-16	3.06782e-15		NZ_ACZN01000015	476171..477478(-)	1308	0.5	[I] Lipid transport and metabolism	COG0183,Acetyl-CoA acetyltransferase,5.0e-62	pfam00108,Thiolase_N,1.6e-60,pfam02803,Thiolase_C,2.3e-34	TIGR01930,acetyl-CoA acetyltransferases,1.2e-128,TIGR02446,fatty oxidation complex, beta subunit FadI,0.0e+00	M00087: beta-Oxidation	KO:K00632,acetyl-CoA acyltransferase [EC:2.3.1.16],0.0e+00	PWY-7726: (4Z,7Z,10Z,13Z,16Z)-docosa-4,7,10,13,16-pentaenoate biosynthesis (6-desaturase)	ZP_05885305	435aa	NA	EC:2.3.1.16,Acetyl-CoA C-acyltransferase.	NA	NA	NA	NA
389		EEX33387.1	647171888	VIC_002841	High-affinity choline uptake protein BetT		1871.38	1.69258	0.206884	8.1813	2.80789e-16	3.61922e-15		NZ_ACZN01000016	798304..799881(+)	1578	0.47	[M] Cell wall/membrane/envelope biogenesis	COG1292,Choline-glycine betaine transporter,0.0e+00	pfam02028,BCCT,0.0e+00	TIGR00842,choline/carnitine/betaine transport,0.0e+00	NA	KO:K03451,betaine/carnitine transporter, BCCT family,0.0e+00	NA	ZP_05886341	525aa	NA	NA	Yes	NA	NA	NA
390		EEX32076.1	647172222	VIC_003175	hypothetical protein		1241.66	-3.42809	0.419288	-8.17599	2.93452e-16	3.77274e-15		NZ_ACZN01000017	266230..266418(+)	189	0.47	NA	NA	NA	NA	NA	NA	NA	ZP_05886671	62aa	NA	NA	NA	NA	NA	NA
391		EEX35279.1	647169252	VIC_000237	hypothetical protein		3613.73	-1.38741	0.169848	-8.16854	3.12137e-16	4.00269e-15		NZ_ACZN01000009	7566..8132(+)	567	0.49	NA	NA	NA	NA	NA	NA	NA	ZP_05883767	188aa	NA	NA	NA	NA	NA	NA
392		EEX31502.1	647173492	VIC_004450	N-(3-hydroxybutanoyl)-L- homoserine lactone synthase LuxM		657.508	1.78971	0.2192	8.16476	3.22075e-16	4.1196e-15		NZ_ACZN01000018	745954..747093(+)	1140	0.38	NA	NA	NA	NA	NA	KO:K13062,acyl homoserine lactone synthase [EC:2.3.1.184],0.0e+00	PWY-6157: autoinducer AI-1 biosynthesis	ZP_05887935	379aa	NA	EC:2.3.1.184,Acyl-homoserine-lactone synthase.	NA	NA	NA	NA
393		EEX35030.1	647169582	VIC_000538	hypothetical protein		521.357	-2.40828	0.295161	-8.15919	3.37273e-16	4.30301e-15		NZ_ACZN01000012	58349..58600(-)	252	0.47	NA	NA	NA	NA	NA	NA	NA	ZP_05884065	83aa	NA	NA	NA	NA	NA	NA
394		EEX34102.1	647171045	VIC_002000	O-acetylhomoserine sulfhydrylase/O-succinylhomoserine sulfhydrylase		1097	2.12897	0.261054	8.1553	3.48308e-16	4.43253e-15		NZ_ACZN01000015	701602..702870(-)	1269	0.49	[E] Amino acid transport and metabolism	COG2873,O-acetylhomoserine/O-acetylserine sulfhydrylase, pyridoxal phosphate-dependent,0.0e+00	pfam01053,Cys_Met_Meta_PP,0.0e+00	TIGR01326,OAH/OAS sulfhydrylase,0.0e+00	NA	KO:K01740,O-acetylhomoserine (thiol)-lyase [EC:2.5.1.49],0.0e+00	PWY-7174: <i>S</i>-methyl-5-thio-&alpha;-D-ribose 1-phosphate degradation II	ZP_05885509	422aa	ITERM:05478,O-acetylhomoserine sulfhydrylase (EC 2.5.1.49)	EC:2.5.1.49,O-acetylhomoserine aminocarboxypropyltransferase.	NA	NA	Yes	IMG_pathway,648: L-methionine synthesis via methanethiol (acetylated),IMG_pathway,971: L-homocysteine synthesis by sulfhydrylation (acetylated)
395		EEX31771.1	647173765	VIC_004721	hypothetical protein		424.332	1.66082	0.203692	8.15358	3.5332e-16	4.48492e-15		NZ_ACZN01000018	1032693..1033988(-)	1296	0.45	NA	NA	NA	NA	NA	NA	NA	ZP_05888204	431aa	NA	NA	NA	NA	NA	NA
396		EEX32636.1	647172782	VIC_003740	alkaline phosphatase-like protein		4098.71	-5.05476	0.620163	-8.1507	3.61813e-16	4.58114e-15		NZ_ACZN01000017	902619..903986(-)	1368	0.48	NA	NA	pfam01663,Phosphodiest,3.5e-10,pfam01663,Phosphodiest,1.3e-05	NA	NA	NA	NA	ZP_05887231	455aa	NA	NA	NA	NA	NA	NA
397		EEX34717.1	647169790	VIC_000743	UDP-N-acetylmuramoylalanyl-D-glutamate--2, 6-diaminopimelate ligase		457.595	1.31506	0.161573	8.13913	3.98139e-16	5.0279e-15		NZ_ACZN01000013	140369..141853(-)	1485	0.46	[M] Cell wall/membrane/envelope biogenesis	COG0769,UDP-N-acetylmuramyl tripeptide synthase,9.0e-128	pfam01225,Mur_ligase,1.8e-12,pfam08245,Mur_ligase_M,4.3e-50,pfam02875,Mur_ligase_C,5.2e-22	TIGR01085,UDP-N-acetylmuramyl-tripeptide synthetase,0.0e+00	NA	KO:K01928,UDP-N-acetylmuramoyl-L-alanyl-D-glutamate--2,6-diaminopimelate ligase [EC:6.3.2.13],0.0e+00	PWY-6387: UDP-<i>N</i>-acetylmuramoyl-pentapeptide biosynthesis I (<i>meso</i>-diaminopimelate containing)	ZP_05884268	494aa	ITERM:00641,UDP-N-acetylmuramoylalanyl-D-glutamate--2,6-diaminopimelate ligase (EC 6.3.2.13)	EC:6.3.2.13,UDP-N-acetylmuramoyl-L-alanyl-D-glutamate--2,6-diaminopimelate ligase.	NA	NA	NA	NA
398		EEX33853.1	647170794	VIC_001749	ABC transporter substrate-binding protein		2844.05	2.16583	0.26611	8.13883	3.99104e-16	5.0279e-15		NZ_ACZN01000015	427210..428175(-)	966	0.47	[R] General function prediction only	COG2984,ABC-type uncharacterized transport system, periplasmic component,7.0e-92	pfam04392,ABC_sub_bind,7.1e-117	NA	M00247: Putative ABC transport system	KO:K01989,putative ABC transport system substrate-binding protein,0.0e+00	NA	ZP_05885260	321aa	NA	NA	NA	Yes	NA	NA
399		EEX34777.1	647169852	VIC_000805	cell division protein FtsJ		977.062	1.61709	0.19876	8.13587	4.0898e-16	5.13941e-15		NZ_ACZN01000013	215465..216094(-)	630	0.44	[J] Translation, ribosomal structure and biogenesis	COG0293,23S rRNA U2552 (ribose-2'-O)-methylase RlmE/FtsJ,6.0e-75	pfam01728,FtsJ,1.2e-57	TIGR00438,cell division protein FtsJ,3.7e-90	NA	KO:K02427,23S rRNA (uridine2552-2'-O)-methyltransferase [EC:2.1.1.166],0.0e+00	NA	ZP_05884328	209aa	ITERM:06068,23S rRNA Um-2552 2'-O-methyltransferase (EC 2.1.1.166)	EC:2.1.1.166,23S rRNA (uridine(2552)-2'-O)-methyltransferase.	NA	NA	NA	NA
400		EEX33411.1	647171912	VIC_002865	hypothetical protein		615.729	-3.13745	0.385823	-8.13183	4.22856e-16	5.3005e-15		NZ_ACZN01000016	826200..826451(+)	252	0.4	NA	NA	NA	NA	NA	NA	NA	ZP_05886365	83aa	NA	NA	NA	NA	NA	NA
401		EEX33002.1	647171502	VIC_002452	glyoxalase family protein		3019.83	-2.69245	0.331211	-8.1291	4.32498e-16	5.40785e-15		NZ_ACZN01000016	356765..357145(+)	381	0.5	[R] General function prediction only	COG3324,Predicted enzyme related to lactoylglutathione lyase,6.0e-25	pfam00903,Glyoxalase,9.1e-05	NA	NA	KO:K06996,uncharacterized protein,2.2e-89	NA	ZP_05885956	126aa	NA	NA	NA	NA	NA	NA
402		EEX32382.1	647172528	VIC_003483	DNA photolyase		2111.32	-2.8074	0.345491	-8.12581	4.44367e-16	5.54243e-15		NZ_ACZN01000017	611446..612990(-)	1545	0.45	[R] General function prediction only	COG3046,Uncharacterized protein related to deoxyribodipyrimidine photolyase,0.0e+00	pfam04244,DPRP,3.0e-63	NA	NA	KO:K06876,deoxyribodipyrimidine photolyase-related protein,0.0e+00	NA	ZP_05886977	514aa	NA	NA	NA	NA	NA	NA
403		EEX35066.1	647169618	VIC_000574	BarA sensory histidine kinase		617.588	1.17214	0.144309	8.12246	4.56822e-16	5.68363e-15		NZ_ACZN01000012	100868..103651(+)	2784	0.49	[T] Signal transduction mechanisms	COG0642,Signal transduction histidine kinase,2.0e-42	pfam00672,HAMP,1.5e-10,pfam02518,HATPase_c,6.4e-30,pfam09984,DUF2222,3.7e-49,pfam00072,Response_reg,1.2e-27,pfam00512,HisKA,1.0e-20,pfam01627,Hpt,6.7e-13	NA	M00475: BarA-UvrY (central carbon metabolism) two-component regulatory system	KO:K07678,two-component system, NarL family, sensor histidine kinase BarA [EC:2.7.13.3],0.0e+00	NA	ZP_05884101	927aa	ITERM:02365,Hpt sensor hybrid histidine kinase (EC 2.7.13.3)	EC:2.7.13.3,Histidine kinase.	Yes	NA	Yes	NA
404		EEX32090.1	647172236	VIC_003189	GGDEF family protein		243.756	-1.83057	0.225387	-8.12189	4.58996e-16	5.69655e-15		NZ_ACZN01000017	279339..280484(+)	1146	0.41	NA	NA	pfam00990,GGDEF,8.9e-32	TIGR00254,diguanylate cyclase (GGDEF) domain,1.2e-42	NA	NA	NA	ZP_05886685	381aa	NA	NA	Yes	NA	NA	NA
405		EEX30760.1	647174107	VIC_005056	ADP-heptose:LPS heptosyltransferase		523.524	1.48721	0.183261	8.11523	4.84847e-16	6.00253e-15		NZ_ACZN01000020	207436..208455(+)	1020	0.42	[M] Cell wall/membrane/envelope biogenesis	COG0859,ADP-heptose:LPS heptosyltransferase,3.0e-32	pfam01075,Glyco_transf_9,1.5e-15	NA	NA	NA	NA	ZP_05888537	339aa	NA	NA	NA	NA	NA	NA
406		EEX31531.1	647173521	VIC_004479	phage shock protein A		1005.92	-1.31428	0.162119	-8.10686	5.19453e-16	6.41511e-15		NZ_ACZN01000018	776396..777064(-)	669	0.44	[K] Transcription	COG1842,Phage shock protein A,2.0e-27	pfam04012,PspA_IM30,4.9e-61	TIGR02977,phage shock protein A,2.4e-98	NA	KO:K03969,phage shock protein A,0.0e+00	NA	ZP_05887964	222aa	ITERM:02244,phage shock protein A (PspA) family protein	NA	NA	NA	NA	NA
407		EEX33324.1	647171825	VIC_002778	phenylalanine-4-hydroxylase		1523.02	-3.23009	0.399281	-8.08977	5.97772e-16	7.3642e-15		NZ_ACZN01000016	735928..736719(+)	792	0.43	[E] Amino acid transport and metabolism	COG3186,Phenylalanine-4-hydroxylase,2.0e-95	pfam00351,Biopterin_H,4.2e-46	TIGR01267,phenylalanine-4-hydroxylase, monomeric form,9.7e-103	NA	KO:K00500,phenylalanine-4-hydroxylase [EC:1.14.16.1],0.0e+00	PHENYLALANINE-DEG1-PWY: L-phenylalanine degradation I (aerobic)	ZP_05886278	263aa	ITERM:00612,Phenylalanine 4-hydroxylase (EC 1.14.16.1)	EC:1.14.16.1,Phenylalanine 4-monooxygenase.	NA	NA	NA	IMG_pathway,231: L-phenylalanine degradation by homogentisate pathway
408		EEX32720.1	647171220	VIC_002168	chromosome (plasmid) partitioning protein ParA		648.795	1.75014	0.216349	8.08945	5.99354e-16	7.36559e-15		NZ_ACZN01000016	42449..43666(+)	1218	0.46	[N] Cell motility	COG1192,Cellulose biosynthesis protein BcsQ,1.0e-34	pfam13614,AAA_31,6.4e-23	NA	NA	NA	NA	ZP_05885674	405aa	NA	NA	NA	NA	NA	NA
409		EEX34098.1	647171041	VIC_001996	ATPase of the AAA+ class		1854.68	2.27198	0.280917	8.08772	6.07908e-16	7.45244e-15		NZ_ACZN01000015	696001..696348(-)	348	0.5	NA	NA	NA	NA	NA	NA	NA	ZP_05885505	115aa	NA	NA	NA	Yes	NA	NA
410		EEX32037.1	647172182	VIC_003136	ImpK/VasF outer membrane protein		98.3342	2.84152	0.351386	8.0866	6.13532e-16	7.50304e-15		NZ_ACZN01000017	207084..207875(-)	792	0.43	[U] Intracellular trafficking, secretion, and vesicular transport	COG3455,Type VI protein secretion system component VasF,1.0e-36	pfam09850,DotU,2.2e-50	TIGR03349,type IV / VI secretion system protein, DotU family,5.3e-65	M00334: Type VI secretion system	KO:K11892,type VI secretion system protein ImpK,0.0e+00	NA	ZP_05886632	263aa	NA	NA	Yes	NA	NA	NA
411		EEX34374.1	647170219	VIC_001172	putative DNA-binding protein		472.635	-1.63917	0.202731	-8.08548	6.19193e-16	7.55386e-15		NZ_ACZN01000014	154143..154685(+)	543	0.38	NA	NA	NA	NA	NA	NA	NA	ZP_05884685	180aa	NA	NA	NA	NA	NA	NA
412		EEX34053.1	647170996	VIC_001951	hypothetical protein		455.364	-2.084	0.257807	-8.08355	6.29057e-16	7.65556e-15		NZ_ACZN01000015	645481..646062(+)	582	0.46	[L] Replication, recombination and repair	COG2840,DNA-nicking endonuclease, Smr domain,1.0e-41	pfam01713,Smr,3.6e-21	NA	NA	NA	NA	ZP_05885460	193aa	NA	NA	NA	NA	NA	NA
413		EEX31186.1	647173170	VIC_004131	hypothetical protein		369.04	-2.85584	0.353346	-8.08227	6.35699e-16	7.71767e-15		NZ_ACZN01000018	380075..380419(+)	345	0.42	NA	NA	NA	NA	NA	NA	NA	ZP_05887619	114aa	NA	NA	NA	NA	NA	NA
414		EEX34340.1	647170185	VIC_001136	deoxyribonuclease I-like 2 precursor (DNase I-like 2)		332.078	-2.61371	0.323467	-8.08029	6.4611e-16	7.82511e-15		NZ_ACZN01000014	123959..124843(+)	885	0.54	NA	NA	pfam03372,Exo_endo_phos,1.3e-10	NA	NA	KO:K11994,deoxyribonuclease-1 [EC:3.1.21.1],6.1e-61,KO:K11995,deoxyribonuclease-1-like protein [EC:3.1.21.-],0.0e+00	NA	ZP_05884651	294aa	NA	EC:3.1.21.1,Deoxyribonuclease I.,EC:3.1.21.-,Hydrolases. Acting on ester bonds. Endodeoxyribonucleases producing 5'-phosphomonoesters.	NA	NA	NA	NA
415		EEX32910.1	647171410	VIC_002360	proline dehydrogenase (Proline oxidase)/delta-1-pyrroline-5-carboxylate dehydrogenase		1455.27	-1.48943	0.184427	-8.07596	6.69494e-16	8.08878e-15		NZ_ACZN01000016	243262..246381(+)	3120	0.49	[E] Amino acid transport and metabolism	COG4230,Delta 1-pyrroline-5-carboxylate dehydrogenase,0.0e+00	pfam00171,Aldedh,2.4e-117,pfam14850,Pro_dh-DNA_bdg,4.2e-46,pfam01619,Pro_dh,2.8e-91	TIGR01238,delta-1-pyrroline-5-carboxylate dehydrogenase (PutA C-terminal domain),0.0e+00	NA	KO:K13821,RHH-type transcriptional regulator, proline utilization regulon repressor / proline dehydrogenase / delta 1-pyrroline-5-carboxylate dehydrogenase [EC:1.5.5.2 1.2.1.88],0.0e+00	PWY-6922: L-<i>N<sup>&delta;</sup></i>-acetylornithine biosynthesis	ZP_05885864	1039aa	ITERM:00471,delta-1-pyrroline-5-carboxylate dehydrogenase (EC 1.5.1.12),ITERM:00470,L-proline dehydrogenase (EC 1.5.99.8)	EC:1.2.1.88,L-glutamate gamma-semialdehyde dehydrogenase.,EC:1.5.5.2,Proline dehydrogenase.	NA	NA	Yes	IMG_pathway,181: L-proline oxidation to L-glutamate
416		EEX31185.1	647173169	VIC_004130	hypothetical protein		854.113	-2.54094	0.315197	-8.06141	7.54195e-16	9.09023e-15		NZ_ACZN01000018	379493..379867(+)	375	0.5	NA	NA	NA	NA	NA	NA	NA	ZP_05887618	124aa	NA	NA	NA	NA	NA	NA
417		EEX33851.1	647170792	VIC_001747	ABC transporter ATP-binding protein		927.911	2.3818	0.295891	8.0496	8.30645e-16	9.98766e-15		NZ_ACZN01000015	425418..426212(-)	795	0.48	[R] General function prediction only	COG1101,ABC-type uncharacterized transport system, ATPase component,6.0e-104	pfam00005,ABC_tran,2.7e-23	NA	M00247: Putative ABC transport system	KO:K05833,putative ABC transport system ATP-binding protein,0.0e+00	NA	ZP_05885258	264aa	NA	NA	NA	NA	NA	NA
418		EEX31373.1	647173359	VIC_004321	sodium/alanine symporter		274.718	2.33487	0.2902	8.04573	8.57345e-16	1.0284e-14		NZ_ACZN01000018	594727..596100(+)	1374	0.49	[E] Amino acid transport and metabolism	COG1115,Na+/alanine symporter,0.0e+00	pfam01235,Na_Ala_symp,0.0e+00	TIGR00835,amino acid carrier protein,0.0e+00	NA	KO:K03310,alanine or glycine:cation symporter, AGCS family,0.0e+00	NA	ZP_05887806	457aa	NA	NA	Yes	NA	NA	NA
419		EEX32639.1	647172785	VIC_003743	hypothetical protein		272.132	1.97357	0.245468	8.04006	8.97927e-16	1.07451e-14		NZ_ACZN01000017	906604..907884(+)	1281	0.48	NA	NA	pfam13665,DUF4150,3.0e-16	NA	NA	NA	NA	ZP_05887234	426aa	NA	NA	NA	NA	NA	NA
420		EEX35311.1	647169284	VIC_000269	thioredoxin domain-containing protein		537.346	2.17018	0.270037	8.03658	9.23785e-16	1.10282e-14		NZ_ACZN01000009	41815..42669(-)	855	0.46	[O] Posttranslational modification, protein turnover, chaperones	COG3118,Negative regulator of GroEL, contains thioredoxin-like and TPR-like domains,2.0e-67	pfam14559,TPR_19,1.5e-15,pfam14561,TPR_20,6.9e-27,pfam00085,Thioredoxin,2.3e-16	NA	NA	KO:K05838,putative thioredoxin,0.0e+00	NA	ZP_05883799	284aa	NA	NA	NA	NA	NA	NA
421		EEX31063.1	647173047	VIC_004008	alanine racemase		2714.07	-3.14584	0.392299	-8.01899	1.06619e-15	1.2698e-14		NZ_ACZN01000018	243361..244578(-)	1218	0.46	[M] Cell wall/membrane/envelope biogenesis	COG0787,Alanine racemase,3.0e-86	pfam00842,Ala_racemase_C,1.1e-32,pfam01168,Ala_racemase_N,8.4e-47	TIGR00492,alanine racemase,3.6e-72	NA	KO:K01775,alanine racemase [EC:5.1.1.1],0.0e+00	ALANINE-VALINESYN-PWY: L-alanine biosynthesis I	ZP_05887496	405aa	NA	EC:5.1.1.1,Alanine racemase.	Yes	Yes	NA	NA
422		EEX31563.1	647173553	VIC_004511	amine oxidase flavin-containing		5944.15	-2.78037	0.347057	-8.01127	1.13531e-15	1.34892e-14		NZ_ACZN01000018	807618..808898(-)	1281	0.45	[R] General function prediction only	COG2907,Predicted NAD/FAD-binding protein,0.0e+00	pfam01593,Amino_oxidase,4.0e-21	NA	NA	NA	NA	ZP_05887996	426aa	NA	NA	NA	NA	NA	NA
423		EEX35472.1	647169140	VIC_000127	general secretion pathway protein I		112.724	2.85711	0.356651	8.01094	1.13835e-15	1.34933e-14		NZ_ACZN01000007	39790..40143(-)	354	0.48	NA	NA	pfam07963,N_methyl,4.0e-07,pfam02501,T2SSI,1.7e-20	TIGR02532,prepilin-type N-terminal cleavage/methylation domain,2.4e-10,TIGR01707,type II secretion system protein I,1.2e-35	M00331: Type II general secretion pathway	KO:K02458,general secretion pathway protein I,2.8e-77	NA	ZP_05883661	117aa	ITERM:07114,type II secretion system protein I (GspI)	NA	Yes	NA	NA	NA
424		EEX33252.1	647171753	VIC_002706	hypothetical protein		1241.52	-1.80292	0.225392	-7.99907	1.25357e-15	1.48241e-14		NZ_ACZN01000016	655790..658438(+)	2649	0.45	[T] Signal transduction mechanisms	COG0642,Signal transduction histidine kinase,1.0e-42	pfam00512,HisKA,8.8e-19,pfam02518,HATPase_c,1.4e-29,pfam00072,Response_reg,8.3e-20	NA	NA	NA	NA	ZP_05886206	882aa	NA	NA	Yes	NA	Yes	NA
425		EEX35204.1	647169358	VIC_000327	hypothetical protein		980.663	1.56988	0.196524	7.98824	1.36882e-15	1.61488e-14		NZ_ACZN01000010	9816..11453(-)	1638	0.47	[T] Signal transduction mechanisms	COG2199,GGDEF domain, diguanylate cyclase (c-di-GMP synthetase) or its enzymatically inactive variants,9.0e-41	pfam00990,GGDEF,1.7e-45	TIGR00254,diguanylate cyclase (GGDEF) domain,3.4e-55	NA	NA	NA	ZP_05883855	545aa	NA	NA	Yes	NA	NA	NA
426		EEX31567.1	647173557	VIC_004515	hypothetical protein		800.969	-4.00166	0.501052	-7.98652	1.38805e-15	1.63373e-14		NZ_ACZN01000018	811407..811574(+)	168	0.42	NA	NA	NA	NA	NA	NA	NA	ZP_05888000	55aa	NA	NA	NA	NA	NA	NA
427		EEX33458.1	647171962	VIC_002912	permease		121.895	-2.8997	0.363253	-7.9826	1.43285e-15	1.68251e-14		NZ_ACZN01000016	877787..878947(-)	1161	0.46	[G] Carbohydrate transport and metabolism	COG2814,Predicted arabinose efflux permease, MFS family,1.0e-06	pfam07690,MFS_1,1.5e-27	NA	NA	NA	NA	ZP_05886412	386aa	NA	NA	Yes	NA	Yes	NA
428		EEX35453.1	647169121	VIC_000108	GTP pyrophosphokinase (p)ppGpp synthetase II/guanosine-3',5'-bis(diphosphate) 3'-pyrophosphohydrolase		1945.99	1.35016	0.169217	7.97885	1.47702e-15	1.73032e-14		NZ_ACZN01000007	18793..20916(+)	2124	0.49	[T] Signal transduction mechanisms	COG0317,(p)ppGpp synthase/hydrolase, HD superfamily,0.0e+00	pfam13291,ACT_4,8.0e-16,pfam02824,TGS,2.6e-19,pfam13328,HD_4,2.1e-52,pfam04607,RelA_SpoT,2.0e-34	TIGR00691,(p)ppGpp synthetase, RelA/SpoT family,0.0e+00	NA	KO:K01139,guanosine-3',5'-bis(diphosphate) 3'-pyrophosphohydrolase [EC:3.1.7.2],0.0e+00	PPGPPMET-PWY: ppGpp biosynthesis	ZP_05883642	707aa	NA	EC:3.1.7.2,Guanosine-3',5'-bis(diphosphate) 3'-diphosphatase.	NA	NA	NA	NA
429		EEX33162.1	647171662	VIC_002616	putative ABC transporter		376.161	-2.14158	0.268586	-7.97351	1.54227e-15	1.80255e-14		NZ_ACZN01000016	550669..551979(-)	1311	0.43	[H] Coenzyme transport and metabolism	COG0661,Predicted unusual protein kinase regulating ubiquinone biosynthesis, AarF/ABC1/UbiB family,6.0e-61	pfam03109,ABC1,1.4e-29	NA	NA	NA	NA	ZP_05886116	436aa	NA	NA	NA	NA	NA	NA
430		EEX35217.1	647169371	VIC_000340	ATP synthase A chain		12305.9	1.85754	0.232998	7.97236	1.55675e-15	1.81524e-14		NZ_ACZN01000010	22808..23620(-)	813	0.44	[C] Energy production and conversion	COG0356,FoF1-type ATP synthase, membrane subunit a,4.0e-52	pfam00119,ATP-synt_A,8.1e-58	TIGR01131,ATP synthase subunit 6 (eukaryotes),also subunit A (prokaryotes),3.7e-49	M00157: F-type ATPase, prokaryotes and chloroplasts	KO:K02108,F-type H+-transporting ATPase subunit a,0.0e+00	NA	ZP_05883868	270aa	ITERM:05515,ATP synthase F0 subcomplex A subunit	NA	Yes	NA	NA	NA
431		EEX35093.1	647169645	VIC_000601	acetolactate synthase large subunit		6315.61	1.13054	0.14218	7.95144	1.84361e-15	2.14475e-14		NZ_ACZN01000012	127948..129672(-)	1725	0.47	[H] Coenzyme transport and metabolism	COG0028,Acetolactate synthase large subunit or other thiamine pyrophosphate-requiring enzyme,0.0e+00	pfam00205,TPP_enzyme_M,4.4e-46,pfam02775,TPP_enzyme_C,1.6e-50,pfam02776,TPP_enzyme_N,2.3e-58	TIGR00118,acetolactate synthase, large subunit, biosynthetic type,0.0e+00	M00570: Isoleucine biosynthesis, threonine => 2-oxobutanoate => isoleucine	KO:K01652,acetolactate synthase I/II/III large subunit [EC:2.2.1.6],0.0e+00	ILEUSYN-PWY: L-isoleucine biosynthesis I (from threonine)	ZP_05884128	574aa	ITERM:00312,acetolactate synthase, large subunit (EC 2.2.1.6)	EC:2.2.1.6,Acetolactate synthase.	NA	NA	Yes	NA
432		EEX32825.1	647171325	VIC_002275	hypothetical protein		61.1311	-3.60509	0.454328	-7.935	2.10502e-15	2.44319e-14		NZ_ACZN01000016	155637..157007(-)	1371	0.52	[S] Function unknown	COG4102,Uncharacterized conserved protein, DUF1501 family,4.0e-39	pfam07394,DUF1501,2.4e-44	NA	NA	NA	NA	ZP_05885779	456aa	NA	NA	NA	Yes	NA	NA
433		EEX33019.1	647171519	VIC_002469	predicted thioesterase		161.094	2.60471	0.32831	7.93369	2.12728e-15	2.46332e-14		NZ_ACZN01000016	376457..376894(-)	438	0.44	[I] Lipid transport and metabolism	COG0824,Acyl-CoA thioesterase FadM,2.0e-23	pfam13279,4HBT_2,1.5e-21	TIGR00051,acyl-CoA thioester hydrolase, YbgC/YbaW family,4.2e-18	NA	KO:K07107,acyl-CoA thioester hydrolase [EC:3.1.2.-],6.5e-105	NA	ZP_05885973	145aa	NA	EC:3.1.2.-,Hydrolases. Acting on ester bonds. Thiolester hydrolases.	NA	NA	NA	NA
434		EEX32320.1	647172466	VIC_003419	methyl-accepting chemotaxis protein		755.038	1.86427	0.235039	7.93175	2.16087e-15	2.49645e-14		NZ_ACZN01000017	540184..541803(+)	1620	0.46	[N] Cell motility	COG0840,Methyl-accepting chemotaxis protein,1.0e-46	pfam00015,MCPsignal,1.0e-46,pfam17200,sCache_2,1.7e-40,pfam00672,HAMP,1.6e-13	NA	NA	KO:K03406,methyl-accepting chemotaxis protein,0.0e+00	NA	ZP_05886915	539aa	ITERM:02328,methyl-accepting chemotaxis sensory transducer with Cache sensor	NA	Yes	NA	Yes	NA
435		EEX33618.1	647170559	VIC_001514	hypothetical protein		63.4181	2.96334	0.373811	7.9274	2.23785e-15	2.57944e-14		NZ_ACZN01000015	139835..140914(+)	1080	0.45	NA	NA	pfam10974,DUF2804,5.5e-90	NA	NA	NA	NA	ZP_05885025	359aa	NA	NA	NA	NA	NA	NA
436		EEX31681.1	647173672	VIC_004631	UPF0010 protein yeaD		226.893	-1.8163	0.229384	-7.91817	2.41039e-15	2.77195e-14		NZ_ACZN01000018	937105..937989(+)	885	0.46	[G] Carbohydrate transport and metabolism	COG0676,D-hexose-6-phosphate mutarotase,1.0e-77	pfam01263,Aldose_epim,1.1e-50	NA	NA	KO:K01792,glucose-6-phosphate 1-epimerase [EC:5.1.3.15],0.0e+00	NA	ZP_05888114	294aa	NA	EC:5.1.3.15,Glucose-6-phosphate 1-epimerase.	NA	NA	NA	NA
437		EEX32246.1	647172392	VIC_003345	rhodanese domain protein		793.65	-1.41819	0.179332	-7.90822	2.61091e-15	2.99567e-14		NZ_ACZN01000017	456286..457266(+)	981	0.47	[R] General function prediction only	COG1054,Predicted sulfurtransferase,4.0e-115	pfam00581,Rhodanese,3.1e-08	NA	NA	KO:K07146,UPF0176 protein,0.0e+00	NA	ZP_05886841	326aa	NA	NA	NA	NA	NA	NA
438		EEX30834.1	647173898	VIC_004854	PTS system nitrogen-specific IIA component PtsN		223.444	2.1514	0.272077	7.90734	2.62946e-15	3.01007e-14		NZ_ACZN01000019	53933..54379(+)	447	0.45	[G] Carbohydrate transport and metabolism	COG1762,Phosphotransferase system mannitol/fructose-specific IIA domain (Ntr-type),1.0e-29	pfam00359,PTS_EIIA_2,3.5e-38	TIGR01419,PTS IIA-like nitrogen-regulatory protein PtsN,5.2e-56	NA	KO:K02806,PTS system, nitrogen regulatory IIA component [EC:2.7.1.69],2.1e-102	SUCUTIL-PWY: sucrose degradation I (sucrose phosphotransferase)	ZP_05888335	148aa	ITERM:02425,PTS IIA-like nitrogen-regulatory protein PtsN	EC:2.7.1.69,Protein-N(pi)-phosphohistidine--sugar phosphotransferase.	NA	NA	NA	NA
439		EEX34685.1	647169758	VIC_000711	phosphopentomutase		1736.47	-1.7044	0.215662	-7.90308	2.72095e-15	3.10771e-14		NZ_ACZN01000013	103937..105157(-)	1221	0.49	[G] Carbohydrate transport and metabolism	COG1015,Phosphopentomutase,0.0e+00	pfam01676,Metalloenzyme,1.2e-40	TIGR01696,phosphopentomutase,0.0e+00	NA	KO:K01839,phosphopentomutase [EC:5.4.2.7],0.0e+00	PWY0-661: PRPP biosynthesis II	ZP_05884236	406aa	NA	EC:5.4.2.7,Phosphopentomutase.	NA	NA	NA	NA
440		EEX35150.1	647169479	VIC_000445	ketol-acid reductoisomerase		10896.9	2.21981	0.281089	7.89718	2.85291e-15	3.25102e-14		NZ_ACZN01000011	49861..51345(+)	1485	0.48	[E] Amino acid transport and metabolism	COG0059,Ketol-acid reductoisomerase,1.0e-118	pfam07991,IlvN,3.9e-60,pfam01450,IlvC,1.5e-16,pfam01450,IlvC,4.8e-26	TIGR00465,ketol-acid reductoisomerase,6.5e-128	M00019: Valine/isoleucine biosynthesis, pyruvate => valine / 2-oxobutanoate => isoleucine	KO:K00053,ketol-acid reductoisomerase [EC:1.1.1.86],0.0e+00	PWY-5103: L-isoleucine biosynthesis III	ZP_05883972	494aa	ITERM:00315,ketol-acid reductoisomerase (EC 1.1.1.86)	EC:1.1.1.86,Ketol-acid reductoisomerase (NADP(+)).	NA	NA	NA	IMG_pathway,140: L-isoleucine synthesis from 2-oxobutanoate and pyruvate,IMG_pathway,141: L-valine synthesis from pyruvate,IMG_pathway,269: 2-oxoisovalerate synthesis from pyruvate
441		EEX33017.1	647171517	VIC_002467	heavy metal RND efflux CzcC family		1123.55	7.48796	0.94834	7.89585	2.88339e-15	3.2783e-14		NZ_ACZN01000016	374568..375959(-)	1392	0.49	[M] Cell wall/membrane/envelope biogenesis	COG1538,Outer membrane protein TolC,6.0e-18	pfam02321,OEP,7.2e-14,pfam02321,OEP,2.2e-09	NA	NA	NA	NA	ZP_05885971	463aa	NA	NA	NA	Yes	NA	NA
442		EEX31197.1	647173181	VIC_004142	hypothetical protein		287.786	-3.18364	0.403353	-7.89293	2.95163e-15	3.3483e-14		NZ_ACZN01000018	392085..393014(+)	930	0.43	NA	NA	pfam11279,DUF3080,6.7e-84	NA	NA	NA	NA	ZP_05887630	309aa	NA	NA	NA	NA	NA	NA
443		EEX32163.1	647172309	VIC_003262	6-phosphogluconate dehydrogenase decarboxylating		4417.75	-1.54897	0.196359	-7.8885	3.05851e-15	3.46171e-14		NZ_ACZN01000017	363915..365363(+)	1449	0.49	[G] Carbohydrate transport and metabolism	COG0362,6-phosphogluconate dehydrogenase,0.0e+00	pfam00393,6PGD,6.4e-126,pfam03446,NAD_binding_2,3.4e-51	TIGR00873,6-phosphogluconate dehydrogenase (decarboxylating),0.0e+00	M00006: Pentose phosphate pathway, oxidative phase, glucose 6P => ribulose 5P	KO:K00033,6-phosphogluconate dehydrogenase [EC:1.1.1.44 1.1.1.343],0.0e+00	RUMP-PWY: formaldehyde oxidation I	ZP_05886758	482aa	ITERM:01494,6-phosphogluconate dehydrogenase (decarboxylating) (EC 1.1.1.44)	EC:1.1.1.343,Phosphogluconate dehydrogenase (NAD(+)-dependent, decarboxylating).,EC:1.1.1.44,Phosphogluconate dehydrogenase (NADP(+)-dependent, decarboxylating).	NA	NA	NA	IMG_pathway,341: Oxidative pentose phosphate pathway
444		EEX33221.1	647171722	VIC_002675	hypothetical protein		2022.31	1.21767	0.154667	7.87282	3.46745e-15	3.91572e-14		NZ_ACZN01000016	616211..622498(+)	6288	0.37	NA	NA	NA	NA	NA	NA	NA	ZP_05886175	2095aa	NA	NA	NA	NA	NA	NA
445		EEX34105.1	647171048	VIC_002003	transcriptional regulator LysR family		165.987	1.66692	0.211828	7.86921	3.56878e-15	4.0211e-14		NZ_ACZN01000015	704606..705502(-)	897	0.49	[K] Transcription	COG0583,DNA-binding transcriptional regulator, LysR family,2.0e-26	pfam03466,LysR_substrate,6.4e-27,pfam00126,HTH_1,9.4e-16	NA	NA	NA	NA	ZP_05885512	298aa	NA	NA	NA	NA	NA	NA
446		EEX35477.1	647169145	VIC_000132	general secretion pathway protein D precursor		3110.24	1.41908	0.180646	7.85555	3.98014e-15	4.47454e-14		NZ_ACZN01000007	43973..46003(-)	2031	0.47	[U] Intracellular trafficking, secretion, and vesicular transport	COG1450,Type II secretory pathway component GspD/PulD (secretin),3.0e-93	pfam03958,Secretin_N,8.2e-15,pfam03958,Secretin_N,1.2e-08,pfam00263,Secretin,8.4e-51,pfam03958,Secretin_N,1.4e-20	TIGR02517,type II secretion system protein D,0.0e+00	M00331: Type II general secretion pathway	KO:K02453,general secretion pathway protein D,0.0e+00	NA	ZP_05883666	676aa	NA	NA	NA	Yes	NA	NA
447		EEX34610.1	647169683	VIC_000634	membrane-bound lytic murein transglycosylase D precursor		320.456	1.80734	0.230356	7.84585	4.30026e-15	4.8236e-14		NZ_ACZN01000013	22273..23838(+)	1566	0.47	NA	NA	pfam01464,SLT,9.4e-22,pfam01476,LysM,2.5e-11,pfam01476,LysM,1.8e-11,pfam01476,LysM,2.1e-12	NA	NA	KO:K08307,membrane-bound lytic murein transglycosylase D,0.0e+00	NA	ZP_05884161	521aa	NA	NA	NA	NA	NA	NA
448		EEX31338.1	647173324	VIC_004286	predicted phosphohydrolase		2132.38	-3.05923	0.390587	-7.83239	4.78669e-15	5.35725e-14		NZ_ACZN01000018	563688..566048(+)	2361	0.48	NA	NA	pfam00149,Metallophos,1.4e-06	NA	NA	NA	NA	ZP_05887771	786aa	NA	NA	NA	Yes	NA	NA
449		EEX33413.1	647171914	VIC_002867	pirin-related protein		161.398	-2.48478	0.317674	-7.82178	5.20805e-15	5.81584e-14		NZ_ACZN01000016	826933..827628(-)	696	0.45	[R] General function prediction only	COG1741,Redox-sensitive bicupin YhaK, pirin superfamily,3.0e-43	pfam02678,Pirin,4.3e-34	NA	NA	KO:K06911,uncharacterized protein,0.0e+00	NA	ZP_05886367	231aa	NA	NA	NA	NA	NA	NA
450		EEX31440.1	647173426	VIC_004388	inosose dehydratase		73.1483	2.72501	0.348844	7.81155	5.64886e-15	6.28013e-14		NZ_ACZN01000018	673201..674097(-)	897	0.5	[G] Carbohydrate transport and metabolism	COG1082,Sugar phosphate isomerase/epimerase,3.0e-37	pfam01261,AP_endonuc_2,7.4e-27	TIGR04379,myo-inosose-2 dehydratase,0.0e+00	NA	KO:K03335,inosose dehydratase [EC:4.2.1.44],0.0e+00	P562-PWY: <I>myo</I>-inositol degradation I	ZP_05887873	298aa	ITERM:06495,2-keto-myo-inositol dehydratase (EC 4.2.1.44)	EC:4.2.1.44,Myo-inosose-2 dehydratase.	NA	NA	NA	IMG_pathway,841: myo-Inositol catabolism to glycerone phosphate, acetyl-CoA, and CO2
451		EEX30761.1	647174108	VIC_005057	mannosyltransferase OCH1		178.632	2.13743	0.273617	7.81175	5.63978e-15	6.28013e-14		NZ_ACZN01000020	208483..209262(+)	780	0.39	[M] Cell wall/membrane/envelope biogenesis	COG3774,Mannosyltransferase OCH1 or related enzyme,3.0e-41	pfam04488,Gly_transf_sug,9.0e-13	NA	NA	NA	NA	ZP_05888538	259aa	NA	NA	NA	NA	NA	NA
452		EEX33710.1	647170651	VIC_001606	oligopeptide transport system permease protein OppC		646.215	2.51277	0.321918	7.80563	5.92038e-15	6.56743e-14		NZ_ACZN01000015	245267..246169(-)	903	0.47	[E] Amino acid transport and metabolism	COG1173,ABC-type dipeptide/oligopeptide/nickel transport system, permease component,1.0e-71	pfam00528,BPD_transp_1,1.0e-27,pfam12911,OppC_N,4.7e-15	NA	M00439: Oligopeptide transport system	KO:K15582,oligopeptide transport system permease protein,0.0e+00	NA	ZP_05885117	300aa	NA	NA	Yes	NA	NA	NA
453		EEX31452.1	647173438	VIC_004400	sucrose operon repressor ScrR LacI family		80.0094	2.07899	0.266525	7.80036	6.17307e-15	6.83262e-14		NZ_ACZN01000018	689562..690560(-)	999	0.46	[K] Transcription	COG1609,DNA-binding transcriptional regulator, LacI/PurR family,7.0e-60	pfam13377,Peripla_BP_3,6.0e-11,pfam00356,LacI,8.8e-16	TIGR02417,D-fructose-responsive transcription factor,2.1e-112	NA	KO:K03484,LacI family transcriptional regulator, sucrose operon repressor,0.0e+00	NA	ZP_05887885	332aa	ITERM:02286,transcriptional regulator, LacI family	NA	NA	NA	NA	NA
454		EEX32626.1	647172772	VIC_003730	xanthine/uracil/thiamine/ascorbate permease family protein		257.537	2.2858	0.293525	7.7874	6.84038e-15	7.55455e-14		NZ_ACZN01000017	890372..891715(+)	1344	0.49	[F] Nucleotide transport and metabolism	COG2252,Xanthine/uracil/vitamin C permease, AzgA family,1.0e-118	pfam00860,Xan_ur_permease,3.6e-50	NA	NA	KO:K06901,putative MFS transporter, AGZA family, xanthine/uracil permease,0.0e+00	NA	ZP_05887221	447aa	NA	NA	Yes	NA	NA	NA
455		EEX30694.1	647174041	VIC_004990	hypothetical protein		2085.63	1.21429	0.156	7.78386	7.03421e-15	7.75155e-14		NZ_ACZN01000020	139208..140476(-)	1269	0.39	NA	NA	NA	NA	NA	NA	NA	ZP_05888471	422aa	NA	NA	NA	NA	NA	NA
456		EEX32100.1	647172246	VIC_003199	ATP-dependent protease La Type II		562.508	1.66212	0.213752	7.77595	7.4886e-15	8.23417e-14		NZ_ACZN01000017	292384..294744(-)	2361	0.46	[O] Posttranslational modification, protein turnover, chaperones	COG1067,Predicted ATP-dependent protease,0.0e+00	pfam13654,AAA_32,0.0e+00,pfam05362,Lon_C,1.5e-09	TIGR00764,lon-related putative ATP-dependent protease,1.9e-45	NA	NA	NA	ZP_05886695	786aa	NA	NA	NA	NA	NA	NA
457		EEX34819.1	647169894	VIC_000851	ABC-type multidrug transport system ATPase component		287.021	1.69866	0.218546	7.77257	7.69065e-15	8.43783e-14		NZ_ACZN01000013	274657..275571(-)	915	0.45	[V] Defense mechanisms	COG1131,ABC-type multidrug transport system, ATPase component,8.0e-73	pfam00005,ABC_tran,7.9e-34	NA	M00254: ABC-2 type transport system	KO:K01990,ABC-2 type transport system ATP-binding protein,0.0e+00	NA	ZP_05884370	304aa	NA	NA	NA	NA	Yes	NA
458		EEX30749.1	647174096	VIC_005045	aminotransferase class III pyridoxal-phosphate dependent		2809.32	1.0731	0.138071	7.77207	7.72123e-15	8.4529e-14		NZ_ACZN01000020	196035..197324(-)	1290	0.41	[H] Coenzyme transport and metabolism	COG0001,Glutamate-1-semialdehyde aminotransferase,2.0e-96	pfam00202,Aminotran_3,1.2e-56	NA	M00121: Heme biosynthesis, glutamate => protoheme/siroheme	KO:K01845,glutamate-1-semialdehyde 2,1-aminomutase [EC:5.4.3.8],0.0e+00	PWY-5188: tetrapyrrole biosynthesis I (from glutamate)	ZP_05888526	429aa	NA	EC:5.4.3.8,Glutamate-1-semialdehyde 2,1-aminomutase.	NA	NA	NA	NA
459		EEX32768.1	647171268	VIC_002218	oxidoreductase aldo/keto reductase family		204.576	-1.63494	0.210538	-7.76553	8.13029e-15	8.88132e-14		NZ_ACZN01000016	101506..102309(+)	804	0.45	[Q] Secondary metabolites biosynthesis, transport and catabolism	COG0656,Aldo/keto reductase, related to diketogulonate reductase,1.0e-76	pfam00248,Aldo_ket_red,2.1e-48	NA	NA	KO:K06222,2,5-diketo-D-gluconate reductase B [EC:1.1.1.346],0.0e+00	KETOGLUCONMET-PWY: ketogluconate metabolism	ZP_05885722	267aa	NA	EC:1.1.1.346,2,5-didehydrogluconate reductase (2-dehydro-L-gulonate-forming).	NA	NA	NA	NA
460		EEX34040.1	647170982	VIC_001938	hypothetical protein		315.418	1.84018	0.237605	7.7447	9.58099e-15	1.04433e-13		NZ_ACZN01000015	627674..628054(-)	381	0.43	NA	NA	pfam14539,DUF4442,1.2e-16	NA	NA	NA	NA	ZP_05885447	126aa	NA	NA	NA	NA	NA	NA
461		EEX34675.1	647169748	VIC_000701	hypothetical protein		1372.56	-2.39833	0.310234	-7.73072	1.06938e-14	1.1631e-13		NZ_ACZN01000013	92911..93183(-)	273	0.45	NA	NA	NA	NA	NA	KO:K07157,uncharacterized protein,7.2e-64	NA	ZP_05884226	90aa	NA	NA	NA	NA	NA	NA
462		EEX35315.1	647169288	VIC_000275	hypothetical protein		273.36	2.14263	0.2773	7.72674	1.10335e-14	1.19744e-13		NZ_ACZN01000009	46852..47256(+)	405	0.43	NA	NA	pfam00571,CBS,4.9e-03,pfam00571,CBS,6.6e-10	NA	NA	NA	NA	ZP_05883803	134aa	NA	NA	NA	NA	NA	NA
463		EEX32238.1	647172384	VIC_003337	hypothetical protein		164.311	-1.35315	0.175432	-7.71326	1.22643e-14	1.32815e-13		NZ_ACZN01000017	446011..447618(-)	1608	0.43	NA	NA	NA	NA	NA	NA	NA	ZP_05886833	535aa	NA	NA	Yes	NA	NA	NA
464		EEX31657.1	647173648	VIC_004607	purine nucleotide synthesis repressor		2959.83	-1.12435	0.145916	-7.70548	1.30354e-14	1.40861e-13		NZ_ACZN01000018	914229..915236(+)	1008	0.45	[K] Transcription	COG1609,DNA-binding transcriptional regulator, LacI/PurR family,3.0e-100	pfam13377,Peripla_BP_3,4.2e-44,pfam00356,LacI,1.3e-20	NA	NA	KO:K03604,LacI family transcriptional regulator, purine nucleotide synthesis repressor,0.0e+00	NA	ZP_05888090	335aa	ITERM:02286,transcriptional regulator, LacI family	NA	NA	NA	NA	NA
465		EEX35314.1	647169287	VIC_000274	nitrogen regulatory protein P-II		336.033	1.93714	0.251483	7.70288	1.33031e-14	1.43444e-13		NZ_ACZN01000009	46505..46855(+)	351	0.47	NA	NA	NA	NA	NA	NA	NA	ZP_05883802	116aa	NA	NA	NA	NA	NA	NA
466		EEX34201.1	647171144	VIC_002099	type II/IV secretion system ATPase TadZ/CpaE associated with Flp pilus assembly		873.338	-1.9452	0.253389	-7.67673	1.63199e-14	1.75597e-13		NZ_ACZN01000015	832472..833695(-)	1224	0.42	[U] Intracellular trafficking, secretion, and vesicular transport	COG4963,Flp pilus assembly protein, ATPase CpaE,7.0e-31	pfam13614,AAA_31,2.7e-09	NA	NA	KO:K02282,pilus assembly protein CpaE,0.0e+00	NA	ZP_05885608	407aa	NA	NA	NA	NA	NA	NA
467		EEX32966.1	647171466	VIC_002416	lysine exporter protein (LYSE/YGGA)		86.3191	-2.62751	0.342315	-7.67573	1.64484e-14	1.76601e-13		NZ_ACZN01000016	320995..321603(+)	609	0.49	[E] Amino acid transport and metabolism	COG1280,Threonine/homoserine/homoserine lactone efflux protein,3.0e-26	pfam01810,LysE,7.4e-29	NA	NA	NA	NA	ZP_05885920	202aa	NA	NA	Yes	NA	NA	NA
468		EEX35230.1	647169384	VIC_000354	chromosomal replication initiator protein dnaA		1730.97	1.43239	0.186626	7.67521	1.65153e-14	1.7694e-13		NZ_ACZN01000010	36145..37524(+)	1380	0.49	[L] Replication, recombination and repair	COG0593,Chromosomal replication initiation ATPase DnaA,0.0e+00	pfam08299,Bac_DnaA_C,1.7e-32,pfam00308,Bac_DnaA,2.0e-97,pfam11638,DnaA_N,1.6e-16	TIGR00362,chromosomal replication initiator protein DnaA,0.0e+00	NA	KO:K02313,chromosomal replication initiator protein,0.0e+00	NA	ZP_05883881	459aa	ITERM:00001,chromosomal replication initiator protein DnaA	NA	NA	NA	NA	IMG_pathway,367: Bacterial replication initiation
469		EEX32387.1	647172533	VIC_003488	rhodanese-related sulfurtransferase		63.258	2.15938	0.281666	7.66646	1.76805e-14	1.89019e-13		NZ_ACZN01000017	616516..616929(-)	414	0.49	[P] Inorganic ion transport and metabolism	COG0607,Rhodanese-related sulfurtransferase,1.0e-12	pfam00581,Rhodanese,1.4e-11	NA	NA	NA	NA	ZP_05886982	137aa	NA	NA	NA	NA	NA	NA
470		EEX35244.1	647169398	VIC_000368	threonine dehydratase biosynthetic		1769.27	1.3489	0.176102	7.65979	1.86233e-14	1.98675e-13		NZ_ACZN01000010	52158..53705(-)	1548	0.5	[E] Amino acid transport and metabolism	COG1171,Threonine dehydratase,2.0e-124	pfam00585,Thr_dehydrat_C,1.6e-25,pfam00585,Thr_dehydrat_C,1.6e-26,pfam00291,PALP,4.5e-84	TIGR01124,threonine ammonia-lyase, biosynthetic, long form,0.0e+00	M00570: Isoleucine biosynthesis, threonine => 2-oxobutanoate => isoleucine	KO:K01754,threonine dehydratase [EC:4.3.1.19],0.0e+00	PWY66-428: L-threonine degradation V	ZP_05883895	515aa	ITERM:00217,L-threonine ammonia-lyase (EC 4.3.1.19)	EC:4.3.1.19,Threonine ammonia-lyase.	NA	NA	Yes	IMG_pathway,131: L-threonine deamination to 2-oxobutanoate,IMG_pathway,268: L-threonine degradation to propionate
471		EEX31368.1	647173354	VIC_004316	chromosome segregation ATPase		629.06	-1.5511	0.2027	-7.65217	1.97613e-14	2.10367e-13		NZ_ACZN01000018	590405..591142(-)	738	0.42	NA	NA	NA	NA	NA	NA	NA	ZP_05887801	245aa	NA	NA	Yes	NA	NA	NA
472		EEX32939.1	647171439	VIC_002389	chromosome segregation ATPase		1756.71	-2.58842	0.338825	-7.6394	2.1824e-14	2.31834e-13		NZ_ACZN01000016	279981..280925(+)	945	0.47	NA	NA	NA	NA	NA	NA	NA	ZP_05885893	314aa	NA	NA	NA	NA	NA	NA
473		EEX32302.1	647172448	VIC_003401	hypothetical protein		657.388	-1.71284	0.224309	-7.63606	2.23979e-14	2.37427e-13		NZ_ACZN01000017	521881..522285(-)	405	0.4	NA	NA	NA	NA	NA	NA	NA	ZP_05886897	134aa	NA	NA	NA	NA	NA	NA
474		EEX30570.1	647173917	VIC_004866	tRNA dihydrouridine synthase A		848.738	-1.51745	0.198856	-7.6309	2.33118e-14	2.46594e-13		NZ_ACZN01000020	10705..11652(-)	948	0.49	[J] Translation, ribosomal structure and biogenesis	COG0042,tRNA-dihydrouridine synthase,3.0e-79	pfam01207,Dus,2.8e-90	TIGR00742,tRNA dihydrouridine synthase A,0.0e+00	NA	KO:K05539,tRNA-dihydrouridine synthase A [EC:1.-.-.-],0.0e+00	NA	ZP_05888347	315aa	ITERM:06312,tRNA-U16,U17-dihydrouridine synthase	EC:1.-,Oxidoreductases.	NA	NA	NA	NA
475		EEX32383.1	647172529	VIC_003484	deoxyribodipyrimidine photolyase single-strand-specific		2596.35	-2.77742	0.364449	-7.62085	2.52001e-14	2.66007e-13		NZ_ACZN01000017	612992..614314(-)	1323	0.46	[L] Replication, recombination and repair	COG0415,Deoxyribodipyrimidine photolyase,3.0e-83	pfam03441,FAD_binding_7,2.6e-39,pfam00875,DNA_photolyase,2.0e-25	TIGR02765,cryptochrome, DASH family,0.0e+00	NA	KO:K01669,deoxyribodipyrimidine photo-lyase [EC:4.1.99.3],0.0e+00	NA	ZP_05886978	440aa	ITERM:05480,deoxyribodipyrimidine photo-lyase (single-stranded DNA-specific)	EC:4.1.99.3,Deoxyribodipyrimidine photo-lyase.	NA	NA	NA	NA
476		EEX30849.1	647172833	VIC_003791	hypothetical protein		118.825	1.9044	0.250112	7.6142	2.65337e-14	2.79496e-13		NZ_ACZN01000018	8780..9661(+)	882	0.39	NA	NA	NA	NA	NA	NA	NA	ZP_05887282	293aa	NA	NA	NA	NA	NA	NA
477		EEX31968.1	647172113	VIC_003067	UDP-glucose 4-epimerase		1199.21	-1.31666	0.172936	-7.61354	2.66693e-14	2.80336e-13		NZ_ACZN01000017	123318..124334(-)	1017	0.46	[M] Cell wall/membrane/envelope biogenesis	COG1087,UDP-glucose 4-epimerase,0.0e+00	pfam16363,GDP_Man_Dehyd,1.2e-63	TIGR01179,UDP-glucose-4-epimerase GalE,0.0e+00	M00361: Nucleotide sugar biosynthesis, eukaryotes	KO:K01784,UDP-glucose 4-epimerase [EC:5.1.3.2],0.0e+00	PWY-7344: UDP-D-galactose biosynthesis	ZP_05886563	338aa	ITERM:01694,UDP-galactose 4-epimerase (EC 5.1.3.2)	EC:5.1.3.2,UDP-glucose 4-epimerase.	NA	NA	NA	IMG_pathway,463: Leloir pathway - recycling of UDP-galactose
478		EEX31041.1	647173025	VIC_003986	hypothetical protein		1184.56	-1.81588	0.238618	-7.61002	2.74054e-14	2.8747e-13		NZ_ACZN01000018	223422..224696(+)	1275	0.42	NA	NA	pfam08668,HDOD,7.4e-06	NA	NA	NA	NA	ZP_05887474	424aa	NA	NA	NA	NA	NA	NA
479		EEX33752.1	647170693	VIC_001648	sulfoacetaldehyde acetyltransferase		254.678	3.86898	0.508693	7.60573	2.83302e-14	2.9655e-13		NZ_ACZN01000015	311331..313142(-)	1812	0.5	[H] Coenzyme transport and metabolism	COG0028,Acetolactate synthase large subunit or other thiamine pyrophosphate-requiring enzyme,2.0e-122	pfam00205,TPP_enzyme_M,2.7e-34,pfam02775,TPP_enzyme_C,9.1e-36,pfam02776,TPP_enzyme_N,1.5e-44	TIGR03457,sulfoacetaldehyde acetyltransferase,0.0e+00	NA	KO:K03852,sulfoacetaldehyde acetyltransferase [EC:2.3.3.15],0.0e+00	PWY-1281: sulfoacetaldehyde degradation I	ZP_05885159	603aa	ITERM:06707,sulfoacetaldehyde acetyltransferase (EC 2.3.3.15)	EC:2.3.3.15,Sulfoacetaldehyde acetyltransferase.	NA	NA	Yes	IMG_pathway,906: Sulfoacetaldehyde degradation to acetyl phosphate and sulfite
480		EEX30737.1	647174084	VIC_005033	wzx		381.27	2.04396	0.268841	7.60288	2.89618e-14	3.0253e-13		NZ_ACZN01000020	184902..186146(-)	1245	0.3	NA	NA	pfam01943,Polysacc_synt,5.0e-07	NA	NA	NA	NA	ZP_05888514	414aa	NA	NA	Yes	NA	NA	NA
481		EEX35439.1	647169244	VIC_000231	HemX-like protein		1149.73	1.47509	0.194068	7.60088	2.94113e-14	3.06587e-13		NZ_ACZN01000008	81270..82475(+)	1206	0.46	[S] Function unknown	COG2959,Uncharacterized conserved protein HemX (no evidence of involvement in heme biosynthesis),9.0e-69	pfam04375,HemX,1.8e-103	NA	M00121: Heme biosynthesis, glutamate => protoheme/siroheme	KO:K02496,uroporphyrin-III C-methyltransferase [EC:2.1.1.107],0.0e+00	NA	ZP_05883761	401aa	NA	EC:2.1.1.107,Uroporphyrinogen-III C-methyltransferase.	Yes	NA	NA	NA
482		EEX33708.1	647170649	VIC_001604	oligopeptide transport ATP-binding protein OppF		649.02	2.30465	0.303363	7.597	3.03063e-14	3.15261e-13		NZ_ACZN01000015	243259..244251(-)	993	0.47	[E] Amino acid transport and metabolism	COG4608,ABC-type oligopeptide transport system, ATPase component,3.0e-100	pfam00005,ABC_tran,1.2e-33,pfam08352,oligo_HPY,1.6e-19	TIGR01727,oligopeptide/dipeptide ABC transporter, ATP-binding protein, C-terminal domain,5.1e-29	M00439: Oligopeptide transport system	KO:K10823,oligopeptide transport system ATP-binding protein,0.0e+00	NA	ZP_05885115	330aa	NA	NA	NA	NA	Yes	NA
483		EEX30680.1	647174027	VIC_004976	peptidyl-prolyl cis-trans isomerase		442.048	1.21244	0.159683	7.59279	3.13096e-14	3.25024e-13		NZ_ACZN01000020	123707..124441(-)	735	0.46	NA	NA	pfam07356,DUF1481,1.0e-54	NA	NA	NA	NA	ZP_05888457	244aa	NA	NA	NA	NA	NA	NA
484		EEX33884.1	647170825	VIC_001780	response regulator		233.493	1.93822	0.255325	7.59118	3.17009e-14	3.28406e-13		NZ_ACZN01000015	461749..462420(-)	672	0.47	[T] Signal transduction mechanisms	COG0745,DNA-binding response regulator, OmpR family, contains REC and winged-helix (wHTH) domain,1.0e-49	pfam00072,Response_reg,3.5e-24,pfam00486,Trans_reg_C,1.6e-15	NA	NA	NA	NA	ZP_05885291	223aa	NA	NA	NA	NA	Yes	NA
485		EEX33378.1	647171879	VIC_002832	MoxR-like ATPase		1246.81	1.71483	0.226341	7.5763	3.55537e-14	3.67559e-13		NZ_ACZN01000016	789451..791115(+)	1665	0.45	[R] General function prediction only	COG0714,MoxR-like ATPase,3.0e-46	pfam12592,DUF3763,7.0e-18,pfam07728,AAA_5,9.9e-23	NA	NA	KO:K03924,MoxR-like ATPase [EC:3.6.3.-],0.0e+00	NA	ZP_05886332	554aa	NA	EC:3.6.3.-,Hydrolases. Acting on acid anhydrides. Acting on acid anhydrides; catalyzing transmembrane movement of substances.	NA	NA	NA	NA
486		EEX32115.1	647172261	VIC_003214	amino acid ABC transporter amino acid-binding protein		277.262	-2.11085	0.278896	-7.56857	3.7736e-14	3.89317e-13		NZ_ACZN01000017	311384..312058(+)	675	0.43	[E] Amino acid transport and metabolism	COG0834,ABC-type amino acid transport/signal transduction system, periplasmic component/domain,8.0e-15	pfam00497,SBP_bac_3,1.5e-22	NA	M00236: Putative polar amino acid transport system	KO:K02030,polar amino acid transport system substrate-binding protein,0.0e+00	NA	ZP_05886710	224aa	ITERM:05951,amino acid ABC transporter substrate-binding protein, PAAT family (TC 3.A.1.3.-)	NA	NA	NA	NA	NA
487		EEX31680.1	647173671	VIC_004630	NAD-dependent glyceraldehyde-3-phosphate dehydrogenase		12615.6	-1.72382	0.227933	-7.56285	3.94328e-14	4.05988e-13		NZ_ACZN01000018	935954..936949(+)	996	0.44	[G] Carbohydrate transport and metabolism	COG0057,Glyceraldehyde-3-phosphate dehydrogenase/erythrose-4-phosphate dehydrogenase,0.0e+00	pfam00044,Gp_dh_N,2.5e-40,pfam02800,Gp_dh_C,3.4e-70	TIGR01534,glyceraldehyde-3-phosphate dehydrogenase, type I,0.0e+00	M00552: D-galactonate degradation, De Ley-Doudoroff pathway, D-galactonate => glycerate-3P	KO:K00134,glyceraldehyde 3-phosphate dehydrogenase [EC:1.2.1.12],0.0e+00	PWY-7003: glycerol degradation to butanol	ZP_05888113	331aa	ITERM:01476,glyceraldehyde-3-phosphate dehydrogenase (NAD+) (EC 1.2.1.12)	EC:1.2.1.12,Glyceraldehyde-3-phosphate dehydrogenase (phosphorylating).	NA	NA	NA	IMG_pathway,336: Standard Embden-Meyerhof pathway,IMG_pathway,359: Conversion of glyceraldehyde-3-phosphate to pyruvate,IMG_pathway,527: Calvin cycle
488		EEX31493.1	647173483	VIC_004441	hypothetical protein		114.361	2.304	0.304894	7.55673	4.13332e-14	4.24682e-13		NZ_ACZN01000018	736389..738245(+)	1857	0.45	NA	NA	pfam13387,DUF4105,5.5e-58	NA	NA	NA	NA	ZP_05887926	618aa	NA	NA	NA	Yes	NA	NA
489		EEX35100.1	647169652	VIC_000608	3-isopropylmalate dehydrogenase		2697.08	1.39955	0.185281	7.55369	4.231e-14	4.33829e-13		NZ_ACZN01000012	137703..138794(+)	1092	0.47	[E] Amino acid transport and metabolism	COG0473,Isocitrate/isopropylmalate dehydrogenase,0.0e+00	pfam00180,Iso_dh,0.0e+00	TIGR00169,3-isopropylmalate dehydrogenase,0.0e+00	M00535: Isoleucine biosynthesis, pyruvate => 2-oxobutanoate	KO:K00052,3-isopropylmalate dehydrogenase [EC:1.1.1.85],0.0e+00	PWY-7396: butanol and isobutanol biosynthesis (engineered)	ZP_05884135	363aa	ITERM:00324,3-isopropylmalate dehydrogenase (EC 1.1.1.85)	EC:1.1.1.85,3-isopropylmalate dehydrogenase.	NA	NA	NA	IMG_pathway,142: L-leucine synthesis from 2-oxoisovalerate,IMG_pathway,270: 2-oxobutanoate synthesis via (R)-citramalate
490		EEX31496.1	647173486	VIC_004444	cytolysin and hemolysin HlyA Pore-forming toxin		213.075	-2.3291	0.308662	-7.54581	4.49497e-14	4.59954e-13		NZ_ACZN01000018	741067..742917(+)	1851	0.44	NA	NA	pfam12563,Hemolysin_N,2.3e-40,pfam07968,Leukocidin,1.8e-44	NA	NA	KO:K10948,hemolysin,0.0e+00	NA	ZP_05887929	616aa	NA	NA	NA	Yes	NA	NA
491		EEX35158.1	647169492	VIC_000453	peptide ABC transporter peptide-binding protein		15045.5	1.8307	0.243107	7.53042	5.05776e-14	5.16489e-13		NZ_ACZN01000011	63235..64785(+)	1551	0.48	[E] Amino acid transport and metabolism	COG0747,ABC-type transport system, periplasmic component,2.0e-77	pfam00496,SBP_bac_5,3.3e-87	NA	M00239: Peptides/nickel transport system	KO:K02035,peptide/nickel transport system substrate-binding protein,0.0e+00	NA	ZP_05883980	516aa	NA	NA	NA	Yes	NA	NA
492		EEX31439.1	647173425	VIC_004387	methylmalonate-semialdehyde dehydrogenase [inositol]		242.49	1.64929	0.219062	7.52885	5.11873e-14	5.21653e-13		NZ_ACZN01000018	671668..673179(-)	1512	0.52	[C] Energy production and conversion	COG1012,Acyl-CoA reductase or other NAD-dependent aldehyde dehydrogenase,3.0e-121	pfam00171,Aldedh,0.0e+00	TIGR01722,methylmalonic acid semialdehyde dehydrogenase,0.0e+00	M00013: Malonate semialdehyde pathway, propanoyl-CoA => acetyl-CoA	KO:K00140,malonate-semialdehyde dehydrogenase (acetylating) / methylmalonate-semialdehyde dehydrogenase [EC:1.2.1.18 1.2.1.27],0.0e+00	PWY-6373: acrylate degradation	ZP_05887872	503aa	NA	EC:1.2.1.27,Methylmalonate-semialdehyde dehydrogenase (CoA acylating).,EC:1.2.1.18,Malonate-semialdehyde dehydrogenase (acetylating).	NA	NA	NA	NA
493		EEX32605.1	647172751	VIC_003709	putative antioxidant		833.529	-1.07746	0.143122	-7.5283	5.14037e-14	5.22795e-13		NZ_ACZN01000017	869835..870308(-)	474	0.46	[O] Posttranslational modification, protein turnover, chaperones	COG0678,Peroxiredoxin,6.0e-53	pfam08534,Redoxin,5.1e-39	NA	NA	NA	NA	ZP_05887200	157aa	NA	NA	NA	NA	NA	NA
494		EEX33668.1	647170609	VIC_001564	hypothetical protein		123.055	-2.10234	0.279778	-7.51432	5.72054e-14	5.80624e-13		NZ_ACZN01000015	195058..195558(+)	501	0.45	[S] Function unknown	COG3013,Uncharacterized protein YfbU, UPF0304 family,2.0e-63	pfam03887,YfbU,7.1e-69	NA	NA	KO:K09161,uncharacterized protein,3.4e-123	NA	ZP_05885075	166aa	NA	NA	NA	NA	NA	NA
495		EEX32971.1	647171471	VIC_002421	radical SAM		117.049	-2.72952	0.363434	-7.51037	5.89601e-14	5.97224e-13		NZ_ACZN01000016	324260..325471(+)	1212	0.47	NA	NA	pfam04055,Radical_SAM,1.3e-12	NA	NA	NA	NA	ZP_05885925	403aa	NA	NA	NA	NA	NA	NA
496		EEX33855.1	647170796	VIC_001751	regulatory protein CysB		831.049	1.14452	0.152889	7.48596	7.1028e-14	7.18013e-13		NZ_ACZN01000015	429600..430574(-)	975	0.46	[K] Transcription	COG0583,DNA-binding transcriptional regulator, LysR family,5.0e-38	pfam00126,HTH_1,7.8e-16,pfam03466,LysR_substrate,1.8e-38	NA	NA	KO:K13634,LysR family transcriptional regulator, cys regulon transcriptional activator,0.0e+00	NA	ZP_05885262	324aa	NA	NA	NA	NA	NA	NA
497		EEX34474.1	647170319	VIC_001274	putative transporter binding protein		1780.45	-1.24322	0.166111	-7.48426	7.19498e-14	7.25868e-13		NZ_ACZN01000014	256461..258131(-)	1671	0.57	[K] Transcription	COG4533,DNA-binding transcriptional regulator SgrR of sgrS sRNA, contains a MarR-type HTH domain and a periplasmic-type solute-binding domain,4.0e-58	pfam00496,SBP_bac_5,1.7e-23,pfam12793,SgrR_N,1.1e-19	NA	NA	NA	NA	ZP_05884785	556aa	NA	NA	NA	NA	NA	NA
498		EEX32686.1	647171186	VIC_002134	transcriptional regulator LysR family		76.6265	3.15971	0.422785	7.47357	7.8046e-14	7.85788e-13		NZ_ACZN01000016	10928..11848(-)	921	0.49	[K] Transcription	COG0583,DNA-binding transcriptional regulator, LysR family,5.0e-31	pfam03466,LysR_substrate,2.7e-29,pfam00126,HTH_1,4.8e-15	NA	NA	NA	NA	ZP_05885640	306aa	NA	NA	NA	NA	NA	NA
499		EEX35499.1	647169072	VIC_000059	ribonuclease E inhibitor RraA		2290.01	-1.30693	0.174917	-7.47175	7.91341e-14	7.95147e-13		NZ_ACZN01000006	4902..5420(-)	519	0.47	[J] Translation, ribosomal structure and biogenesis	COG0684,Regulator of RNase E activity RraA,1.0e-46	pfam03737,Methyltransf_6,4.7e-39	TIGR02998,regulator of ribonuclease activity A,4.2e-87,TIGR01935,RraA famliy,1.8e-70	NA	KO:K02553,regulator of ribonuclease activity A,3.6e-122	NA	ZP_05883596	172aa	NA	NA	NA	NA	NA	NA
500		EEX33941.1	647170883	VIC_001839	hypothetical protein		53.1168	-5.05093	0.678237	-7.44714	9.53832e-14	9.56502e-13		NZ_ACZN01000015	524736..524855(+)	120	0.35	NA	NA	NA	NA	NA	NA	NA	ZP_05885348	39aa	NA	NA	NA	NA	NA	NA
501		EEX31833.1	647173827	VIC_004783	arsenate reductase		449.416	1.52306	0.204556	7.44567	9.64517e-14	9.65287e-13		NZ_ACZN01000018	1089986..1090330(+)	345	0.45	[P] Inorganic ion transport and metabolism	COG1393,Arsenate reductase and related proteins, glutaredoxin family,4.0e-30	pfam03960,ArsC,3.8e-18	TIGR00014,arsenate reductase (glutaredoxin),3.3e-50	NA	KO:K00537,arsenate reductase [EC:1.20.4.1],7.5e-74	PWY-4621: arsenate detoxification II (glutaredoxin)	ZP_05888266	114aa	NA	EC:1.20.4.1,Arsenate reductase (glutaredoxin).	NA	NA	NA	NA
502		EEX30691.1	647174038	VIC_004987	rhodanese-related sulfurtransferase		785.922	1.20357	0.161799	7.43868	1.01697e-13	1.01575e-12		NZ_ACZN01000020	134890..135291(-)	402	0.42	[P] Inorganic ion transport and metabolism	COG0607,Rhodanese-related sulfurtransferase,2.0e-18	pfam00581,Rhodanese,3.2e-18	NA	NA	NA	NA	ZP_05888468	133aa	NA	NA	NA	NA	NA	NA
503		EEX31714.1	647173706	VIC_004664	diguanylate cyclase/phosphodiesterase domain 2 (EAL)		381.7	2.26017	0.303884	7.4376	1.02531e-13	1.02205e-12		NZ_ACZN01000018	972913..973632(+)	720	0.45	[T] Signal transduction mechanisms	COG2200,EAL domain, c-di-GMP-specific phosphodiesterase class I (or its enzymatically inactive variant),3.0e-31	pfam00563,EAL,2.1e-37	NA	NA	NA	NA	ZP_05888147	239aa	NA	NA	NA	NA	NA	NA
504		EEX35440.1	647169245	VIC_000232	HemY-like protein		1061.68	1.64786	0.221681	7.43349	1.05767e-13	1.05221e-12		NZ_ACZN01000008	82475..83653(+)	1179	0.45	[S] Function unknown	COG3071,Uncharacterized conserved protein HemY, contains two TPR repeats,2.0e-92	pfam07219,HemY_N,1.5e-25	TIGR00540,heme biosynthesis-associated TPR protein,1.7e-111	NA	KO:K02498,HemY protein,0.0e+00	NA	ZP_05883762	392aa	NA	NA	Yes	NA	NA	NA
505		EEX30751.1	647174098	VIC_005047	aldo/keto reductase		1606.04	1.20067	0.161598	7.43	1.08595e-13	1.0782e-12		NZ_ACZN01000020	198099..198947(-)	849	0.4	[R] General function prediction only	COG0667,Predicted oxidoreductase (related to aryl-alcohol dehydrogenase),1.0e-24	pfam00248,Aldo_ket_red,1.1e-27	NA	NA	NA	NA	ZP_05888528	282aa	NA	NA	NA	NA	NA	NA
506		EEX32659.1	647172805	VIC_003763	methyl-accepting chemotaxis protein		1819.6	-2.11095	0.284128	-7.42956	1.08956e-13	1.07965e-12		NZ_ACZN01000017	930046..931557(-)	1512	0.46	[N] Cell motility	COG0840,Methyl-accepting chemotaxis protein,3.0e-34	pfam00672,HAMP,7.7e-07,pfam00015,MCPsignal,2.3e-37	NA	NA	KO:K03406,methyl-accepting chemotaxis protein,0.0e+00	NA	ZP_05887254	503aa	NA	NA	Yes	NA	NA	NA
507		EEX33328.1	647171829	VIC_002782	hypothetical protein		631.457	-2.55268	0.343901	-7.42272	1.14735e-13	1.13468e-12		NZ_ACZN01000016	739010..739984(+)	975	0.48	NA	NA	pfam14057,GGGtGRT,0.0e+00	NA	NA	NA	NA	ZP_05886282	324aa	NA	NA	NA	NA	NA	NA
508		EEX32126.1	647172272	VIC_003225	serine phosphatase RsbU regulator of sigma subunit		636.578	-1.96176	0.264314	-7.42206	1.15309e-13	1.13811e-12		NZ_ACZN01000017	326129..326713(-)	585	0.45	NA	NA	pfam07228,SpoIIE,2.4e-05	NA	NA	NA	NA	ZP_05886721	194aa	NA	NA	NA	NA	NA	NA
509		EEX33888.1	647170830	VIC_001784	recombination protein RecR		573.706	1.25195	0.168819	7.41596	1.20749e-13	1.18874e-12		NZ_ACZN01000015	466598..467197(-)	600	0.49	[L] Replication, recombination and repair	COG0353,Recombinational DNA repair protein RecR,3.0e-82	pfam02132,RecR,4.6e-15,pfam13662,Toprim_4,2.1e-23	TIGR00615,recombination protein RecR,4.0e-82	NA	KO:K06187,recombination protein RecR,0.0e+00	NA	ZP_05885295	199aa	ITERM:00057,DNA replication and repair protein RecR	NA	NA	NA	NA	NA
510		EEX32189.1	647172335	VIC_003288	protein of unknown function DUF839		237.023	-1.80592	0.243524	-7.41578	1.20913e-13	1.18874e-12		NZ_ACZN01000017	390221..392293(-)	2073	0.46	[R] General function prediction only	COG3211,Secreted phosphatase, PhoX family,4.0e-116	pfam05787,DUF839,2.3e-128	NA	NA	KO:K07093,uncharacterized protein,0.0e+00	NA	ZP_05886784	690aa	NA	NA	NA	NA	NA	NA
511		EEX31045.1	647173029	VIC_003990	hypothetical protein		133.671	-2.32038	0.313334	-7.40545	1.30711e-13	1.28255e-12		NZ_ACZN01000018	227449..228558(+)	1110	0.43	NA	NA	NA	NA	NA	NA	NA	ZP_05887478	369aa	NA	NA	NA	Yes	NA	NA
512		EEX33533.1	647170474	VIC_001429	hypothetical protein		6317.11	-2.47028	0.333691	-7.4029	1.33245e-13	1.30486e-12		NZ_ACZN01000015	39473..41026(-)	1554	0.47	[M] Cell wall/membrane/envelope biogenesis	COG2989,Murein L,D-transpeptidase YcbB/YkuD,1.0e-115	pfam01471,PG_binding_1,1.3e-07,pfam03734,YkuD,2.0e-29	NA	NA	NA	NA	ZP_05884940	517aa	NA	NA	NA	NA	NA	NA
513		EEX32576.1	647172722	VIC_003680	microcin immunity protein MccF		98.4397	1.61034	0.217617	7.39988	1.36312e-13	1.3323e-12		NZ_ACZN01000017	835708..836718(-)	1011	0.46	[M] Cell wall/membrane/envelope biogenesis	COG1619,Muramoyltetrapeptide carboxypeptidase LdcA (peptidoglycan recycling),3.0e-77	pfam02016,Peptidase_S66,4.4e-71	NA	NA	NA	NA	ZP_05887171	336aa	NA	NA	NA	NA	NA	NA
514		EEX34705.1	647169778	VIC_000731	MutT protein [7,8-dihydro-8-oxoguanine-triphosphatase]		70.9948	2.27487	0.308207	7.38098	1.57129e-13	1.53278e-12		NZ_ACZN01000013	124753..125151(-)	399	0.46	[V] Defense mechanisms	COG0494,8-oxo-dGTP pyrophosphatase MutT and related house-cleaning NTP pyrophosphohydrolases, NUDIX family,9.0e-12	pfam00293,NUDIX,7.0e-21	TIGR00586,mutator mutT protein,1.8e-46	NA	KO:K03574,8-oxo-dGTP diphosphatase [EC:3.6.1.55],1.1e-95	PWY-6502: oxidized GTP and dGTP detoxification	ZP_05884256	132aa	ITERM:00712,8-oxo-dGTPase (EC 3.6.1.55)	EC:3.6.1.55,8-oxo-dGTP diphosphatase.	NA	NA	NA	IMG_pathway,621: 8-oxo-dGTP and 8-oxo-GTP hydrolysis
515		EEX34571.1	647170416	VIC_001371	hypothetical protein		4398.65	-2.37746	0.322482	-7.37238	1.67605e-13	1.63179e-12		NZ_ACZN01000014	368292..369548(-)	1257	0.56	[S] Function unknown	COG3535,Uncharacterized conserved protein, DUF917 family,3.0e-25	pfam06032,DUF917,1.0e-58	NA	NA	KO:K09703,uncharacterized protein,0.0e+00	NA	ZP_05884882	418aa	NA	NA	NA	NA	NA	NA
516		EEX32201.1	647172347	VIC_003300	hypothetical protein		391.708	1.82045	0.247558	7.35364	1.92878e-13	1.87421e-12		NZ_ACZN01000017	403355..403993(-)	639	0.38	NA	NA	NA	NA	NA	NA	NA	ZP_05886796	212aa	NA	NA	NA	NA	NA	NA
517		EEX33526.1	647170467	VIC_001422	TRAP dicarboxylate transporter DctM subunit		4008.6	3.2087	0.436851	7.34506	2.05671e-13	1.99465e-12		NZ_ACZN01000015	33188..34471(-)	1284	0.48	[Q] Secondary metabolites biosynthesis, transport and catabolism	COG4664,TRAP-type mannitol/chloroaromatic compound transport system, large permease component,0.0e+00	pfam06808,DctM,2.3e-100	TIGR00786,TRAP transporter, DctM subunit,2.8e-109	NA	NA	NA	ZP_05884933	427aa	NA	NA	Yes	NA	NA	NA
518		EEX32026.1	647172171	VIC_003125	acetoacetyl-CoA reductase		8768.13	-2.01431	0.274277	-7.34408	2.07174e-13	2.00535e-12		NZ_ACZN01000017	190953..191693(-)	741	0.43	[I] Lipid transport and metabolism	COG1028,NAD(P)-dependent dehydrogenase, short-chain alcohol dehydrogenase family,4.0e-48	pfam13561,adh_short_C2,7.1e-58	TIGR01829,acetoacetyl-CoA reductase,1.7e-120	M00373: Ethylmalonyl pathway	KO:K00023,acetoacetyl-CoA reductase [EC:1.1.1.36],0.0e+00	PWY1-3: polyhydroxybutanoate biosynthesis	ZP_05886621	246aa	ITERM:06954,acetoacetyl-CoA reductase (EC 1.1.1.36),ITERM:00597,3-oxoacyl-[acyl-carrier-protein] reductase (EC 1.1.1.100)	EC:1.1.1.36,Acetoacetyl-CoA reductase.	NA	NA	NA	IMG_pathway,912: Acetyl-CoA assimilation via ethylmalonyl-CoA pathway
519		EEX33438.1	647171939	VIC_002892	methyl-accepting chemotaxis protein		535.235	-2.0791	0.283754	-7.32712	2.35158e-13	2.27184e-12		NZ_ACZN01000016	853817..856129(+)	2313	0.45	[N] Cell motility	COG0840,Methyl-accepting chemotaxis protein,7.0e-56	pfam00015,MCPsignal,1.6e-50,pfam00672,HAMP,3.0e-12	NA	NA	KO:K03406,methyl-accepting chemotaxis protein,0.0e+00	NA	ZP_05886392	770aa	NA	NA	Yes	Yes	Yes	NA
520		EEX30916.1	647172900	VIC_003858	formiminoglutamase		1245.58	-2.08328	0.284747	-7.31626	2.54985e-13	2.45865e-12		NZ_ACZN01000018	60541..61539(-)	999	0.49	[E] Amino acid transport and metabolism	COG0010,Arginase family enzyme,8.0e-52	pfam00491,Arginase,3.4e-63	TIGR01227,formimidoylglutamase,2.6e-117	M00045: Histidine degradation, histidine => N-formiminoglutamate => glutamate	KO:K01479,formiminoglutamase [EC:3.5.3.8],0.0e+00	HISDEG-PWY: L-histidine degradation I	ZP_05887349	332aa	ITERM:00503,formiminoglutamase (EC 3.5.3.8)	EC:3.5.3.8,Formimidoylglutamase.	NA	NA	NA	IMG_pathway,189: L-histidine degradation to L-glutamate and formamide,IMG_pathway,190: L-histidine degradation to L-glutamate and formiminotetrahydrofolate
521		EEX34246.1	647170091	VIC_001040	type III secretion protein		121.037	-1.85543	0.253673	-7.31424	2.58834e-13	2.49097e-12		NZ_ACZN01000014	25077..26228(-)	1152	0.46	NA	NA	pfam07201,HrpJ,9.2e-07	TIGR02568,type III secretion regulator YopN/LcrE/InvE/MxiC,2.3e-19	NA	NA	NA	ZP_05884557	383aa	NA	NA	NA	NA	NA	NA
522		EEX32991.1	647171491	VIC_002441	hypothetical transcriptional regulator		52.2088	2.64958	0.362678	7.30558	2.76069e-13	2.65174e-12		NZ_ACZN01000016	347438..348295(+)	858	0.5	[K] Transcription	COG0583,DNA-binding transcriptional regulator, LysR family,1.0e-32	pfam00126,HTH_1,4.5e-15,pfam03466,LysR_substrate,2.5e-20	NA	NA	NA	NA	ZP_05885945	285aa	NA	NA	NA	NA	Yes	NA
523		EEX34570.1	647170415	VIC_001370	hydantoin racemase		5028.83	-2.60238	0.356699	-7.29572	2.97057e-13	2.84788e-12		NZ_ACZN01000014	367553..368290(-)	738	0.56	[E] Amino acid transport and metabolism	COG4126,Asp/Glu/hydantoin racemase,3.0e-27	NA	NA	NA	NA	NA	ZP_05884881	245aa	NA	NA	NA	NA	NA	NA
524		EEX32640.1	647172786	VIC_003744	hypothetical protein		559.086	1.53966	0.211248	7.28839	3.13679e-13	3.0015e-12		NZ_ACZN01000017	907896..910094(+)	2199	0.42	NA	NA	NA	NA	NA	NA	NA	ZP_05887235	732aa	NA	NA	NA	NA	NA	NA
525		EEX33435.1	647171936	VIC_002889	dihydrolipoamide acyltransferase component of branched-chain alpha-keto acid dehydrogenase complex		3206.72	-2.91444	0.399896	-7.288	3.1459e-13	3.00449e-12		NZ_ACZN01000016	849815..850957(-)	1143	0.46	[C] Energy production and conversion	COG0508,Pyruvate/2-oxoglutarate dehydrogenase complex, dihydrolipoamide acyltransferase (E2) component,3.0e-69	pfam00198,2-oxoacid_dh,4.2e-54,pfam00364,Biotin_lipoyl,2.9e-18,pfam02817,E3_binding,4.5e-09	NA	M00307: Pyruvate oxidation, pyruvate => acetyl-CoA	KO:K00627,pyruvate dehydrogenase E2 component (dihydrolipoamide acetyltransferase) [EC:2.3.1.12],0.0e+00	PYRUVDEHYD-PWY: pyruvate decarboxylation to acetyl CoA	ZP_05886389	380aa	NA	EC:2.3.1.12,Dihydrolipoyllysine-residue acetyltransferase.	NA	NA	Yes	NA
526		EEX35252.1	647169406	VIC_000376	periplasmic thiol:disulfide interchange protein DsbA		826.511	1.29681	0.17796	7.28712	3.16645e-13	3.01837e-12		NZ_ACZN01000010	62624..63244(-)	621	0.44	NA	NA	pfam01323,DSBA,1.8e-29	NA	M00728: Cationic antimicrobial peptide (CAMP) resistance, envelope protein folding and degrading factors DegP and DsbA	KO:K03673,thiol:disulfide interchange protein DsbA,0.0e+00	NA	ZP_05883903	206aa	NA	NA	NA	Yes	NA	NA
527		EEX35559.1	647169027	VIC_000026	protease insulinase family/protease insulinase family		627.22	1.19516	0.16405	7.28539	3.20751e-13	3.0517e-12		NZ_ACZN01000004	5767..8625(+)	2859	0.46	[R] General function prediction only	COG0612,Predicted Zn-dependent peptidase,3.0e-67	pfam00675,Peptidase_M16,3.5e-17,pfam00675,Peptidase_M16,2.9e-12,pfam05193,Peptidase_M16_C,5.0e-21,pfam05193,Peptidase_M16_C,6.3e-29	NA	NA	KO:K07263,zinc protease [EC:3.4.24.-],0.0e+00	NA	ZP_05883563	952aa	NA	EC:3.4.24.-,Hydrolases. Acting on peptide bonds (peptidases). Metalloendopeptidases.	NA	NA	Yes	NA
528		EEX32927.1	647171427	VIC_002377	GGDEF family protein		408.329	0.998805	0.137122	7.28409	3.2385e-13	3.07535e-12		NZ_ACZN01000016	263468..265048(-)	1581	0.48	NA	NA	pfam00990,GGDEF,3.3e-32,pfam13181,TPR_8,5.3e-04	TIGR00254,diguanylate cyclase (GGDEF) domain,3.5e-37	NA	NA	NA	ZP_05885881	526aa	NA	NA	NA	NA	NA	NA
529		EEX30748.1	647174095	VIC_005044	N-Acetylneuraminate cytidylyltransferase		1713.19	1.37577	0.188974	7.28018	3.3337e-13	3.15976e-12		NZ_ACZN01000020	194536..196038(-)	1503	0.41	[M] Cell wall/membrane/envelope biogenesis	COG3980,Spore coat polysaccharide biosynthesis protein SpsG, predicted glycosyltransferase,2.0e-43	pfam13302,Acetyltransf_3,2.7e-12,pfam04101,Glyco_tran_28_C,1.3e-06	TIGR03590,UDP-2,4-diacetamido-2,4,6-trideoxy-beta-L-altropyranose hydrolase,2.5e-83	NA	NA	NA	ZP_05888525	500aa	NA	NA	NA	NA	Yes	NA
530		EEX34533.1	647170378	VIC_001333	cytotoxin Mcf		1200.29	-2.66662	0.36688	-7.26838	3.63811e-13	3.44179e-12		NZ_ACZN01000014	326829..332072(-)	5244	0.56	NA	NA	pfam12920,TcdA_TcdB_pore,0.0e+00	NA	NA	KO:K19615,insecticidal toxin,0.0e+00	NA	ZP_05884844	1747aa	NA	NA	NA	NA	NA	NA
531		EEX31468.1	647173454	VIC_004416	3',5'-cyclic-nucleotide phosphodiesterase		154.313	3.28121	0.45147	7.26783	3.65319e-13	3.44955e-12		NZ_ACZN01000018	706847..707575(+)	729	0.44	[T] Signal transduction mechanisms	COG1409,3',5'-cyclic AMP phosphodiesterase CpdA,6.0e-12	pfam00149,Metallophos,8.4e-15	NA	NA	KO:K03651,Icc protein,0.0e+00	NA	ZP_05887901	242aa	NA	NA	NA	NA	NA	NA
532		EEX31561.1	647173551	VIC_004509	cyclopropane-fatty-acyl-phospholipid synthase		7031.77	-2.26868	0.312298	-7.26447	3.74503e-13	3.52962e-12		NZ_ACZN01000018	805586..806824(-)	1239	0.43	[I] Lipid transport and metabolism	COG2230,Cyclopropane fatty-acyl-phospholipid synthase and related methyltransferases,2.0e-79	pfam02353,CMAS,5.0e-79	NA	NA	KO:K00574,cyclopropane-fatty-acyl-phospholipid synthase [EC:2.1.1.79],0.0e+00	PWY0-541: cyclopropane fatty acid (CFA) biosynthesis	ZP_05887994	412aa	ITERM:00524,cyclopropane-fatty-acyl-phospholipid synthase (EC 2.1.1.79)	EC:2.1.1.79,Cyclopropane-fatty-acyl-phospholipid synthase.	NA	NA	NA	NA
533		EEX33538.1	647170479	VIC_001434	GTP cyclohydrolase II		248.41	1.55664	0.214439	7.25913	3.89576e-13	3.66479e-12		NZ_ACZN01000015	46182..46820(-)	639	0.42	[H] Coenzyme transport and metabolism	COG0807,GTP cyclohydrolase II,8.0e-51	pfam00925,GTP_cyclohydro2,5.2e-58	TIGR00505,GTP cyclohydrolase II,1.1e-62	M00125: Riboflavin biosynthesis, GTP => riboflavin/FMN/FAD	KO:K01497,GTP cyclohydrolase II [EC:3.5.4.25],0.0e+00	PWY-7539: 6-hydroxymethyl-dihydropterin diphosphate biosynthesis III (Chlamydia)	ZP_05884945	212aa	NA	EC:3.5.4.25,GTP cyclohydrolase II.	NA	NA	NA	NA
534		EEX34983.1	647170068	VIC_001017	bacterioferritin		19661.7	-2.72365	0.376244	-7.23906	4.51805e-13	4.24223e-12		NZ_ACZN01000013	451049..451531(-)	483	0.4	[P] Inorganic ion transport and metabolism	COG2193,Bacterioferritin (cytochrome b1),2.0e-57	pfam00210,Ferritin,3.8e-40	TIGR00754,bacterioferritin,3.6e-85	NA	KO:K03594,bacterioferritin [EC:1.16.3.1],2.2e-118	NA	ZP_05884534	160aa	NA	EC:1.16.3.1,Ferroxidase.	NA	NA	NA	NA
535		EEX32819.1	647171319	VIC_002269	transcriptional regulator LysR family		407.095	-1.18515	0.164092	-7.22248	5.10486e-13	4.78425e-12		NZ_ACZN01000016	147870..148763(+)	894	0.47	[K] Transcription	COG0583,DNA-binding transcriptional regulator, LysR family,2.0e-23	pfam00126,HTH_1,8.0e-16,pfam03466,LysR_substrate,4.6e-11	NA	NA	NA	NA	ZP_05885773	297aa	ITERM:02291,transcriptional regulator, LysR family	NA	NA	NA	NA	NA
536		EEX35441.1	647169109	VIC_000096	putative hemolysin activator protein		351.397	1.70152	0.236017	7.20933	5.62287e-13	5.2599e-12		NZ_ACZN01000007	4297..5982(-)	1686	0.41	[U] Intracellular trafficking, secretion, and vesicular transport	COG2831,Hemolysin activation/secretion protein,2.0e-90	pfam08479,POTRA_2,1.8e-18,pfam03865,ShlB,2.8e-24	NA	NA	NA	NA	ZP_05883630	561aa	NA	NA	NA	NA	NA	NA
537		EEX30678.1	647174025	VIC_004974	IMP cyclohydrolase/phosphoribosylaminoimidazolecarboxamide formyltransferase		3711.87	1.97281	0.274088	7.19771	6.12301e-13	5.71709e-12		NZ_ACZN01000020	120504..122096(+)	1593	0.51	[F] Nucleotide transport and metabolism	COG0138,AICAR transformylase/IMP cyclohydrolase PurH,0.0e+00	pfam01808,AICARFT_IMPCHas,7.0e-120,pfam02142,MGS,4.4e-31	TIGR00355,phosphoribosylaminoimidazolecarboxamide formyltransferase/IMP cyclohydrolase,0.0e+00	M00048: Inosine monophosphate biosynthesis, PRPP + glutamine => IMP	KO:K00602,phosphoribosylaminoimidazolecarboxamide formyltransferase / IMP cyclohydrolase [EC:2.1.2.3 3.5.4.10],0.0e+00	PWY-7234: inosine-5'-phosphate biosynthesis III	ZP_05888455	530aa	ITERM:01289,IMP cyclohydrolase (EC 3.5.4.10),ITERM:01290,phosphoribosylaminoimidazolecarboxamide formyltransferase (EC 2.1.2.3)	EC:3.5.4.10,IMP cyclohydrolase.,EC:2.1.2.3,Phosphoribosylaminoimidazolecarboxamide formyltransferase.	NA	NA	Yes	IMG_pathway,812: IMP biosynthesis
538		EEX31662.1	647173653	VIC_004612	glycogen synthase ADP-glucose transglucosylase		1142.92	1.67137	0.232338	7.19371	6.30538e-13	5.87643e-12		NZ_ACZN01000018	918358..919815(-)	1458	0.47	[G] Carbohydrate transport and metabolism	COG0297,Glycogen synthase,6.0e-126	pfam08323,Glyco_transf_5,1.8e-66,pfam00534,Glycos_transf_1,2.6e-15	TIGR02095,glycogen/starch synthase, ADP-glucose type,0.0e+00	M00565: Trehalose biosynthesis, D-glucose 1P => trehalose	KO:K00703,starch synthase [EC:2.4.1.21],0.0e+00	PWY-622: starch biosynthesis	ZP_05888095	485aa	ITERM:06416,glycogen synthase (ADP-glucose)	EC:2.4.1.21,Starch synthase.	NA	NA	NA	NA
539		EEX33558.1	647170499	VIC_001454	hypothetical protein		219.3	-1.56009	0.216915	-7.19218	6.37662e-13	5.93179e-12		NZ_ACZN01000015	67617..68258(-)	642	0.45	NA	NA	NA	NA	NA	NA	NA	ZP_05884965	213aa	NA	NA	Yes	NA	NA	NA
540		EEX35258.1	647169412	VIC_000382	hypothetical protein		734.194	-1.96035	0.273382	-7.17073	7.46005e-13	6.91399e-12		NZ_ACZN01000010	67739..68392(+)	654	0.48	[U] Intracellular trafficking, secretion, and vesicular transport	COG1272,Predicted membrane channel-forming protein YqfA, hemolysin III family,8.0e-49	pfam03006,HlyIII,1.5e-38	TIGR01065,channel protein, hemolysin III family,1.2e-73	NA	KO:K11068,hemolysin III,0.0e+00	NA	ZP_05883909	217aa	NA	NA	Yes	NA	NA	NA
541		EEX33610.1	647170551	VIC_001506	DnaK-related protein		1159.11	1.50185	0.209439	7.17082	7.4548e-13	6.91399e-12		NZ_ACZN01000015	127576..129495(+)	1920	0.52	[O] Posttranslational modification, protein turnover, chaperones	COG0443,Molecular chaperone DnaK (HSP70),3.0e-45	pfam00012,HSP70,7.9e-18	NA	NA	NA	NA	ZP_05885017	639aa	NA	NA	NA	NA	NA	NA
542		EEX33923.1	647170865	VIC_001819	flagellar biosynthesis protein FlhF		1040.55	1.35593	0.189293	7.16314	7.88486e-13	7.29423e-12		NZ_ACZN01000015	499799..501280(-)	1482	0.49	[N] Cell motility	COG1419,Flagellar biosynthesis GTPase FlhF,1.0e-93	pfam00448,SRP54,6.2e-39	TIGR03499,flagellar biosynthetic protein FlhF,1.5e-90	NA	KO:K02404,flagellar biosynthesis protein FlhF,0.0e+00	NA	ZP_05885330	493aa	NA	NA	NA	NA	NA	NA
543		EEX32173.1	647172319	VIC_003272	hypothetical protein		971.089	-1.70543	0.238304	-7.15653	8.27472e-13	7.64079e-12		NZ_ACZN01000017	373135..373965(-)	831	0.4	NA	NA	NA	NA	NA	NA	NA	ZP_05886768	276aa	NA	NA	NA	NA	NA	NA
544		EEX33712.1	647170653	VIC_001608	oligopeptide ABC transporter periplasmic oligopeptide-binding protein OppA		10121.2	1.56536	0.218743	7.15614	8.29825e-13	7.64842e-12		NZ_ACZN01000015	247242..248873(-)	1632	0.46	[E] Amino acid transport and metabolism	COG4166,ABC-type oligopeptide transport system, periplasmic component,7.0e-130	pfam00496,SBP_bac_5,4.4e-94	NA	M00439: Oligopeptide transport system	KO:K15580,oligopeptide transport system substrate-binding protein,0.0e+00	NA	ZP_05885119	543aa	NA	NA	NA	Yes	Yes	NA
545		EEX31558.1	647173548	VIC_004506	putative lipoprotein		3954.24	-2.60571	0.364282	-7.15302	8.48903e-13	7.8099e-12		NZ_ACZN01000018	804019..804552(-)	534	0.42	NA	NA	pfam12915,DUF3833,2.6e-63	NA	NA	NA	NA	ZP_05887991	177aa	NA	NA	NA	Yes	NA	NA
546		EEX32344.1	647172490	VIC_003445	hypothetical protein		660.162	2.30688	0.322582	7.1513	8.59609e-13	7.89392e-12		NZ_ACZN01000017	571827..572867(-)	1041	0.47	NA	NA	NA	NA	NA	NA	NA	ZP_05886939	346aa	NA	NA	Yes	NA	NA	NA
547		EEX31933.1	647172078	VIC_003032	Zn-dependent protease with chaperone function		413.985	-1.01543	0.142105	-7.14562	8.95906e-13	8.21219e-12		NZ_ACZN01000017	85157..85945(+)	789	0.47	NA	NA	pfam01435,Peptidase_M48,2.5e-45	NA	NA	NA	NA	ZP_05886528	262aa	NA	NA	NA	NA	NA	NA
548		EEX34906.1	647169982	VIC_000938	ribosomal RNA small subunit methyltransferase E		278.549	1.65039	0.231234	7.13729	9.51905e-13	8.70958e-12		NZ_ACZN01000013	364460..365092(+)	633	0.49	[J] Translation, ribosomal structure and biogenesis	COG1385,16S rRNA U1498 N3-methylase RsmE,9.0e-63	pfam04452,Methyltrans_RNA,1.5e-67	TIGR00046,RNA methyltransferase, RsmE family,4.2e-77	NA	KO:K09761,16S rRNA (uracil1498-N3)-methyltransferase [EC:2.1.1.193],0.0e+00	NA	ZP_05884457	210aa	ITERM:06057,16S rRNA m(3)U-1498 methyltransferase (EC 2.1.1.193)	EC:2.1.1.193,16S rRNA (uracil(1498)-N(3))-methyltransferase.	NA	NA	NA	NA
549		EEX34206.1	647171149	VIC_002104	ABC-type uncharacterized transport system permease component		316.589	-2.51161	0.352198	-7.13124	9.94704e-13	9.0846e-12		NZ_ACZN01000015	837746..838057(-)	312	0.39	NA	NA	NA	NA	NA	KO:K02278,prepilin peptidase CpaA [EC:3.4.23.43],3.2e-72	NA	ZP_05885613	103aa	NA	EC:3.4.23.43,Prepilin peptidase.	Yes	NA	NA	NA
550		EEX31286.1	647173272	VIC_004233	ribonucleotide reductase of class Ia (aerobic) beta subunit		3629.09	1.17589	0.16491	7.13051	9.99983e-13	9.11621e-12		NZ_ACZN01000018	507270..508403(+)	1134	0.44	[F] Nucleotide transport and metabolism	COG0208,Ribonucleotide reductase beta subunit, ferritin-like domain,7.0e-93	pfam00268,Ribonuc_red_sm,3.3e-49	NA	M00053: Pyrimidine deoxyribonuleotide biosynthesis, CDP/CTP => dCDP/dCTP,dTDP/dTTP	KO:K00526,ribonucleoside-diphosphate reductase beta chain [EC:1.17.4.1],0.0e+00	PWY-7222: guanosine deoxyribonucleotides <i>de novo</i> biosynthesis II	ZP_05887719	377aa	ITERM:00729,ribonucleoside-diphosphate reductase class Ia beta subunit (EC 1.17.4.1)	EC:1.17.4.1,Ribonucleoside-diphosphate reductase.	NA	NA	NA	NA
551		EEX31037.1	647173021	VIC_003982	3-hydroxydecanoyl-[acyl-carrier-protein] dehydratase		1358.15	-1.58621	0.222479	-7.1297	1.00585e-12	9.15304e-12		NZ_ACZN01000018	220136..220654(-)	519	0.47	[I] Lipid transport and metabolism	COG0764,3-hydroxymyristoyl/3-hydroxydecanoyl-(acyl carrier protein) dehydratase,2.0e-37	pfam07977,FabA,1.6e-54	TIGR01749,beta-hydroxyacyl-[acyl carrier protein] dehydratase FabA,4.5e-96	M00083: Fatty acid biosynthesis, elongation	KO:K01716,3-hydroxyacyl-[acyl-carrier protein] dehydratase / trans-2-decenoyl-[acyl-carrier protein] isomerase [EC:4.2.1.59 5.3.3.14],3.7e-129	PWY-7663: gondoate biosynthesis (anaerobic)	ZP_05887470	172aa	ITERM:00599,3-hydroxydecanoyl-[acyl-carrier-protein] dehydratase (EC 4.2.1.60)	EC:4.2.1.59,3-hydroxyacyl-[acyl-carrier-protein] dehydratase.,EC:5.3.3.14,Trans-2-decenoyl-[acyl-carrier-protein] isomerase.	NA	NA	NA	NA
552		EEX34424.1	647170269	VIC_001222	isochorismatase hydrolase		371.376	-1.63662	0.229785	-7.12238	1.0608e-12	9.63562e-12		NZ_ACZN01000014	203480..204073(-)	594	0.48	[H] Coenzyme transport and metabolism	COG1335,Nicotinamidase-related amidase,3.0e-12	pfam00857,Isochorismatase,6.3e-22	NA	NA	NA	NA	ZP_05884735	197aa	NA	NA	NA	NA	NA	NA
553		EEX34715.1	647169788	VIC_000741	phospho-N-acetylmuramoyl-pentapeptide- transferase		464.189	1.37792	0.193966	7.10394	1.21247e-12	1.09933e-11		NZ_ACZN01000013	137935..139017(-)	1083	0.48	[M] Cell wall/membrane/envelope biogenesis	COG0472,UDP-N-acetylmuramyl pentapeptide phosphotransferase/UDP-N-acetylglucosamine-1-phosphate transferase,9.0e-62	pfam10555,MraY_sig1,9.1e-06,pfam00953,Glycos_transf_4,5.3e-37	TIGR00445,phospho-N-acetylmuramoyl-pentapeptide-transferase,0.0e+00	NA	KO:K01000,phospho-N-acetylmuramoyl-pentapeptide-transferase [EC:2.7.8.13],0.0e+00	PEPTIDOGLYCANSYN-PWY: peptidoglycan biosynthesis I (<I>meso</I>-diaminopimelate containing)	ZP_05884266	360aa	ITERM:00646,Phospho-N-acetylmuramoyl-pentapeptide-transferase (EC 2.7.8.13)	EC:2.7.8.13,Phospho-N-acetylmuramoyl-pentapeptide-transferase.	Yes	NA	NA	NA
554		EEX34673.1	647169746	VIC_000699	putative transcriptional activator ChrR		10102.4	-2.39461	0.337648	-7.09203	1.32156e-12	1.19608e-11		NZ_ACZN01000013	91600..92262(-)	663	0.44	[T] Signal transduction mechanisms	COG3806,Anti-sigma factor ChrR, cupin superfamily,8.0e-48	pfam12973,Cupin_7,1.5e-14	TIGR02451,anti-sigma factor, putative, ChrR family,7.7e-76	NA	KO:K07167,putative transcriptional regulator,0.0e+00	NA	ZP_05884224	220aa	ITERM:02216,anti-ECFsigma factor, ChrR	NA	NA	NA	NA	NA
555		EEX35084.1	647169636	VIC_000592	2-octaprenyl-6-methoxyphenol hydroxylase		418.99	1.43974	0.203125	7.08794	1.36122e-12	1.22976e-11		NZ_ACZN01000012	119248..120426(-)	1179	0.49	[C] Energy production and conversion	COG0654,2-polyprenyl-6-methoxyphenol hydroxylase and related FAD-dependent oxidoreductases,1.0e-76	pfam01494,FAD_binding_3,1.2e-26	TIGR01984,2-polyprenyl-6-methoxyphenol 4-hydroxylase,0.0e+00,TIGR01988,Ubiquinone biosynthesis hydroxylase, UbiH/UbiF/VisC/COQ6 family,4.7e-130	M00117: Ubiquinone biosynthesis, prokaryotes, chorismate => ubiquinone	KO:K03185,2-octaprenyl-6-methoxyphenol hydroxylase [EC:1.14.13.-],0.0e+00	NA	ZP_05884119	392aa	NA	EC:1.14.13.-,Oxidoreductases. Acting on paired donors, with incorporation or reduction of molecular oxygen. The oxygen incorporated need not be derived from O(2). With NADH or NADPH as one donor, and incorporation of one atom of oxygen.	NA	NA	NA	NA
556		EEX33434.1	647171935	VIC_002888	sensor histidine kinase		243.985	-2.3867	0.336769	-7.08707	1.36981e-12	1.23529e-11		NZ_ACZN01000016	848661..849818(+)	1158	0.44	NA	NA	pfam00990,GGDEF,3.7e-46	TIGR00254,diguanylate cyclase (GGDEF) domain,2.6e-56	NA	NA	NA	ZP_05886388	385aa	NA	NA	Yes	NA	Yes	NA
557		EEX32733.1	647171233	VIC_002183	Che cluster related two-component response regulator		7571.01	-1.77706	0.250875	-7.08343	1.40627e-12	1.2659e-11		NZ_ACZN01000016	61355..62995(+)	1641	0.46	[K] Transcription	COG2208,Serine phosphatase RsbU, regulator of sigma subunit,1.0e-22	pfam07228,SpoIIE,1.1e-35,pfam13581,HATPase_c_2,1.1e-10,pfam00072,Response_reg,1.4e-15	NA	NA	NA	NA	ZP_05885687	546aa	NA	NA	NA	NA	NA	NA
558		EEX34115.1	647171058	VIC_002013	GGDEF domain protein		699.974	1.06974	0.151091	7.08015	1.44001e-12	1.29394e-11		NZ_ACZN01000015	716609..717598(-)	990	0.46	[T] Signal transduction mechanisms	COG2199,GGDEF domain, diguanylate cyclase (c-di-GMP synthetase) or its enzymatically inactive variants,7.0e-29	pfam13185,GAF_2,4.1e-16,pfam00990,GGDEF,5.8e-29	TIGR00254,diguanylate cyclase (GGDEF) domain,3.6e-33	NA	NA	NA	ZP_05885522	329aa	ITERM:02397,diguanylate cyclase with GAF sensor	NA	NA	NA	NA	NA
559		EEX31559.1	647173549	VIC_004507	hypothetical protein		4204.36	-2.49488	0.352759	-7.07249	1.52175e-12	1.36495e-11		NZ_ACZN01000018	804554..805081(-)	528	0.43	NA	NA	pfam16036,Chalcone_3,2.5e-08	NA	NA	NA	NA	ZP_05887992	175aa	NA	NA	NA	NA	NA	NA
560		EEX32343.1	647172489	VIC_003444	hypothetical protein		49.4385	2.71445	0.384895	7.05244	1.75805e-12	1.57408e-11		NZ_ACZN01000017	571459..571749(-)	291	0.42	NA	NA	NA	NA	NA	NA	NA	ZP_05886938	96aa	NA	NA	NA	Yes	NA	NA
561		EEX34913.1	647169989	VIC_000945	pyrroline-5-carboxylate reductase		284.041	1.09436	0.155267	7.0482	1.8125e-12	1.61994e-11		NZ_ACZN01000013	370150..370968(+)	819	0.49	[E] Amino acid transport and metabolism	COG0345,Pyrroline-5-carboxylate reductase,3.0e-70	pfam14748,P5CR_dimer,4.7e-29,pfam03807,F420_oxidored,7.2e-25	TIGR00112,pyrroline-5-carboxylate reductase,1.7e-75	M00015: Proline biosynthesis, glutamate => proline	KO:K00286,pyrroline-5-carboxylate reductase [EC:1.5.1.2],0.0e+00	PWY-3341: L-proline biosynthesis III	ZP_05884464	272aa	NA	EC:1.5.1.2,Pyrroline-5-carboxylate reductase.	NA	NA	NA	NA
562		EEX33806.1	647170747	VIC_001702	Mlc transcriptional repressor of MalT (the transcriptional activator of maltose regulon) and manXYZ operon		432.156	1.44685	0.205816	7.02985	2.06754e-12	1.8446e-11		NZ_ACZN01000015	375527..376744(-)	1218	0.46	[G] Carbohydrate transport and metabolism	COG1940,Sugar kinase of the NBD/HSP70 family, may contain an N-terminal HTH domain,2.0e-55	pfam00480,ROK,8.1e-69	NA	NA	KO:K15545,transcriptional regulator of PTS gene,0.0e+00	NA	ZP_05885213	405aa	NA	NA	NA	NA	NA	NA
563		EEX34144.1	647171087	VIC_002042	phosphate transport system permease protein PstC		338.348	-1.74987	0.24894	-7.02928	2.07606e-12	1.84891e-11		NZ_ACZN01000015	754633..756738(-)	2106	0.49	[R] General function prediction only	COG4590,ABC-type uncharacterized transport system, permease component,0.0e+00	pfam00528,BPD_transp_1,2.4e-09	NA	M00222: Phosphate transport system	KO:K02037,phosphate transport system permease protein,0.0e+00	NA	ZP_05885551	701aa	NA	NA	Yes	NA	NA	NA
564		EEX34730.1	647169803	VIC_000758	ubiquinol-cytochrome C reductase iron-sulfur subunit		3330.29	1.36244	0.193833	7.02893	2.0813e-12	1.85029e-11		NZ_ACZN01000013	153136..153729(-)	594	0.47	[C] Energy production and conversion	COG0723,Rieske Fe-S protein,1.0e-35	pfam10399,UCR_Fe-S_N,1.6e-14,pfam00355,Rieske,5.7e-12	TIGR01416,ubiquinol-cytochrome c reductase, iron-sulfur subunit,1.3e-77	M00152: Cytochrome bc1 complex	KO:K00411,ubiquinol-cytochrome c reductase iron-sulfur subunit [EC:1.10.2.2],0.0e+00	PWY-7082: ammonia oxidation IV (autotrophic ammonia oxidizers)	ZP_05884281	197aa	NA	EC:1.10.2.2,Quinol--cytochrome-c reductase.	Yes	NA	NA	NA
565		EEX33013.1	647171513	VIC_002463	hypothetical protein		369.483	-1.74977	0.249028	-7.0264	2.11933e-12	1.88076e-11		NZ_ACZN01000016	367837..369069(+)	1233	0.47	NA	NA	NA	NA	NA	NA	NA	ZP_05885967	410aa	NA	NA	NA	Yes	NA	NA
566		EEX34996.1	647169548	VIC_000504	soluble lytic murein transglycosylase precursor		2649.04	-1.43678	0.204929	-7.01108	2.36478e-12	2.09487e-11		NZ_ACZN01000012	19634..21589(-)	1956	0.47	[M] Cell wall/membrane/envelope biogenesis	COG0741,Soluble lytic murein transglycosylase and related regulatory proteins (some contain LysM/invasin domains),2.0e-29	pfam01464,SLT,2.1e-28,pfam14718,SLT_L,8.2e-22	NA	NA	KO:K08309,soluble lytic murein transglycosylase [EC:3.2.1.-],0.0e+00	NA	ZP_05884031	651aa	NA	EC:3.2.1.-,Hydrolases. Glycosylases. Glycosidases, i.e. enzymes hydrolyzing O- and S-glycosyl compounds.	NA	Yes	NA	NA
567		EEX32740.1	647171240	VIC_002190	l-2-haloalkanoic acid dehalogenase HAD superfamily protein		1102.94	1.28234	0.182994	7.00756	2.42506e-12	2.14449e-11		NZ_ACZN01000016	69669..70325(+)	657	0.45	[H] Coenzyme transport and metabolism	COG1011,FMN phosphatase YigB, HAD superfamily,9.0e-21	pfam13419,HAD_2,1.9e-13	TIGR01428,2-haloalkanoic acid dehalogenase, type II,5.5e-56,TIGR01493,Haloacid dehalogenase superfamily, subfamily IA, variant 2 with 3rd motif like haloacid dehalogenase,1.4e-24	NA	KO:K01560,2-haloacid dehalogenase [EC:3.8.1.2],0.0e+00	PWY-7425: 2-chloroacrylate degradation I	ZP_05885694	218aa	NA	EC:3.8.1.2,(S)-2-haloacid dehalogenase.	NA	NA	NA	NA
568		EEX32277.1	647172423	VIC_003376	Na(+)-translocating NADH-quinone reductase subunit B		1180.72	-3.07327	0.438734	-7.00487	2.47207e-12	2.18221e-11		NZ_ACZN01000017	492547..493788(-)	1242	0.48	[C] Energy production and conversion	COG1805,Na+-transporting NADH:ubiquinone oxidoreductase, subunit NqrB,1.0e-130	pfam03116,NQR2_RnfD_RnfE,7.1e-103	TIGR01937,NADH:ubiquinone oxidoreductase, Na(+)-translocating, B subunit,0.0e+00	NA	KO:K00347,Na+-transporting NADH:ubiquinone oxidoreductase subunit B [EC:1.6.5.-],0.0e+00	NA	ZP_05886872	413aa	NA	EC:1.6.5.-,Oxidoreductases. Acting on NADH or NADPH. With a quinone or similar compound as acceptor.	Yes	NA	NA	NA
569		EEX30831.1	647173895	VIC_004851	lipopolysaccharide ABC transporter ATP-binding protein LptB		545.464	1.38038	0.197079	7.00422	2.48358e-12	2.18852e-11		NZ_ACZN01000019	51378..52103(+)	726	0.47	[M] Cell wall/membrane/envelope biogenesis	COG1137,ABC-type lipopolysaccharide export system, ATPase component,3.0e-114	pfam00005,ABC_tran,3.3e-34,pfam12399,BCA_ABC_TP_C,3.3e-09	TIGR04406,LPS export ABC transporter ATP-binding protein,6.7e-129	M00320: Lipopolysaccharide export system	KO:K06861,lipopolysaccharide export system ATP-binding protein [EC:3.6.3.-],0.0e+00	NA	ZP_05888332	241aa	NA	EC:3.6.3.-,Hydrolases. Acting on acid anhydrides. Acting on acid anhydrides; catalyzing transmembrane movement of substances.	NA	NA	Yes	NA
570		EEX32880.1	647171380	VIC_002330	C4-dicarboxylate transporter small subunit		111.59	-2.6969	0.385313	-6.99925	2.57339e-12	2.26368e-11		NZ_ACZN01000016	209833..210297(-)	465	0.44	[G] Carbohydrate transport and metabolism	COG3090,TRAP-type C4-dicarboxylate transport system, small permease component,6.0e-17	pfam04290,DctQ,6.2e-26	NA	NA	NA	NA	ZP_05885834	154aa	NA	NA	Yes	NA	NA	NA
571		EEX34742.1	647169815	VIC_000770	ADP-ribose pyrophosphatase		434.181	1.43641	0.205812	6.97925	2.96761e-12	2.60589e-11		NZ_ACZN01000013	165804..166433(-)	630	0.45	NA	NA	pfam00293,NUDIX,3.2e-10	TIGR00052,nudix-type nucleoside diphosphatase, YffH/AdpP family,7.1e-66	NA	KO:K01515,ADP-ribose pyrophosphatase [EC:3.6.1.13],0.0e+00	NA	ZP_05884293	209aa	NA	EC:3.6.1.13,ADP-ribose diphosphatase.	NA	NA	NA	NA
572		EEX34702.1	647169775	VIC_000728	carbamoyl-phosphate synthase large chain		7508.08	1.80791	0.259234	6.97407	3.079e-12	2.69897e-11		NZ_ACZN01000013	118892..122122(-)	3231	0.48	[F] Nucleotide transport and metabolism	COG0458,Carbamoylphosphate synthase large subunit,0.0e+00	pfam02786,CPSase_L_D2,1.5e-72,pfam02787,CPSase_L_D3,1.2e-40,pfam02786,CPSase_L_D2,7.0e-38,pfam02142,MGS,1.0e-15	TIGR01369,carbamoyl-phosphate synthase, large subunit,0.0e+00	M00051: Uridine monophosphate biosynthesis, glutamine (+ PRPP) => UMP	KO:K01955,carbamoyl-phosphate synthase large subunit [EC:6.3.5.5],0.0e+00	PWY-7400: L-arginine biosynthesis IV (archaebacteria)	ZP_05884253	1076aa	ITERM:01377,carbamoyl-phosphate synthase large subunit	EC:6.3.5.5,Carbamoyl-phosphate synthase (glutamine-hydrolyzing).	NA	NA	Yes	NA
573		EEX31731.1	647173724	VIC_004681	2-amino-4-hydroxy-6- hydroxymethyldihydropteridine pyrophosphokinase		654.87	-2.47103	0.354417	-6.9721	3.12237e-12	2.73221e-11		NZ_ACZN01000018	991438..991929(+)	492	0.44	[H] Coenzyme transport and metabolism	COG0801,7,8-dihydro-6-hydroxymethylpterin-pyrophosphokinase,5.0e-27	pfam01288,HPPK,2.5e-23	TIGR01498,2-amino-4-hydroxy-6-hydroxymethyldihydropteridine diphosphokinase,1.2e-26	M00126: Tetrahydrofolate biosynthesis, GTP => THF	KO:K00950,2-amino-4-hydroxy-6-hydroxymethyldihydropteridine diphosphokinase [EC:2.7.6.3],1.4e-118	PWY-7539: 6-hydroxymethyl-dihydropterin diphosphate biosynthesis III (Chlamydia)	ZP_05888164	163aa	NA	EC:2.7.6.3,2-amino-4-hydroxy-6-hydroxymethyldihydropteridine diphosphokinase.	NA	NA	NA	NA
574		EEX32593.1	647172739	VIC_003697	alkaline serine protease		6686.88	-3.05331	0.438033	-6.97049	3.15847e-12	2.75899e-11		NZ_ACZN01000017	859646..861118(+)	1473	0.5	[O] Posttranslational modification, protein turnover, chaperones	COG1404,Serine protease, subtilisin family,9.0e-25	pfam05922,Inhibitor_I9,2.4e-12,pfam04151,PPC,1.0e-13,pfam00082,Peptidase_S8,7.0e-36	NA	NA	KO:K14645,serine protease [EC:3.4.21.-],0.0e+00	NA	ZP_05887188	490aa	NA	EC:3.4.21.-,Hydrolases. Acting on peptide bonds (peptidases). Serine endopeptidases.	NA	NA	NA	NA
575		EEX33652.1	647170593	VIC_001548	hypothetical protein		1169.65	1.29608	0.186043	6.96654	3.24837e-12	2.83258e-11		NZ_ACZN01000015	175029..175544(+)	516	0.46	NA	NA	NA	NA	NA	NA	NA	ZP_05885059	171aa	NA	NA	NA	Yes	NA	NA
576		EEX34473.1	647170318	VIC_001273	hypothetical protein		560.417	-2.69155	0.386566	-6.96273	3.33751e-12	2.90525e-11		NZ_ACZN01000014	256097..256390(-)	294	0.61	NA	NA	NA	NA	NA	NA	NA	ZP_05884784	97aa	NA	NA	Yes	NA	NA	NA
577		EEX35525.1	647169098	VIC_000088	dihydrolipoamide dehydrogenase		2253.07	-1.8965	0.272691	-6.95475	3.53177e-12	3.06903e-11		NZ_ACZN01000006	31096..32553(+)	1458	0.5	[C] Energy production and conversion	COG1249,Pyruvate/2-oxoglutarate dehydrogenase complex, dihydrolipoamide dehydrogenase (E3) component or related enzyme,9.0e-98	pfam07992,Pyr_redox_2,5.1e-45,pfam02852,Pyr_redox_dim,5.5e-16	NA	M00532: Photorespiration	KO:K00382,dihydrolipoamide dehydrogenase [EC:1.8.1.4],0.0e+00	GLYCLEAV-PWY: glycine cleavage	ZP_05883622	485aa	NA	EC:1.8.1.4,Dihydrolipoyl dehydrogenase.	NA	NA	NA	NA
578		EEX34202.1	647171145	VIC_002100	hypothetical protein		168.427	-2.49273	0.358509	-6.95304	3.57492e-12	3.10115e-11		NZ_ACZN01000015	833882..834163(-)	282	0.44	NA	NA	NA	NA	NA	NA	NA	ZP_05885609	93aa	NA	NA	NA	Yes	NA	NA
579		EEX34384.1	647170229	VIC_001182	hypothetical protein		166.324	-1.6245	0.23393	-6.94438	3.80121e-12	3.29176e-11		NZ_ACZN01000014	161103..163850(+)	2748	0.52	NA	NA	NA	NA	NA	NA	NA	ZP_05884695	915aa	NA	NA	NA	Yes	NA	NA
580		EEX32104.1	647172250	VIC_003203	L-lactate permease		5837.7	3.38941	0.489278	6.92736	4.28761e-12	3.70656e-11		NZ_ACZN01000017	298223..299914(+)	1692	0.49	[C] Energy production and conversion	COG1620,L-lactate permease,1.0e-110	pfam02652,Lactate_perm,2.2e-107	TIGR00795,L-lactate transport,7.0e-109	NA	KO:K03303,lactate permease,0.0e+00	NA	ZP_05886699	563aa	NA	NA	Yes	NA	NA	NA
581		EEX34880.1	647169956	VIC_000912	octaprenyl-diphosphate synthase/dimethylallyltransferase/geranyltranstransferase/ geranylgeranyl pyrophosphate synthetase		614.912	1.48641	0.214613	6.92602	4.32846e-12	3.73544e-11		NZ_ACZN01000013	333557..334528(+)	972	0.45	[H] Coenzyme transport and metabolism	COG0142,Geranylgeranyl pyrophosphate synthase,6.0e-83	pfam00348,polyprenyl_synt,1.5e-74	NA	NA	KO:K02523,octaprenyl-diphosphate synthase [EC:2.5.1.90],0.0e+00	PWY-5783: octaprenyl diphosphate biosynthesis	ZP_05884431	323aa	NA	EC:2.5.1.90,All-trans-octaprenyl-diphosphate synthase.	NA	NA	NA	NA
582		EEX35568.1	647168999	VIC_000003	N-acetylmuramoyl-L-alanine amidase AmiB precursor		534.392	1.23084	0.17785	6.92066	4.49534e-12	3.87279e-11		NZ_ACZN01000003	2430..4160(+)	1731	0.47	[M] Cell wall/membrane/envelope biogenesis	COG0860,N-acetylmuramoyl-L-alanine amidase,7.0e-46	pfam01520,Amidase_3,5.4e-46,pfam01476,LysM,2.0e-13,pfam11741,AMIN,1.1e-17,pfam01476,LysM,8.6e-11,pfam01476,LysM,1.6e-13	NA	M00727: Cationic antimicrobial peptide (CAMP) resistance, N-acetylmuramoyl-L-alanine amidase AmiA and AmiC	KO:K01448,N-acetylmuramoyl-L-alanine amidase [EC:3.5.1.28],0.0e+00	PWY0-1261: anhydromuropeptides recycling	ZP_05883540	576aa	NA	EC:3.5.1.28,N-acetylmuramoyl-L-alanine amidase.	NA	NA	NA	NA
583		EEX33325.1	647171826	VIC_002779	pterin-4-alpha-carbinolamine dehydratase		571.122	-2.7202	0.394339	-6.89812	5.26938e-12	4.53185e-11		NZ_ACZN01000016	736712..737044(+)	333	0.44	[H] Coenzyme transport and metabolism	COG2154,Pterin-4a-carbinolamine dehydratase,1.0e-25	pfam01329,Pterin_4a,2.7e-30	NA	NA	KO:K01724,4a-hydroxytetrahydrobiopterin dehydratase [EC:4.2.1.96],6.0e-82	PHENYLALANINE-DEG1-PWY: L-phenylalanine degradation I (aerobic)	ZP_05886279	110aa	NA	EC:4.2.1.96,4a-hydroxytetrahydrobiopterin dehydratase.	NA	NA	NA	NA
584		EEX31047.1	647173031	VIC_003992	hypothetical protein		290.718	-1.66207	0.24122	-6.89029	5.56782e-12	4.78032e-11		NZ_ACZN01000018	229685..229876(+)	192	0.43	NA	NA	NA	NA	NA	NA	NA	ZP_05887480	63aa	NA	NA	NA	NA	NA	NA
585		EEX34582.1	647170427	VIC_001382	amino acid ABC transporter amino acid-binding protein		2502.61	-1.28664	0.186738	-6.89004	5.57768e-12	4.7806e-11		NZ_ACZN01000014	383536..384270(+)	735	0.45	[T] Signal transduction mechanisms	COG0834,ABC-type amino acid transport/signal transduction system, periplasmic component/domain,2.0e-12	pfam00497,SBP_bac_3,1.8e-18	NA	M00236: Putative polar amino acid transport system	KO:K02030,polar amino acid transport system substrate-binding protein,1.9e-27	NA	ZP_05884893	244aa	ITERM:05951,amino acid ABC transporter substrate-binding protein, PAAT family (TC 3.A.1.3.-)	NA	NA	NA	NA	NA
586		EEX33653.1	647170594	VIC_001549	glutamate decarboxylase eukaryotic type		604.89	1.59856	0.232279	6.88209	5.8979e-12	5.04643e-11		NZ_ACZN01000015	175686..177332(+)	1647	0.45	[E] Amino acid transport and metabolism	COG0076,Glutamate or tyrosine decarboxylase or a related PLP-dependent protein,2.0e-87	pfam00282,Pyridoxal_deC,2.2e-56	TIGR03799,putative pyridoxal-dependent aspartate 1-decarboxylase,0.0e+00	M00027: GABA (gamma-Aminobutyrate) shunt	KO:K01580,glutamate decarboxylase [EC:4.1.1.15],0.0e+00	PWY0-1305: L-glutamate degradation IX (via 4-aminobutanoate)	ZP_05885060	548aa	NA	EC:4.1.1.15,Glutamate decarboxylase.	NA	NA	NA	NA
587		EEX32300.1	647172446	VIC_003399	permease		104.72	3.03086	0.441659	6.86243	6.76976e-12	5.78255e-11		NZ_ACZN01000017	520319..521233(+)	915	0.49	NA	NA	pfam00892,EamA,4.5e-16,pfam00892,EamA,2.3e-22	TIGR00950,Carboxylate/Amino Acid/Amine Transporter,2.9e-67	NA	KO:K15269,probable blue pigment (indigoidine) exporter,0.0e+00	NA	ZP_05886895	304aa	NA	NA	Yes	NA	NA	NA
588		EEX31961.1	647172106	VIC_003060	nitrate/nitrite sensor protein		1131.53	-1.36857	0.20017	-6.83705	8.08407e-12	6.89346e-11		NZ_ACZN01000017	116668..118401(-)	1734	0.44	[T] Signal transduction mechanisms	COG3850,Signal transduction histidine kinase, nitrate/nitrite-specific,0.0e+00	pfam13675,PilJ,7.7e-21,pfam07730,HisKA_3,7.2e-16,pfam02518,HATPase_c,4.9e-08,pfam00672,HAMP,1.0e-10	NA	M00472: NarQ-NarP (nitrate respiration) two-component regulatory system	KO:K07674,two-component system, NarL family, nitrate/nitrite sensor histidine kinase NarQ [EC:2.7.13.3],0.0e+00	NA	ZP_05886556	577aa	NA	EC:2.7.13.3,Histidine kinase.	Yes	Yes	NA	NA
589		EEX34109.1	647171052	VIC_002007	chitinase		215.072	-1.24833	0.182731	-6.83154	8.40081e-12	7.13927e-11		NZ_ACZN01000015	709642..711297(-)	1656	0.49	[G] Carbohydrate transport and metabolism	COG3979,Chitodextrinase,1.0e-20	pfam02839,CBM_5_12,2.5e-14,pfam00182,Glyco_hydro_19,3.1e-32	NA	NA	NA	NA	ZP_05885516	551aa	NA	NA	NA	Yes	NA	NA
590		EEX33026.1	647171526	VIC_002476	probable amino acid ABC transporter		239.891	-1.62327	0.237607	-6.83176	8.38805e-12	7.13927e-11		NZ_ACZN01000016	384150..384881(-)	732	0.42	[E] Amino acid transport and metabolism	COG0834,ABC-type amino acid transport/signal transduction system, periplasmic component/domain,1.0e-11	pfam00497,SBP_bac_3,7.2e-19	NA	M00236: Putative polar amino acid transport system	KO:K02030,polar amino acid transport system substrate-binding protein,0.0e+00	NA	ZP_05885980	243aa	ITERM:05951,amino acid ABC transporter substrate-binding protein, PAAT family (TC 3.A.1.3.-)	NA	NA	Yes	NA	NA
591		EEX34058.1	647171001	VIC_001956	hypothetical protein		625.488	-1.59243	0.233188	-6.82898	8.55208e-12	7.25552e-11		NZ_ACZN01000015	649903..650553(+)	651	0.45	[S] Function unknown	COG2979,Uncharacterized membrane protein YebE, DUF533 family,8.0e-43	pfam04391,DUF533,6.8e-60	NA	NA	NA	NA	ZP_05885465	216aa	NA	NA	NA	NA	NA	NA
592		EEX34870.1	647169946	VIC_000902	4-hydroxythreonine-4-phosphate dehydrogenase		842.305	1.14489	0.167781	6.82372	8.87113e-12	7.51349e-11		NZ_ACZN01000013	326237..327229(+)	993	0.47	[H] Coenzyme transport and metabolism	COG1995,4-hydroxy-L-threonine phosphate dehydrogenase PdxA,2.0e-112	pfam04166,PdxA,1.4e-105	TIGR00557,4-hydroxythreonine-4-phosphate dehydrogenase,2.1e-128	M00124: Pyridoxal biosynthesis, erythrose-4P => pyridoxal-5P	KO:K00097,4-hydroxythreonine-4-phosphate dehydrogenase [EC:1.1.1.262],0.0e+00	NA	ZP_05884421	330aa	ITERM:05449,4-hydroxythreonine-4-phosphate dehydrogenase (EC 1.1.1.262)	EC:1.1.1.262,4-hydroxythreonine-4-phosphate dehydrogenase.	NA	NA	NA	IMG_pathway,640: Pyridoxine phosphate synthesis from O-phospho-4-hydroxy-L-threonine and 1-deoxy-D-xylulose 5-phosphate
593		EEX33924.1	647170866	VIC_001820	flagellar biosynthesis protein FlhA		603.377	1.42641	0.209082	6.82224	8.96342e-12	7.57885e-11		NZ_ACZN01000015	501311..503326(-)	2016	0.47	[N] Cell motility	COG1298,Flagellar biosynthesis pathway, component FlhA,0.0e+00	pfam00771,FHIPEP,0.0e+00	TIGR01398,flagellar biosynthesis protein FlhA,0.0e+00	NA	KO:K02400,flagellar biosynthesis protein FlhA,0.0e+00	NA	ZP_05885331	671aa	NA	NA	Yes	NA	NA	NA
594		EEX33317.1	647171818	VIC_002771	sensory box histidine kinase/response regulator		516.049	-1.83516	0.269041	-6.82112	9.03353e-12	7.62527e-11		NZ_ACZN01000016	725805..726506(-)	702	0.44	NA	NA	pfam00072,Response_reg,2.7e-26	NA	NA	NA	NA	ZP_05886271	233aa	NA	NA	NA	NA	NA	NA
595		EEX35236.1	647169390	VIC_000360	glycyl-tRNA synthetase beta chain		2682.76	1.4576	0.213751	6.81916	9.15762e-12	7.71703e-11		NZ_ACZN01000010	44725..46791(-)	2067	0.48	[J] Translation, ribosomal structure and biogenesis	COG0751,Glycyl-tRNA synthetase, beta subunit,0.0e+00	pfam05746,DALR_1,1.6e-10,pfam02092,tRNA_synt_2f,0.0e+00	TIGR00211,glycyl-tRNA synthetase, tetrameric type, beta subunit,0.0e+00	M00360: Aminoacyl-tRNA biosynthesis, prokaryotes	KO:K01879,glycyl-tRNA synthetase beta chain [EC:6.1.1.14],0.0e+00	TRNA-CHARGING-PWY: tRNA charging	ZP_05883887	688aa	ITERM:00394,glycyl-tRNA synthetase beta chain (EC 6.1.1.14)	EC:6.1.1.14,Glycine--tRNA ligase.	NA	NA	NA	NA
596		EEX32775.1	647171275	VIC_002225	hypothetical protein		64.264	-2.07892	0.304981	-6.81654	9.32572e-12	7.84549e-11		NZ_ACZN01000016	107593..108099(+)	507	0.46	NA	NA	pfam10604,Polyketide_cyc2,8.3e-14	NA	NA	NA	NA	ZP_05885729	168aa	NA	NA	NA	NA	NA	NA
597		EEX35101.1	647169653	VIC_000609	3-isopropylmalate dehydratase large subunit		3825.76	1.24589	0.182785	6.81617	9.34988e-12	7.85264e-11		NZ_ACZN01000012	138849..140249(+)	1401	0.49	[E] Amino acid transport and metabolism	COG0065,Homoaconitase/3-isopropylmalate dehydratase large subunit,0.0e+00	pfam00330,Aconitase,0.0e+00	TIGR00170,3-isopropylmalate dehydratase, large subunit,0.0e+00	M00535: Isoleucine biosynthesis, pyruvate => 2-oxobutanoate	KO:K01703,3-isopropylmalate/(R)-2-methylmalate dehydratase large subunit [EC:4.2.1.33 4.2.1.35],0.0e+00	PWY-7698: 2,5-xylenol and 3,5-xylenol degradation	ZP_05884136	466aa	ITERM:00321,3-isopropylmalate dehydratase, large subunit (EC 4.2.1.33)	EC:4.2.1.35,(R)-2-methylmalate dehydratase.,EC:4.2.1.33,3-isopropylmalate dehydratase.	NA	NA	NA	NA
598		EEX34022.1	647170964	VIC_001920	hypothetical protein		35.5904	3.47575	0.509971	6.8156	9.38734e-12	7.87092e-11		NZ_ACZN01000015	607762..608061(+)	300	0.45	NA	NA	pfam11743,DUF3301,1.3e-29	NA	NA	NA	NA	ZP_05885429	99aa	NA	NA	Yes	NA	NA	NA
599		EEX33386.1	647171887	VIC_002840	transcriptional regulator MarR family		123.65	1.85643	0.27267	6.80834	9.87285e-12	8.26419e-11		NZ_ACZN01000016	797414..797890(-)	477	0.45	[K] Transcription	COG1846,DNA-binding transcriptional regulator, MarR family,1.0e-09	pfam01047,MarR,4.9e-15	NA	NA	NA	NA	ZP_05886340	158aa	NA	NA	NA	NA	NA	NA
600		EEX33709.1	647170650	VIC_001605	oligopeptide transport ATP-binding protein OppD		751.412	2.31245	0.339678	6.80776	9.91272e-12	8.28373e-11		NZ_ACZN01000015	244248..245219(-)	972	0.46	[E] Amino acid transport and metabolism	COG0444,ABC-type dipeptide/oligopeptide/nickel transport system, ATPase component,1.0e-128	pfam00005,ABC_tran,4.6e-28,pfam08352,oligo_HPY,9.9e-19	TIGR01727,oligopeptide/dipeptide ABC transporter, ATP-binding protein, C-terminal domain,1.4e-27	M00439: Oligopeptide transport system	KO:K15583,oligopeptide transport system ATP-binding protein,0.0e+00	NA	ZP_05885116	323aa	NA	NA	NA	NA	Yes	NA
601		EEX32911.1	647171411	VIC_002361	delta 1-pyrroline-5-carboxylate dehydrogenase domain protein		604.197	-1.44322	0.212107	-6.80423	1.01589e-11	8.47534e-11		NZ_ACZN01000016	246404..247102(+)	699	0.46	NA	NA	NA	NA	NA	NA	NA	ZP_05885865	232aa	ITERM:00471,delta-1-pyrroline-5-carboxylate dehydrogenase (EC 1.5.1.12)	NA	NA	NA	NA	IMG_pathway,181: L-proline oxidation to L-glutamate
602		EEX31858.1	647172003	VIC_002957	peptide methionine sulfoxide reductase		655.881	-2.27194	0.334255	-6.79703	1.06795e-11	8.89486e-11		NZ_ACZN01000017	7396..8577(-)	1182	0.45	[O] Posttranslational modification, protein turnover, chaperones	COG0225,Peptide methionine sulfoxide reductase MsrA,3.0e-58	pfam01641,SelR,2.3e-46,pfam01625,PMSR,2.0e-57	TIGR00357,methionine-R-sulfoxide reductase,8.7e-63,TIGR00401,methionine-S-sulfoxide reductase,4.8e-54	NA	KO:K12267,peptide methionine sulfoxide reductase msrA/msrB [EC:1.8.4.11 1.8.4.12],0.0e+00	NA	ZP_05886453	393aa	NA	EC:1.8.4.12,Peptide-methionine (R)-S-oxide reductase.,EC:1.8.4.11,Peptide-methionine (S)-S-oxide reductase.	NA	NA	Yes	NA
603		EEX32075.1	647172221	VIC_003174	fatty acid cis/trans isomerase		1563.46	-2.81973	0.415143	-6.79219	1.10444e-11	9.18354e-11		NZ_ACZN01000017	263833..266190(+)	2358	0.47	NA	NA	pfam06934,CTI,0.0e+00	NA	NA	NA	NA	ZP_05886670	785aa	NA	NA	Yes	Yes	NA	NA
604		EEX34728.1	647169801	VIC_000756	ubiquinol cytochrome C oxidoreductase cytochrome C1 subunit		5117.4	1.2553	0.184877	6.78993	1.1219e-11	9.31327e-11		NZ_ACZN01000013	151137..151874(-)	738	0.46	[C] Energy production and conversion	COG2857,Cytochrome c1,5.0e-65	pfam02167,Cytochrom_C1,3.9e-17	NA	M00151: Cytochrome bc1 complex respiratory unit	KO:K00413,ubiquinol-cytochrome c reductase cytochrome c1 subunit,0.0e+00	NA	ZP_05884279	245aa	NA	NA	Yes	Yes	NA	NA
605		EEX35194.1	647169528	VIC_000489	hypothetical protein		2721.38	-1.03938	0.153183	-6.78521	1.15916e-11	9.60663e-11		NZ_ACZN01000011	103662..104657(+)	996	0.47	NA	NA	NA	NA	NA	NA	NA	ZP_05884016	331aa	NA	NA	NA	Yes	NA	NA
606		EEX35113.1	647169442	VIC_000408	LysR-family transcriptional regulator		166.471	1.65934	0.244603	6.7838	1.17055e-11	9.68508e-11		NZ_ACZN01000011	11414..12355(-)	942	0.47	[K] Transcription	COG0583,DNA-binding transcriptional regulator, LysR family,3.0e-31	pfam00126,HTH_1,3.5e-16,pfam03466,LysR_substrate,3.9e-29	NA	NA	NA	NA	ZP_05883935	313aa	ITERM:02291,transcriptional regulator, LysR family	NA	NA	NA	Yes	NA
607		EEX35409.1	647169214	VIC_000199	multiple antibiotic resistance protein marC		249.145	-1.63151	0.240847	-6.77404	1.25233e-11	1.03446e-10		NZ_ACZN01000008	53476..54060(-)	585	0.48	[E] Amino acid transport and metabolism	COG2095,Small neutral amino acid transporter SnatA, MarC family,3.0e-33	pfam01914,MarC,4.4e-54	TIGR00427,membrane protein, MarC family,8.8e-34	NA	KO:K05595,multiple antibiotic resistance protein,0.0e+00	NA	ZP_05883731	194aa	NA	NA	Yes	NA	NA	NA
608		EEX34784.1	647169859	VIC_000812	tyrosyl-tRNA synthetase		1601.03	1.13308	0.167441	6.76708	1.31411e-11	1.08371e-10		NZ_ACZN01000013	221377..222564(-)	1188	0.46	[J] Translation, ribosomal structure and biogenesis	COG0162,Tyrosyl-tRNA synthetase,2.0e-118	pfam00579,tRNA-synt_1b,1.6e-79	TIGR00234,tyrosyl-tRNA synthetase,5.2e-130	M00360: Aminoacyl-tRNA biosynthesis, prokaryotes	KO:K01866,tyrosyl-tRNA synthetase [EC:6.1.1.1],0.0e+00	TRNA-CHARGING-PWY: tRNA charging	ZP_05884335	395aa	ITERM:00400,tyrosyl-tRNA synthetase (EC 6.1.1.1)	EC:6.1.1.1,Tyrosine--tRNA ligase.	NA	NA	NA	IMG_pathway,507: L-tyrosine ligation to tRNA(Tyr)
609		EEX32791.1	647171291	VIC_002241	hypothetical protein		9491.54	-2.72805	0.403251	-6.76515	1.33175e-11	1.09645e-10		NZ_ACZN01000016	124484..124774(-)	291	0.37	NA	NA	NA	NA	NA	NA	NA	ZP_05885745	96aa	NA	NA	NA	NA	NA	NA
610		EEX32359.1	647172505	VIC_003460	1,4-alpha-glucan branching enzyme		2750.18	-1.77566	0.262871	-6.75489	1.42946e-11	1.17497e-10		NZ_ACZN01000017	587248..587547(-)	300	0.39	NA	NA	NA	NA	NA	NA	NA	ZP_05886954	99aa	NA	NA	NA	NA	NA	NA
611		EEX34711.1	647169784	VIC_000737	UDP-N-acetylmuramate--alanine ligase		637.024	1.13576	0.168148	6.75452	1.43312e-11	1.17605e-10		NZ_ACZN01000013	132862..134322(-)	1461	0.48	[M] Cell wall/membrane/envelope biogenesis	COG0773,UDP-N-acetylmuramate-alanine ligase,0.0e+00	pfam01225,Mur_ligase,3.1e-29,pfam08245,Mur_ligase_M,1.9e-28,pfam02875,Mur_ligase_C,2.9e-22	TIGR01082,UDP-N-acetylmuramate--L-alanine ligase,0.0e+00	NA	KO:K01924,UDP-N-acetylmuramate--alanine ligase [EC:6.3.2.8],0.0e+00	PWY-6387: UDP-<i>N</i>-acetylmuramoyl-pentapeptide biosynthesis I (<i>meso</i>-diaminopimelate containing)	ZP_05884262	486aa	ITERM:00639,UDP-N-acetylmuramate--L-alanine ligase (EC 6.3.2.8)	EC:6.3.2.8,UDP-N-acetylmuramate--L-alanine ligase.	NA	NA	NA	IMG_pathway,238: UDP-N-acetylmuramoyl-L-Ala-D-Glu biosynthesis
612		EEX30649.1	647173996	VIC_004945	C4-dicarboxylate transporter anaerobic		226.469	-2.13409	0.316304	-6.74695	1.5098e-11	1.23695e-10		NZ_ACZN01000020	87603..88910(+)	1308	0.51	[G] Carbohydrate transport and metabolism	COG2704,Anaerobic C4-dicarboxylate transporter,0.0e+00	pfam03605,DcuA_DcuB,0.0e+00	TIGR00770,anaerobic c4-dicarboxylate membrane transporter family protein,0.0e+00	NA	KO:K07791,anaerobic C4-dicarboxylate transporter DcuA,0.0e+00	NA	ZP_05888426	435aa	NA	NA	Yes	NA	NA	NA
613		EEX32199.1	647172345	VIC_003298	enoyl-[acyl-carrier-protein] reductase [FMN]		344.437	1.34071	0.198876	6.74142	1.56847e-11	1.28292e-10		NZ_ACZN01000017	401727..402767(-)	1041	0.46	[R] General function prediction only	COG2070,NAD(P)H-dependent flavin oxidoreductase YrpB, nitropropane dioxygenase family,3.0e-60	pfam03060,NMO,4.7e-74	NA	NA	KO:K00459,nitronate monooxygenase [EC:1.13.12.16],0.0e+00	PWY-723: alkylnitronates degradation	ZP_05886794	346aa	NA	EC:1.13.12.16,Nitronate monooxygenase.	NA	NA	NA	NA
614		EEX32236.1	647172382	VIC_003335	catalase/peroxidase		2354.78	-2.04956	0.304171	-6.7382	1.60366e-11	1.30957e-10		NZ_ACZN01000017	442477..444654(+)	2178	0.5	[P] Inorganic ion transport and metabolism	COG0376,Catalase (peroxidase I),0.0e+00	pfam00141,peroxidase,1.4e-52,pfam00141,peroxidase,1.5e-36	TIGR00198,catalase/peroxidase HPI,0.0e+00	NA	KO:K03782,catalase-peroxidase [EC:1.11.1.21],0.0e+00	NA	ZP_05886831	725aa	NA	EC:1.11.1.21,Catalase peroxidase.	NA	NA	NA	NA
615		EEX31157.1	647173141	VIC_004102	short chain dehydrogenase		63.3591	-1.95342	0.289957	-6.73692	1.61777e-11	1.31894e-10		NZ_ACZN01000018	351019..351621(-)	603	0.46	[Q] Secondary metabolites biosynthesis, transport and catabolism	COG1028,NAD(P)-dependent dehydrogenase, short-chain alcohol dehydrogenase family,4.0e-12	pfam13561,adh_short_C2,4.5e-20	NA	NA	NA	NA	ZP_05887590	200aa	NA	NA	NA	NA	NA	NA
616		EEX33724.1	647170665	VIC_001620	nfed family protein		867.357	-2.27845	0.338264	-6.7357	1.63143e-11	1.32792e-10		NZ_ACZN01000015	267773..269152(-)	1380	0.49	[O] Posttranslational modification, protein turnover, chaperones	COG1030,Membrane-bound serine protease (ClpP class),1.0e-96	pfam01957,NfeD,1.2e-34	NA	NA	KO:K07403,membrane-bound serine protease (ClpP class),0.0e+00	NA	ZP_05885131	459aa	NA	NA	Yes	NA	NA	NA
617		EEX34293.1	647170138	VIC_001089	NAD(P)H dehydrogenase (quinone)		397.194	-1.27264	0.18897	-6.73464	1.64333e-11	1.33544e-10		NZ_ACZN01000014	72828..73238(-)	411	0.45	[R] General function prediction only	COG2249,Putative NADPH-quinone reductase (modulator of drug activity B),1.0e-21	pfam02525,Flavodoxin_2,5.2e-26	NA	NA	NA	NA	ZP_05884604	136aa	NA	NA	NA	NA	NA	NA
618		EEX32574.1	647172720	VIC_003678	hypothetical protein		550.368	-1.74755	0.259961	-6.72236	1.78801e-11	1.45066e-10		NZ_ACZN01000017	833889..835247(-)	1359	0.48	[S] Function unknown	COG5267,Uncharacterized conserved protein, DUF1800 family,2.0e-76	pfam08811,DUF1800,6.2e-111	NA	NA	NA	NA	ZP_05887169	452aa	NA	NA	NA	NA	NA	NA
619		EEX32826.1	647171326	VIC_002276	hypothetical protein		81.0859	-3.29685	0.491309	-6.71035	1.94164e-11	1.57276e-10		NZ_ACZN01000016	157021..158814(-)	1794	0.5	[S] Function unknown	COG5267,Uncharacterized conserved protein, DUF1800 family,9.0e-44	pfam08811,DUF1800,1.5e-81	NA	NA	NA	NA	ZP_05885780	597aa	NA	NA	NA	Yes	NA	NA
620		EEX34741.1	647169814	VIC_000769	putative cytoplasmic protein		262.101	1.13418	0.16907	6.70833	1.96863e-11	1.58949e-10		NZ_ACZN01000013	165376..165816(-)	441	0.43	[S] Function unknown	COG3151,Uncharacterized protein YqiB, DUF1249 family,1.0e-48	pfam06853,DUF1249,2.8e-41	NA	NA	KO:K09920,uncharacterized protein,1.4e-108	NA	ZP_05884292	146aa	NA	NA	NA	NA	NA	NA
621		EEX32731.1	647171231	VIC_002181	methyl-accepting chemotaxis protein		2479.11	-1.64508	0.245228	-6.70837	1.96808e-11	1.58949e-10		NZ_ACZN01000016	59750..60919(+)	1170	0.44	NA	NA	pfam00015,MCPsignal,2.4e-24	NA	NA	KO:K03406,methyl-accepting chemotaxis protein,0.0e+00	NA	ZP_05885685	389aa	NA	NA	Yes	NA	NA	NA
622		EEX31572.1	647173562	VIC_004520	adenosylmethionine-8-amino-7-oxononanoate aminotransferase		431.55	1.10367	0.164822	6.69614	2.13999e-11	1.72507e-10		NZ_ACZN01000018	815444..816721(+)	1278	0.46	[H] Coenzyme transport and metabolism	COG0161,Adenosylmethionine-8-amino-7-oxononanoate aminotransferase,0.0e+00	pfam00202,Aminotran_3,6.1e-128	TIGR00508,adenosylmethionine-8-amino-7-oxononanoate transaminase,0.0e+00	M00573: Biotin biosynthesis, BioI pathway, long-chain-acyl-ACP => pimeloyl-ACP => biotin	KO:K00833,adenosylmethionine---8-amino-7-oxononanoate aminotransferase [EC:2.6.1.62],0.0e+00	PWY0-1507: biotin biosynthesis from 8-amino-7-oxononanoate I	ZP_05888005	425aa	ITERM:00099,adenosylmethionine-8-amino-7-oxononanoate aminotransferase apoenzyme (EC 2.6.1.62)	EC:2.6.1.62,Adenosylmethionine--8-amino-7-oxononanoate transaminase.	NA	NA	NA	NA
623		EEX31304.1	647173290	VIC_004251	hypothetical protein		964.807	-0.971003	0.145032	-6.69507	2.15563e-11	1.73489e-10		NZ_ACZN01000018	529450..530109(-)	660	0.44	NA	NA	pfam11140,DUF2913,4.8e-84	NA	NA	NA	NA	ZP_05887737	219aa	NA	NA	NA	NA	NA	NA
624		EEX32036.1	647172181	VIC_003135	beta-galactosidase		419.224	-1.81894	0.271996	-6.68737	2.27221e-11	1.82578e-10		NZ_ACZN01000017	203565..206480(-)	2916	0.48	[G] Carbohydrate transport and metabolism	COG3250,Beta-galactosidase/beta-glucuronidase,0.0e+00	pfam02836,Glyco_hydro_2_C,2.3e-108,pfam02929,Bgal_small_N,1.5e-65,pfam00703,Glyco_hydro_2,2.5e-17,pfam16353,DUF4981,3.8e-14,pfam02837,Glyco_hydro_2_N,9.5e-53	NA	NA	KO:K01190,beta-galactosidase [EC:3.2.1.23],0.0e+00	LACTOSEUTIL-PWY: lactose degradation II	ZP_05886631	971aa	ITERM:03206,beta-galactosidase (EC:3.2.1.23)	EC:3.2.1.23,Beta-galactosidase.	NA	NA	NA	IMG_pathway,473: Lactose hydrolysis
625		EEX34196.1	647171139	VIC_002094	chromate transport protein ChrA		234.193	-2.02274	0.302613	-6.68422	2.32154e-11	1.86243e-10		NZ_ACZN01000015	826184..827329(+)	1146	0.48	[P] Inorganic ion transport and metabolism	COG2059,Chromate transport protein ChrA,2.0e-33	pfam02417,Chromate_transp,5.4e-35,pfam02417,Chromate_transp,7.4e-35	TIGR00937,chromate transporter, chromate ion transporter (CHR) family,5.5e-97	NA	KO:K07240,chromate transporter,0.0e+00	NA	ZP_05885603	381aa	NA	NA	Yes	NA	Yes	NA
626		EEX34776.1	647169851	VIC_000804	cell division protein FtsH		6568.29	1.29806	0.194514	6.67333	2.50055e-11	2.00284e-10		NZ_ACZN01000013	213405..215357(-)	1953	0.48	[O] Posttranslational modification, protein turnover, chaperones	COG0465,ATP-dependent Zn proteases,0.0e+00	pfam06480,FtsH_ext,3.4e-12,pfam00004,AAA,5.0e-46,pfam01434,Peptidase_M41,1.0e-81	TIGR01241,ATP-dependent metalloprotease FtsH,0.0e+00	M00742: Aminoglycoside resistance, protease FtsH	KO:K03798,cell division protease FtsH [EC:3.4.24.-],0.0e+00	NA	ZP_05884327	650aa	ITERM:00381,membrane protease FtsH catalytic subunit (EC 3.4.24.-)	EC:3.4.24.-,Hydrolases. Acting on peptide bonds (peptidases). Metalloendopeptidases.	Yes	NA	NA	NA
627		EEX31131.1	647173115	VIC_004076	universal stress protein E		3268.95	-1.66734	0.250086	-6.6671	2.60914e-11	2.08648e-10		NZ_ACZN01000018	325338..326285(+)	948	0.48	[T] Signal transduction mechanisms	COG0589,Nucleotide-binding universal stress protein, UspA family,1.0e-12	pfam00582,Usp,8.7e-15,pfam00582,Usp,5.9e-16	NA	NA	KO:K14055,universal stress protein E,0.0e+00	NA	ZP_05887564	315aa	NA	NA	NA	NA	NA	NA
628		EEX33498.1	647170439	VIC_001394	hypothetical protein		293.978	1.10907	0.166484	6.66175	2.70586e-11	2.16038e-10		NZ_ACZN01000015	6250..7056(-)	807	0.37	NA	NA	NA	NA	NA	NA	NA	ZP_05884905	268aa	NA	NA	NA	NA	NA	NA
629		EEX35239.1	647169393	VIC_000363	NADH dehydrogenase subunit II-related protein		1117.18	-2.59141	0.389029	-6.66123	2.7155e-11	2.16463e-10		NZ_ACZN01000010	48959..49219(+)	261	0.45	NA	NA	NA	NA	NA	NA	NA	ZP_05883890	86aa	NA	NA	Yes	NA	NA	NA
630		EEX35231.1	647169385	VIC_000355	DNA polymerase III beta subunit		1181.22	1.19257	0.179135	6.65737	2.78773e-11	2.21868e-10		NZ_ACZN01000010	37595..38695(+)	1101	0.49	[L] Replication, recombination and repair	COG0592,DNA polymerase III sliding clamp (beta) subunit, PCNA homolog,6.0e-98	pfam02767,DNA_pol3_beta_2,5.9e-35,pfam00712,DNA_pol3_beta,1.5e-39,pfam02768,DNA_pol3_beta_3,4.8e-38	TIGR00663,DNA polymerase III, beta subunit,8.1e-112	M00260: DNA polymerase III complex, bacteria	KO:K02338,DNA polymerase III subunit beta [EC:2.7.7.7],0.0e+00	NA	ZP_05883882	366aa	ITERM:00035,DNA polymerase III, beta subunit (EC 2.7.7.7)	EC:2.7.7.7,DNA-directed DNA polymerase.	NA	NA	NA	IMG_pathway,38: Bacterial replication sliding clamp
631		EEX32552.1	647172698	VIC_003656	hydrolase (HAD superfamily)		239.291	-1.3523	0.203199	-6.65503	2.83245e-11	2.2507e-10		NZ_ACZN01000017	814526..815323(+)	798	0.46	[R] General function prediction only	COG0561,Hydroxymethylpyrimidine pyrophosphatase and other HAD family phosphatases,3.0e-46	pfam08282,Hydrolase_3,2.5e-59	TIGR01484,HAD-superfamily hydrolase, subfamily IIB,2.2e-22,TIGR00099,Cof subfamily of IIB subfamily of haloacid dehalogenase superfamily,7.0e-56	NA	KO:K07024,uncharacterized protein,0.0e+00	NA	ZP_05887147	265aa	NA	NA	NA	NA	NA	NA
632		EEX31590.1	647173580	VIC_004540	hypothetical protein		181.856	-1.77604	0.266975	-6.65247	2.88216e-11	2.28657e-10		NZ_ACZN01000018	837787..838092(+)	306	0.46	NA	NA	pfam07383,DUF1496,2.1e-18	NA	NA	NA	NA	ZP_05888023	101aa	NA	NA	NA	Yes	NA	NA
633		EEX35262.1	647169416	VIC_000386	ribosomal RNA small subunit methyltransferase B		348.777	1.21378	0.182702	6.64348	3.06354e-11	2.42663e-10		NZ_ACZN01000010	71881..73161(-)	1281	0.5	[J] Translation, ribosomal structure and biogenesis	COG0144,16S rRNA C967 or C1407 C5-methylase, RsmB/RsmF family,2.0e-93	pfam01189,Methyltr_RsmB-F,2.5e-70,pfam01029,NusB,1.8e-25	TIGR00563,16S rRNA (cytosine(967)-C(5))-methyltransferase,0.0e+00	NA	KO:K03500,16S rRNA (cytosine967-C5)-methyltransferase [EC:2.1.1.176],0.0e+00	NA	ZP_05883913	426aa	ITERM:06055,16S rRNA m(5)C-967 methyltransferase (EC 2.1.1.176)	EC:2.1.1.176,16S rRNA (cytosine(967)-C(5))-methyltransferase.	NA	NA	NA	NA
634		EEX35092.1	647169644	VIC_000600	acetolactate synthase small subunit		1404.54	1.05654	0.159249	6.63456	3.25473e-11	2.57401e-10		NZ_ACZN01000012	127452..127946(-)	495	0.46	[E] Amino acid transport and metabolism	COG0440,Acetolactate synthase, small subunit,3.0e-48	pfam13710,ACT_5,3.2e-18,pfam10369,ALS_ss_C,1.7e-25	TIGR00119,acetolactate synthase, small subunit,2.3e-66	M00570: Isoleucine biosynthesis, threonine => 2-oxobutanoate => isoleucine	KO:K01653,acetolactate synthase I/III small subunit [EC:2.2.1.6],2.4e-110	ILEUSYN-PWY: L-isoleucine biosynthesis I (from threonine)	ZP_05884127	164aa	ITERM:00314,acetolactate synthase, small subunit (EC 2.2.1.6)	EC:2.2.1.6,Acetolactate synthase.	NA	NA	NA	NA
635		EEX32701.1	647171201	VIC_002149	transcriptional regulator LysR family		37.4229	2.32431	0.350499	6.63144	3.32433e-11	2.62491e-10		NZ_ACZN01000016	25118..26029(-)	912	0.5	[K] Transcription	COG0583,DNA-binding transcriptional regulator, LysR family,1.0e-26	pfam03466,LysR_substrate,1.6e-24,pfam00126,HTH_1,7.5e-13	NA	NA	NA	NA	ZP_05885655	303aa	NA	NA	NA	NA	NA	NA
636		EEX32122.1	647172268	VIC_003221	hypothetical protein		540.158	-1.29663	0.195602	-6.62892	3.38158e-11	2.66591e-10		NZ_ACZN01000017	320204..320647(-)	444	0.43	NA	NA	pfam00989,PAS,2.7e-06	NA	NA	NA	NA	ZP_05886717	147aa	NA	NA	NA	NA	NA	NA
637		EEX32634.1	647172780	VIC_003738	aldehyde dehydrogenase		238.023	-1.5252	0.230513	-6.61655	3.67677e-11	2.89408e-10		NZ_ACZN01000017	899962..901410(-)	1449	0.47	[C] Energy production and conversion	COG1012,Acyl-CoA reductase or other NAD-dependent aldehyde dehydrogenase,1.0e-85	pfam00171,Aldedh,1.3e-80	NA	NA	KO:K00154,coniferyl-aldehyde dehydrogenase [EC:1.2.1.68],0.0e+00	PWY-5168: ferulate and sinapate biosynthesis	ZP_05887229	482aa	NA	EC:1.2.1.68,Coniferyl-aldehyde dehydrogenase.	Yes	NA	Yes	NA
638		EEX32099.1	647172245	VIC_003198	D-lactate dehydrogenase		372.472	-1.31655	0.19901	-6.6155	3.70289e-11	2.91008e-10		NZ_ACZN01000017	291349..292347(+)	999	0.46	[C] Energy production and conversion	COG1052,Lactate dehydrogenase or related 2-hydroxyacid dehydrogenase,1.0e-91	pfam02826,2-Hacid_dh_C,4.2e-50,pfam00389,2-Hacid_dh,7.9e-34	NA	NA	KO:K03778,D-lactate dehydrogenase [EC:1.1.1.28],0.0e+00	ALACAT2-PWY: L-alanine degradation II (to D-lactate)	ZP_05886694	332aa	NA	EC:1.1.1.28,D-lactate dehydrogenase.	NA	NA	NA	NA
639		EEX32931.1	647171431	VIC_002381	hypothetical protein		5195.19	-1.76823	0.267833	-6.60199	4.05668e-11	3.17815e-10		NZ_ACZN01000016	269237..270187(+)	951	0.46	[S] Function unknown	COG3272,Uncharacterized conserved protein YbgA, DUF1722 family,1.0e-58	pfam04463,DUF523,1.5e-35,pfam08349,DUF1722,2.5e-45	NA	NA	NA	NA	ZP_05885885	316aa	NA	NA	NA	NA	NA	NA
640		EEX31640.1	647173631	VIC_004590	aspartyl-tRNA synthetase		2474.37	1.2939	0.195985	6.60203	4.05555e-11	3.17815e-10		NZ_ACZN01000018	891351..893129(-)	1779	0.47	[J] Translation, ribosomal structure and biogenesis	COG0173,Aspartyl-tRNA synthetase,0.0e+00	pfam00152,tRNA-synt_2,1.3e-105,pfam01336,tRNA_anti-codon,7.0e-16,pfam02938,GAD,6.3e-31	TIGR00459,aspartyl-tRNA synthetase, bacterial type,0.0e+00	M00359: Aminoacyl-tRNA biosynthesis, eukaryotes	KO:K01876,aspartyl-tRNA synthetase [EC:6.1.1.12],0.0e+00	TRNA-CHARGING-PWY: tRNA charging	ZP_05888073	592aa	ITERM:00393,aspartyl-tRNA synthetase (EC 6.1.1.12)	EC:6.1.1.12,Aspartate--tRNA ligase.	NA	NA	NA	IMG_pathway,349: tRNA-dependent asparagine synthesis,IMG_pathway,489: L-aspartate ligation to tRNA(Asp)
641		EEX32042.1	647172187	VIC_003141	hypothetical protein		261.726	1.85347	0.28077	6.60139	4.07333e-11	3.18622e-10		NZ_ACZN01000017	212201..213538(+)	1338	0.41	NA	NA	pfam06812,ImpA_N,4.7e-26	NA	M00334: Type VI secretion system	KO:K11911,type VI secretion system protein VasL,0.0e+00	NA	ZP_05886637	445aa	NA	NA	Yes	NA	NA	NA
642		EEX35023.1	647169575	VIC_000531	prolipoprotein diacylglyceryl transferase		300.488	1.28818	0.195213	6.59884	4.14398e-11	3.23644e-10		NZ_ACZN01000012	51081..51902(-)	822	0.48	[M] Cell wall/membrane/envelope biogenesis	COG0682,Prolipoprotein diacylglyceryltransferase,2.0e-73	pfam01790,LGT,2.3e-84	TIGR00544,prolipoprotein diacylglyceryl transferase,9.5e-96	NA	KO:K13292,phosphatidylglycerol:prolipoprotein diacylglycerol transferase [EC:2.-.-.-],0.0e+00	NA	ZP_05884058	273aa	NA	EC:2.-,Transferases.	Yes	NA	NA	NA
643		EEX34823.1	647169898	VIC_000855	quorum-sensing regulator of virulence HapR		40215.6	-0.948918	0.143824	-6.5978	4.17315e-11	3.25415e-10		NZ_ACZN01000013	279351..279956(+)	606	0.45	[K] Transcription	COG1309,DNA-binding transcriptional regulator, AcrR family,2.0e-10	pfam00440,TetR_N,3.7e-12	NA	NA	KO:K10913,TetR/AcrR family transcriptional regulator, hemagglutinin/protease regulatory protein,0.0e+00	NA	ZP_05884374	201aa	ITERM:02313,transcriptional regulator, TetR family	NA	NA	NA	NA	NA
644		EEX31957.1	647172102	VIC_003056	hypothetical protein		37.1047	-3.70365	0.56139	-6.59728	4.18758e-11	3.26033e-10		NZ_ACZN01000017	113447..113563(+)	117	0.44	NA	NA	NA	NA	NA	NA	NA	ZP_05886552	38aa	NA	NA	NA	NA	NA	NA
645		EEX35286.1	647169259	VIC_000244	rod shape-determining protein RodA		165.57	1.73687	0.263358	6.5951	4.24978e-11	3.29852e-10		NZ_ACZN01000009	12958..14079(-)	1122	0.48	[D] Cell cycle control, cell division, chromosome partitioning	COG0772,Bacterial cell division protein FtsW, lipid II flippase,9.0e-79	pfam01098,FTSW_RODA_SPOVE,3.3e-113	TIGR02210,rod shape-determining protein RodA,0.0e+00	NA	KO:K05837,rod shape determining protein RodA,0.0e+00	NA	ZP_05883774	373aa	ITERM:05524,cell elongation-specific peptidoglycan biosynthesis regulator RodA	NA	Yes	NA	NA	NA
646		EEX31297.1	647173283	VIC_004244	outer membrane protein		937.075	-2.01615	0.305701	-6.59517	4.24774e-11	3.29852e-10		NZ_ACZN01000018	520027..520644(+)	618	0.46	[M] Cell wall/membrane/envelope biogenesis	COG2885,Outer membrane protein OmpA and related peptidoglycan-associated (lipo)proteins,1.0e-21	pfam00691,OmpA,7.4e-17	NA	NA	NA	NA	ZP_05887730	205aa	NA	NA	NA	Yes	NA	NA
647		EEX31492.1	647173482	VIC_004440	hypothetical protein		1939.96	1.58432	0.240606	6.58473	4.55715e-11	3.53161e-10		NZ_ACZN01000018	735778..736263(+)	486	0.41	NA	NA	pfam11220,DUF3015,1.3e-48	NA	NA	NA	NA	ZP_05887925	161aa	NA	NA	NA	Yes	NA	NA
648		EEX32223.1	647172369	VIC_003322	putative transcriptional regulator		274.932	-1.27659	0.193944	-6.58228	4.63284e-11	3.58473e-10		NZ_ACZN01000017	431126..432001(+)	876	0.46	[K] Transcription	COG0583,DNA-binding transcriptional regulator, LysR family,5.0e-26	pfam03466,LysR_substrate,1.5e-16,pfam00126,HTH_1,3.5e-13	NA	NA	NA	NA	ZP_05886818	291aa	ITERM:02291,transcriptional regulator, LysR family	NA	NA	NA	NA	NA
649		EEX31467.1	647173453	VIC_004415	putative preQ0 transporter		110.338	2.41777	0.367521	6.57859	4.74939e-11	3.66925e-10		NZ_ACZN01000018	706237..706869(+)	633	0.45	[S] Function unknown	COG1738,Uncharacterized PurR-regulated membrane protein YhhQ, DUF165 family,3.0e-08	pfam02592,Vut_1,1.1e-12	TIGR00697,conserved hypothetical integral membrane protein,1.6e-18	NA	KO:K09125,uncharacterized protein,0.0e+00	NA	ZP_05887900	210aa	NA	NA	Yes	Yes	NA	NA
650		EEX34572.1	647170417	VIC_001372	hypothetical protein		4767.88	-1.52305	0.231702	-6.57334	4.92002e-11	3.79523e-10		NZ_ACZN01000014	369576..372476(-)	2901	0.55	NA	NA	pfam13191,AAA_16,4.5e-14	NA	NA	NA	NA	ZP_05884883	966aa	NA	NA	NA	NA	NA	NA
651		EEX30752.1	647174099	VIC_005048	putative aminotransferase DegT family		3164.72	1.05013	0.159763	6.57308	4.92837e-11	3.79583e-10		NZ_ACZN01000020	198944..200113(-)	1170	0.42	[M] Cell wall/membrane/envelope biogenesis	COG0399,dTDP-4-amino-4,6-dideoxygalactose transaminase,3.0e-107	pfam01041,DegT_DnrJ_EryC1,2.5e-110	TIGR03588,UDP-4-amino-4,6-dideoxy-N-acetyl-beta-L-altrosamine transaminase,0.0e+00	NA	NA	NA	ZP_05888529	389aa	NA	NA	NA	NA	NA	NA
652		EEX32007.1	647172152	VIC_003106	MutT/nudix family protein		404.738	-1.31919	0.201174	-6.55747	5.47299e-11	4.20883e-10		NZ_ACZN01000017	166679..167089(-)	411	0.43	[F] Nucleotide transport and metabolism	COG1051,ADP-ribose pyrophosphatase YjhB, NUDIX family,6.0e-11	pfam00293,NUDIX,2.0e-16	NA	NA	KO:K03574,8-oxo-dGTP diphosphatase [EC:3.6.1.55],2.1e-54	PWY-6502: oxidized GTP and dGTP detoxification	ZP_05886602	136aa	NA	EC:3.6.1.55,8-oxo-dGTP diphosphatase.	NA	NA	NA	NA
653		EEX32105.1	647172251	VIC_003204	L-lactate dehydrogenase		2417.36	3.11172	0.474549	6.55723	5.48176e-11	4.20912e-10		NZ_ACZN01000017	300056..301195(+)	1140	0.48	[I] Lipid transport and metabolism	COG1304,FMN-dependent dehydrogenase, includes L-lactate dehydrogenase and type II isopentenyl diphosphate isomerase,2.0e-107	pfam01070,FMN_dh,4.9e-124	NA	NA	KO:K00101,L-lactate dehydrogenase (cytochrome) [EC:1.1.2.3],0.0e+00	PWY-5458: methylglyoxal degradation V	ZP_05886700	379aa	NA	EC:1.1.2.3,L-lactate dehydrogenase (cytochrome).	NA	NA	NA	NA
654		EEX33906.1	647170848	VIC_001802	cytochrome c-type biogenesis protein CcmG/DsbE thiol:disulfide oxidoreductase		270.208	1.24208	0.189916	6.54015	6.14574e-11	4.71174e-10		NZ_ACZN01000015	485169..485723(-)	555	0.46	[O] Posttranslational modification, protein turnover, chaperones	COG0526,Thiol-disulfide isomerase or thioredoxin,8.0e-13	pfam08534,Redoxin,5.6e-27	TIGR00385,periplasmic protein thiol:disulfide oxidoreductases, DsbE subfamily,3.8e-76	NA	KO:K02199,cytochrome c biogenesis protein CcmG, thiol:disulfide interchange protein DsbE,0.0e+00	NA	ZP_05885313	184aa	NA	NA	Yes	NA	NA	NA
655		EEX31482.1	647173468	VIC_004430	hypothetical protein		383.555	3.054	0.467544	6.532	6.48986e-11	4.96797e-10		NZ_ACZN01000018	722477..723658(-)	1182	0.46	NA	NA	NA	NA	NA	NA	NA	ZP_05887915	393aa	NA	NA	NA	NA	NA	NA
656		EEX32772.1	647171272	VIC_002222	hydroxymethylpyrimidine ABC transporter substrate-binding component		323.328	2.02141	0.309843	6.52399	6.84634e-11	5.23286e-10		NZ_ACZN01000016	104958..105908(+)	951	0.49	[P] Inorganic ion transport and metabolism	COG0715,ABC-type nitrate/sulfonate/bicarbonate transport system, periplasmic component,6.0e-35	pfam09084,NMT1,3.1e-70	NA	M00442: Putative hydroxymethylpyrimidine transport system	KO:K15598,putative hydroxymethylpyrimidine transport system substrate-binding protein,0.0e+00	NA	ZP_05885726	316aa	NA	NA	NA	Yes	NA	NA
657		EEX31560.1	647173550	VIC_004508	hypothetical protein		2194.93	-2.03214	0.311513	-6.52345	6.87064e-11	5.23547e-10		NZ_ACZN01000018	805059..805583(-)	525	0.42	NA	NA	pfam11086,DUF2878,1.7e-29	NA	NA	NA	NA	ZP_05887993	174aa	NA	NA	Yes	NA	NA	NA
658		EEX30738.1	647174085	VIC_005034	methylase involved in ubiquinone/menaquinone biosynthesis		1375.54	1.45097	0.222416	6.52365	6.86171e-11	5.23547e-10		NZ_ACZN01000020	186152..186808(-)	657	0.35	NA	NA	pfam13489,Methyltransf_23,4.1e-11	NA	NA	NA	NA	ZP_05888515	218aa	NA	NA	NA	NA	NA	NA
659		EEX31966.1	647172111	VIC_003065	cytochrome c-type protein NapC		1704.51	-1.68725	0.258803	-6.51942	7.05793e-11	5.3652e-10		NZ_ACZN01000017	122502..123080(+)	579	0.44	[C] Energy production and conversion	COG3005,Tetraheme cytochrome c subunit of nitrate or TMAO reductase,5.0e-69	pfam03264,Cytochrom_NNT,3.2e-69	TIGR02161,periplasmic nitrate (or nitrite) reductase c-type cytochrome, NapC/NirT family,3.9e-95	NA	KO:K02569,cytochrome c-type protein NapC,0.0e+00	NA	ZP_05886561	192aa	ITERM:01339,periplasmic nitrate reductase subunit NapC	NA	Yes	NA	NA	IMG_pathway,310: Periplasmic nitrate reductase maturation
660		EEX32271.1	647172417	VIC_003370	membrane-fusion protein		1610.97	-1.6787	0.257495	-6.51933	7.06229e-11	5.3652e-10		NZ_ACZN01000017	486257..487396(-)	1140	0.49	[V] Defense mechanisms	COG0845,Multidrug efflux pump subunit AcrA (membrane-fusion protein),1.0e-19	pfam13533,Biotin_lipoyl_2,3.6e-10,pfam13437,HlyD_3,2.4e-08	TIGR01730,RND family efflux transporter, MFP subunit,6.1e-45	NA	NA	NA	ZP_05886866	379aa	NA	NA	NA	NA	NA	NA
661		EEX34748.1	647169821	VIC_000776	glutamate synthase [NADPH] large chain		6468.71	1.92127	0.295277	6.50667	7.6836e-11	5.82838e-10		NZ_ACZN01000013	174271..178821(+)	4551	0.49	[E] Amino acid transport and metabolism	COG0069,Glutamate synthase domain 2,0.0e+00	pfam04898,Glu_syn_central,6.3e-117,pfam01645,Glu_synthase,0.0e+00,pfam00310,GATase_2,0.0e+00,pfam01493,GXGXG,1.2e-83	NA	NA	KO:K00265,glutamate synthase (NADPH/NADH) large chain [EC:1.4.1.13 1.4.1.14],0.0e+00	PWY-6963: ammonia assimilation cycle I	ZP_05884299	1516aa	ITERM:00719,glutamate synthase (NADH) large subunit (EC 1.4.1.14)	EC:1.4.1.14,Glutamate synthase (NADH).,EC:1.4.1.13,Glutamate synthase (NADPH).	NA	NA	NA	NA
662		EEX31016.1	647173000	VIC_003961	hypothetical protein		507.509	2.0216	0.311089	6.49844	8.11549e-11	6.14669e-10		NZ_ACZN01000018	189218..189535(+)	318	0.47	NA	NA	NA	NA	NA	NA	NA	ZP_05887449	105aa	NA	NA	NA	NA	NA	NA
663		EEX32128.1	647172274	VIC_003227	anti-anti-sigma regulatory factor		386.077	-1.85549	0.28585	-6.49112	8.52e-11	6.44333e-10		NZ_ACZN01000017	327141..327494(-)	354	0.42	NA	NA	NA	NA	NA	KO:K17762,rsbT antagonist protein RsbS,1.4e-77	NA	ZP_05886723	117aa	NA	NA	NA	NA	NA	NA
664		EEX33580.1	647170521	VIC_001476	hypothetical protein		1696.82	-1.47583	0.227533	-6.48624	8.80055e-11	6.64547e-10		NZ_ACZN01000015	92563..93219(-)	657	0.46	[S] Function unknown	COG4340,Uncharacterized protein,3.0e-68	pfam10014,2OG-Fe_Oxy_2,3.2e-53	NA	NA	NA	NA	ZP_05884987	218aa	NA	NA	NA	NA	NA	NA
665		EEX34774.1	647169849	VIC_000802	phosphoglucosamine mutase		923.681	1.19607	0.184502	6.48271	9.00921e-11	6.79281e-10		NZ_ACZN01000013	211156..212496(-)	1341	0.46	[G] Carbohydrate transport and metabolism	COG1109,Phosphomannomutase,3.0e-117	pfam02880,PGM_PMM_III,1.3e-30,pfam02878,PGM_PMM_I,1.4e-45,pfam00408,PGM_PMM_IV,7.7e-12,pfam02879,PGM_PMM_II,3.3e-18	TIGR01455,phosphoglucosamine mutase,0.0e+00	NA	KO:K03431,phosphoglucosamine mutase [EC:5.4.2.10],0.0e+00	PWY-6749: CMP-legionaminate biosynthesis I	ZP_05884325	446aa	ITERM:02088,phosphoglucosamine mutase (EC 5.4.2.10)	EC:5.4.2.10,Phosphoglucosamine mutase.	NA	NA	NA	IMG_pathway,466: UDP-N-acetylglucosamine synthesis - bacterial pathway
666		EEX33916.1	647170858	VIC_001812	ATPase involved in chromosome partitioning		1128.96	1.01244	0.156242	6.47997	9.1741e-11	6.90675e-10		NZ_ACZN01000015	492752..493528(-)	777	0.44	[N] Cell motility	COG1192,Cellulose biosynthesis protein BcsQ,1.0e-52	pfam13614,AAA_31,4.0e-51	NA	NA	KO:K03496,chromosome partitioning protein,0.0e+00	NA	ZP_05885323	258aa	NA	NA	NA	NA	NA	NA
667		EEX34338.1	647170183	VIC_001134	hypothetical protein		27484.6	-2.30518	0.35603	-6.47469	9.50072e-11	7.14192e-10		NZ_ACZN01000014	121663..122097(+)	435	0.49	NA	NA	NA	NA	NA	NA	NA	ZP_05884649	144aa	NA	NA	NA	NA	NA	NA
668		EEX33870.1	647170811	VIC_001766	ATP-dependent Clp protease proteolytic subunit		1299.96	0.942746	0.145913	6.46099	1.04018e-10	7.80758e-10		NZ_ACZN01000015	446157..446783(-)	627	0.47	[O] Posttranslational modification, protein turnover, chaperones	COG0740,ATP-dependent protease ClpP, protease subunit,2.0e-88	pfam00574,CLP_protease,1.6e-89	TIGR00493,ATP-dependent Clp endopeptidase, proteolytic subunit ClpP,8.7e-111	NA	KO:K01358,ATP-dependent Clp protease, protease subunit [EC:3.4.21.92],0.0e+00	NA	ZP_05885277	208aa	ITERM:00078,ATP-dependent Clp protease proteolytic subunit ClpP (EC 3.4.21.92)	EC:3.4.21.92,Endopeptidase Clp.	NA	NA	NA	NA
669		EEX32743.1	647171243	VIC_002193	multidrug resistance protein D		31.0819	2.89792	0.44858	6.4602	1.04562e-10	7.83668e-10		NZ_ACZN01000016	71743..72945(-)	1203	0.49	[G] Carbohydrate transport and metabolism	COG2814,Predicted arabinose efflux permease, MFS family,3.0e-16	pfam07690,MFS_1,1.4e-34	NA	NA	NA	NA	ZP_05885697	400aa	NA	NA	Yes	NA	NA	NA
670		EEX32393.1	647172539	VIC_003494	oligoendopeptidase F		281.082	1.73074	0.268012	6.45769	1.06314e-10	7.95612e-10		NZ_ACZN01000017	622708..624555(+)	1848	0.47	[E] Amino acid transport and metabolism	COG1164,Oligoendopeptidase F,4.0e-55	pfam01432,Peptidase_M3,2.8e-18	NA	NA	NA	NA	ZP_05886988	615aa	NA	NA	NA	NA	NA	NA
671		EEX35412.1	647169217	VIC_000202	hypothetical protein		587.029	-1.29346	0.200449	-6.45285	1.09764e-10	8.20203e-10		NZ_ACZN01000008	56027..56392(-)	366	0.44	NA	NA	NA	NA	NA	NA	NA	ZP_05883734	121aa	NA	NA	Yes	NA	NA	NA
672		EEX32366.1	647172512	VIC_003467	hydrogen cyanide synthase HcnA		142.113	-2.16535	0.335704	-6.45017	1.11722e-10	8.3359e-10		NZ_ACZN01000017	592653..592868(-)	216	0.5	NA	NA	pfam13510,Fer2_4,1.7e-14	NA	NA	KO:K10814,hydrogen cyanide synthase HcnA [EC:1.4.99.5],6.5e-49	NA	ZP_05886961	71aa	NA	EC:1.4.99.5,Glycine dehydrogenase (cyanide-forming).	NA	NA	NA	NA
673		EEX34577.1	647170422	VIC_001377	chromosome (plasmid) partitioning protein ParA		538.134	1.46853	0.228085	6.43853	1.20637e-10	8.98774e-10		NZ_ACZN01000014	378557..379756(+)	1200	0.51	[N] Cell motility	COG1192,Cellulose biosynthesis protein BcsQ,9.0e-26	pfam13614,AAA_31,1.1e-25	NA	NA	NA	NA	ZP_05884888	399aa	NA	NA	NA	NA	NA	NA
674		EEX33459.1	647171963	VIC_002915	3-oxoacyl-[acyl-carrier-protein] synthase III protein 2		717.275	1.04915	0.163014	6.43596	1.22692e-10	9.12723e-10		NZ_ACZN01000016	879757..880845(+)	1089	0.48	[I] Lipid transport and metabolism	COG0332,3-oxoacyl-[acyl-carrier-protein] synthase III,3.0e-104	pfam08545,ACP_syn_III,1.2e-28,pfam08541,ACP_syn_III_C,4.1e-35	TIGR00747,3-oxoacyl-(acyl-carrier-protein) synthase III,1.1e-112	M00082: Fatty acid biosynthesis, initiation	KO:K00648,3-oxoacyl-[acyl-carrier-protein] synthase III [EC:2.3.1.180],0.0e+00	PWY-4381: fatty acid biosynthesis initiation I	ZP_05886413	362aa	NA	EC:2.3.1.180,Beta-ketoacyl-[acyl-carrier-protein] synthase III.	NA	NA	NA	NA
675		EEX34205.1	647171148	VIC_002103	predicted ATPase with chaperone activity associated with Flp pilus assembly		709.252	-2.5047	0.389215	-6.43525	1.23268e-10	9.15655e-10		NZ_ACZN01000015	836384..837730(-)	1347	0.46	NA	NA	NA	NA	NA	NA	NA	ZP_05885612	448aa	NA	NA	NA	NA	NA	NA
676		EEX33039.1	647171539	VIC_002489	amino acid ABC transporter amino acid-binding protein		244.588	2.04799	0.318484	6.43042	1.27254e-10	9.43861e-10		NZ_ACZN01000016	396836..397675(-)	840	0.5	[E] Amino acid transport and metabolism	COG0834,ABC-type amino acid transport/signal transduction system, periplasmic component/domain,2.0e-34	pfam00497,SBP_bac_3,1.9e-50	NA	M00236: Putative polar amino acid transport system	KO:K02030,polar amino acid transport system substrate-binding protein,0.0e+00	NA	ZP_05885993	279aa	ITERM:05951,amino acid ABC transporter substrate-binding protein, PAAT family (TC 3.A.1.3.-)	NA	NA	Yes	NA	NA
677		EEX31939.1	647172084	VIC_003038	two-component system sensory/regulatory protein (hybrid family)		262.256	-1.68069	0.261412	-6.42929	1.28198e-10	9.49458e-10		NZ_ACZN01000017	92280..94175(+)	1896	0.42	NA	NA	pfam02518,HATPase_c,1.9e-18,pfam00072,Response_reg,2.2e-25,pfam00512,HisKA,3.7e-13	NA	NA	NA	NA	ZP_05886534	631aa	NA	NA	Yes	NA	Yes	NA
678		EEX32028.1	647172173	VIC_003127	membrane-fusion protein		149.458	1.77843	0.276863	6.42352	1.33162e-10	9.84769e-10		NZ_ACZN01000017	195390..196445(-)	1056	0.45	[M] Cell wall/membrane/envelope biogenesis	COG0845,Multidrug efflux pump subunit AcrA (membrane-fusion protein),2.0e-19	pfam16576,HlyD_D23,2.0e-09	TIGR01730,RND family efflux transporter, MFP subunit,5.4e-56	NA	NA	NA	ZP_05886623	351aa	NA	NA	NA	NA	NA	NA
679		EEX32129.1	647172275	VIC_003228	anti-anti-sigma regulatory factor		1699.47	-1.96749	0.306347	-6.42241	1.34132e-10	9.90483e-10		NZ_ACZN01000017	327510..328430(-)	921	0.45	[T] Signal transduction mechanisms	COG1366,Anti-anti-sigma regulatory factor (antagonist of anti-sigma factor),2.0e-16	pfam11563,Protoglobin,1.3e-28,pfam01740,STAS,6.5e-10	NA	NA	KO:K17763,rsbT co-antagonist protein RsbR,0.0e+00	NA	ZP_05886724	306aa	NA	NA	NA	NA	NA	NA
680		EEX30739.1	647174086	VIC_005035	acetyltransferase		1703.08	1.25181	0.195119	6.41562	1.40253e-10	1.03416e-09		NZ_ACZN01000020	186819..187208(-)	390	0.42	NA	NA	pfam13302,Acetyltransf_3,7.8e-18	NA	NA	KO:K03790,ribosomal-protein-alanine N-acetyltransferase [EC:2.3.1.128],5.9e-26	NA	ZP_05888516	129aa	NA	EC:2.3.1.128,Ribosomal-protein-alanine N-acetyltransferase.	NA	NA	NA	NA
681		EEX30790.1	647173854	VIC_004810	putative membrane protein		371.232	1.83421	0.286021	6.41285	1.42821e-10	1.05155e-09		NZ_ACZN01000019	9658..10728(-)	1071	0.49	[M] Cell wall/membrane/envelope biogenesis	COG0795,Lipopolysaccharide export LptBFGC system, permease protein LptF,1.0e-57	pfam03739,YjgP_YjgQ,8.4e-70	TIGR04408,LPS export ABC transporter permease LptG,0.0e+00	M00320: Lipopolysaccharide export system	KO:K11720,lipopolysaccharide export system permease protein,0.0e+00	NA	ZP_05888291	356aa	NA	NA	Yes	NA	NA	NA
682		EEX30673.1	647174020	VIC_004969	ribosomal protein L11 methyltransferase		916.151	-1.22143	0.19049	-6.41203	1.43591e-10	1.05567e-09		NZ_ACZN01000020	116171..117058(+)	888	0.5	[J] Translation, ribosomal structure and biogenesis	COG2264,Ribosomal protein L11 methylase PrmA,1.0e-95	pfam06325,PrmA,1.4e-103	TIGR00406,ribosomal protein L11 methyltransferase,5.0e-112	NA	KO:K02687,ribosomal protein L11 methyltransferase [EC:2.1.1.-],0.0e+00	NA	ZP_05888450	295aa	ITERM:02524,[LSU ribosomal protein L11P]-lysine N-methyltransferase (EC 2.1.1.-)	EC:2.1.1.-,Transferases. Transferring one-carbon groups. Methyltransferases.	NA	NA	NA	NA
683		EEX33726.1	647170667	VIC_001622	hypothetical protein		213.46	-2.0439	0.318848	-6.41026	1.45275e-10	1.06526e-09		NZ_ACZN01000015	271469..271702(+)	234	0.48	NA	NA	NA	NA	NA	NA	NA	ZP_05885133	77aa	NA	NA	NA	NA	NA	NA
684		EEX32549.1	647172695	VIC_003653	methionine aminopeptidase		158.027	1.76533	0.275394	6.41021	1.45321e-10	1.06526e-09		NZ_ACZN01000017	811727..812464(-)	738	0.47	[J] Translation, ribosomal structure and biogenesis	COG0024,Methionine aminopeptidase,8.0e-84	pfam00557,Peptidase_M24,2.4e-49	TIGR00500,methionine aminopeptidase, type I,7.1e-92	NA	KO:K01265,methionyl aminopeptidase [EC:3.4.11.18],0.0e+00	NA	ZP_05887144	245aa	ITERM:02545,methionine aminopeptidase, type I (EC 3.4.11.18)	EC:3.4.11.18,Methionyl aminopeptidase.	NA	NA	NA	NA
685		EEX30750.1	647174097	VIC_005046	hypothetical protein		1246.22	1.05004	0.163821	6.40967	1.45838e-10	1.06749e-09		NZ_ACZN01000020	197334..198089(-)	756	0.41	[M] Cell wall/membrane/envelope biogenesis	COG1861,Spore coat polysaccharide biosynthesis protein SpsF, cytidylyltransferase family,7.0e-61	pfam02348,CTP_transf_3,5.1e-32	NA	NA	KO:K07257,spore coat polysaccharide biosynthesis protein SpsF,0.0e+00	NA	ZP_05888527	251aa	NA	NA	NA	NA	NA	NA
686		EEX32837.1	647171337	VIC_002287	hypothetical protein		196.989	-1.55724	0.243051	-6.40707	1.4834e-10	1.08422e-09		NZ_ACZN01000016	168758..169690(+)	933	0.48	NA	NA	pfam12833,HTH_18,9.3e-24,pfam06445,GyrI-like,1.5e-17	NA	NA	KO:K13653,AraC family transcriptional regulator,0.0e+00	NA	ZP_05885791	310aa	ITERM:02255,transcriptional regulator, AraC family	NA	NA	NA	Yes	NA
687		EEX34583.1	647170428	VIC_001383	hypothetical protein		423.415	-2.12216	0.331259	-6.40636	1.49032e-10	1.08739e-09		NZ_ACZN01000014	385296..386117(-)	822	0.45	NA	NA	NA	NA	NA	NA	NA	ZP_05884894	273aa	NA	NA	NA	NA	NA	NA
688		EEX32627.1	647172773	VIC_003731	xanthine permease		113.035	2.51334	0.392331	6.40618	1.49208e-10	1.08739e-09		NZ_ACZN01000017	891879..893282(+)	1404	0.53	[F] Nucleotide transport and metabolism	COG2233,Xanthine/uracil permease,2.0e-93	pfam00860,Xan_ur_permease,1.0e-89	TIGR00801,uracil-xanthine permease,9.5e-110,TIGR03173,xanthine permease,0.0e+00	NA	NA	NA	ZP_05887222	467aa	NA	NA	Yes	NA	NA	NA
689		EEX35024.1	647169576	VIC_000532	hypothetical protein		176.697	1.68306	0.262994	6.3996	1.55785e-10	1.13368e-09		NZ_ACZN01000012	51948..52739(-)	792	0.48	[S] Function unknown	COG0730,Uncharacterized membrane protein YfcA,1.0e-12	pfam01925,TauE,1.8e-50	NA	NA	KO:K07090,uncharacterized protein,0.0e+00	NA	ZP_05884059	263aa	NA	NA	Yes	NA	NA	NA
690		EEX32589.1	647172735	VIC_003693	hypothetical protein		618.423	-1.80259	0.281937	-6.39359	1.62034e-10	1.17745e-09		NZ_ACZN01000017	855325..855711(+)	387	0.45	[R] General function prediction only	COG3011,Predicted thiol-disulfide oxidoreductase YuxK, DCC family,7.0e-18	pfam04134,DUF393,1.4e-22	NA	NA	NA	NA	ZP_05887184	128aa	NA	NA	NA	NA	NA	NA
691		EEX34611.1	647169684	VIC_000635	hypothetical protein		192.409	2.01515	0.315417	6.38882	1.67168e-10	1.21299e-09		NZ_ACZN01000013	23835..24521(+)	687	0.51	NA	NA	pfam06930,DUF1282,1.3e-46	NA	NA	NA	NA	ZP_05884162	228aa	NA	NA	Yes	NA	NA	NA
692		EEX30746.1	647174093	VIC_005042	4-hydroxy-2-oxovalerate aldolase		3420.7	1.14332	0.179198	6.3802	1.76862e-10	1.28148e-09		NZ_ACZN01000020	192384..193448(-)	1065	0.42	NA	NA	pfam00682,HMGL-like,1.5e-38	TIGR03217,4-hydroxy-2-oxovalerate aldolase,9.7e-80	M00569: Catechol meta-cleavage, catechol => acetyl-CoA / 4-methylcatechol => propanoyl-CoA	KO:K01897,long-chain acyl-CoA synthetase [EC:6.2.1.3],3.0e-97,KO:K01666,4-hydroxy 2-oxovalerate aldolase [EC:4.1.3.39],4.4e-84	PWY-7094: fatty acid salvage	ZP_05888523	354aa	NA	EC:6.2.1.3,Long-chain-fatty-acid--CoA ligase.,EC:4.1.3.39,4-hydroxy-2-oxovalerate aldolase.	NA	NA	NA	NA
693		EEX32230.1	647172376	VIC_003329	amino acid ABC transporter amino acid-binding protein		743.608	-1.70512	0.267873	-6.36539	1.94796e-10	1.40939e-09		NZ_ACZN01000017	437020..437784(-)	765	0.44	[T] Signal transduction mechanisms	COG0834,ABC-type amino acid transport/signal transduction system, periplasmic component/domain,6.0e-14	pfam00497,SBP_bac_3,1.5e-24	NA	M00236: Putative polar amino acid transport system	KO:K02030,polar amino acid transport system substrate-binding protein,0.0e+00	NA	ZP_05886825	254aa	ITERM:05951,amino acid ABC transporter substrate-binding protein, PAAT family (TC 3.A.1.3.-)	NA	NA	Yes	NA	NA
694		EEX34516.1	647170361	VIC_001316	hypothetical protein		425.132	1.27034	0.199727	6.36036	2.01278e-10	1.45419e-09		NZ_ACZN01000014	307772..308701(+)	930	0.37	NA	NA	pfam11185,DUF2971,3.2e-13	NA	NA	NA	NA	ZP_05884827	309aa	NA	NA	NA	NA	NA	NA
695		EEX34622.1	647169695	VIC_000648	outer membrane chaperone Skp (OmpH) precursor		822.698	1.30377	0.205742	6.33691	2.34411e-10	1.69113e-09		NZ_ACZN01000013	36485..36994(-)	510	0.4	[O] Posttranslational modification, protein turnover, chaperones	COG2825,Periplasmic chaperone for outer membrane proteins, Skp family,2.0e-18	pfam03938,OmpH,3.5e-24	NA	NA	KO:K06142,outer membrane protein,1.5e-113	NA	ZP_05884173	169aa	ITERM:07184,periplasmic chaperone for outer membrane proteins Skp	NA	NA	Yes	NA	NA
696		EEX32443.1	647172589	VIC_003547	oxidoreductase short-chain dehydrogenase/reductase family		66.8092	-1.4861	0.234576	-6.33524	2.36978e-10	1.7072e-09		NZ_ACZN01000017	679546..680265(-)	720	0.47	[C] Energy production and conversion	COG4221,NADP-dependent 3-hydroxy acid dehydrogenase YdfG,1.0e-76	pfam00106,adh_short,2.5e-54	NA	NA	NA	NA	ZP_05887038	239aa	NA	NA	NA	NA	Yes	NA
697		EEX34930.1	647170015	VIC_000964	rod shape-determining protein MreB		1382.77	0.965499	0.152567	6.32837	2.47772e-10	1.78239e-09		NZ_ACZN01000013	390521..391564(-)	1044	0.47	[D] Cell cycle control, cell division, chromosome partitioning	COG1077,Actin-like ATPase involved in cell morphogenesis,0.0e+00	pfam06723,MreB_Mbl,0.0e+00	TIGR00904,cell shape determining protein, MreB/Mrl family,0.0e+00	NA	KO:K03569,rod shape-determining protein MreB and related proteins,0.0e+00	NA	ZP_05884481	347aa	ITERM:02993,rod shape-determining protein MreB	NA	NA	NA	NA	NA
698		EEX32967.1	647171467	VIC_002417	putative transporter		2761.57	-1.36689	0.216078	-6.32589	2.51778e-10	1.80862e-09		NZ_ACZN01000016	321704..322624(+)	921	0.47	[P] Inorganic ion transport and metabolism	COG1230,Co/Zn/Cd efflux system component,3.0e-55	pfam01545,Cation_efflux,6.5e-36	TIGR01297,cation diffusion facilitator family transporter,3.1e-71	NA	NA	NA	ZP_05885921	306aa	NA	NA	Yes	NA	NA	NA
699		EEX34762.1	647169837	VIC_000790	hypothetical protein		667.047	0.918035	0.145403	6.31374	2.72375e-10	1.95378e-09		NZ_ACZN01000013	195647..197593(+)	1947	0.46	NA	NA	pfam00990,GGDEF,1.3e-42,pfam13188,PAS_8,1.0e-05,pfam00563,EAL,9.6e-73	TIGR00254,diguanylate cyclase (GGDEF) domain,8.5e-41	NA	NA	NA	ZP_05884313	648aa	ITERM:02404,diguanylate cyclase/phosphodiesterase	NA	NA	NA	Yes	NA
700		EEX33749.1	647170690	VIC_001645	ketosteroid isomerase-related protein		90.3814	2.17293	0.34422	6.31263	2.74338e-10	1.96504e-09		NZ_ACZN01000015	308724..309149(-)	426	0.46	[R] General function prediction only	COG3631,Ketosteroid isomerase-related protein,4.0e-06	pfam12680,SnoaL_2,8.7e-22	TIGR02246,conserved hypothetical protein,6.1e-11	NA	NA	NA	ZP_05885156	141aa	NA	NA	NA	NA	NA	NA
701		EEX33917.1	647170859	VIC_001813	chemotaxis response regulator protein-glutamate methylesterase CheB		2109.23	0.942866	0.149489	6.30725	2.84028e-10	2.03155e-09		NZ_ACZN01000015	493538..494668(-)	1131	0.49	[T] Signal transduction mechanisms	COG2201,Chemotaxis response regulator CheB, contains REC and protein-glutamate methylesterase domains,3.0e-103	pfam01339,CheB_methylest,4.4e-58,pfam00072,Response_reg,1.4e-22	NA	M00506: CheA-CheYBV (chemotaxis) two-component regulatory system	KO:K03412,two-component system, chemotaxis family, response regulator CheB [EC:3.1.1.61],0.0e+00	NA	ZP_05885324	376aa	NA	EC:3.1.1.61,Protein-glutamate methylesterase.	NA	NA	Yes	NA
702		EEX32732.1	647171232	VIC_002182	hypothetical protein		1778.87	-1.78532	0.283125	-6.30577	2.86759e-10	2.04816e-09		NZ_ACZN01000016	60984..61283(+)	300	0.39	[T] Signal transduction mechanisms	COG1366,Anti-anti-sigma regulatory factor (antagonist of anti-sigma factor),1.0e-08	pfam01740,STAS,3.3e-09	TIGR00377,anti-anti-sigma factor,1.9e-16	NA	NA	NA	ZP_05885686	99aa	NA	NA	NA	NA	NA	NA
703		EEX31479.1	647173465	VIC_004427	phenylalanyl-tRNA synthetase beta chain		3666.16	1.14509	0.181867	6.29631	3.04808e-10	2.17398e-09		NZ_ACZN01000018	717515..719920(-)	2406	0.49	[J] Translation, ribosomal structure and biogenesis	COG0072,Phenylalanyl-tRNA synthetase beta subunit,0.0e+00	pfam03484,B5,9.5e-19,pfam01588,tRNA_bind,1.3e-25,pfam03483,B3_4,1.3e-70,pfam03147,FDX-ACB,3.6e-28	TIGR00472,phenylalanyl-tRNA synthetase, beta subunit, non-spirochete bacterial,0.0e+00	M00359: Aminoacyl-tRNA biosynthesis, eukaryotes	KO:K01890,phenylalanyl-tRNA synthetase beta chain [EC:6.1.1.20],0.0e+00	TRNA-CHARGING-PWY: tRNA charging	ZP_05887912	801aa	ITERM:00403,phenylalanyl-tRNA synthetase beta subunit (EC 6.1.1.20)	EC:6.1.1.20,Phenylalanine--tRNA ligase.	NA	NA	NA	NA
704		EEX33532.1	647170473	VIC_001428	hypothetical protein		310.792	-1.28607	0.204482	-6.2894	3.18702e-10	2.26663e-09		NZ_ACZN01000015	38749..39288(-)	540	0.48	[S] Function unknown	COG3108,Uncharacterized conserved protein YcbK, DUF882 family,3.0e-58	pfam05951,Peptidase_M15_2,4.0e-70	TIGR01409,Tat (twin-arginine translocation) pathway signal sequence,2.0e-07	NA	NA	NA	ZP_05884939	179aa	NA	NA	NA	Yes	NA	NA
705		EEX32127.1	647172273	VIC_003226	anti-sigma B factor RsbT		590.016	-2.02637	0.322181	-6.28955	3.18381e-10	2.26663e-09		NZ_ACZN01000017	326715..327137(-)	423	0.44	[T] Signal transduction mechanisms	COG2172,Anti-sigma regulatory factor (Ser/Thr protein kinase),2.0e-12	pfam13581,HATPase_c_2,8.6e-10	NA	NA	KO:K17752,serine/threonine-protein kinase RsbT [EC:2.7.11.1],4.7e-96	NA	ZP_05886722	140aa	NA	EC:2.7.11.1,Non-specific serine/threonine protein kinase.	NA	NA	NA	NA
706		EEX35237.1	647169391	VIC_000361	glycyl-tRNA synthetase alpha chain		1779.13	1.28419	0.204507	6.27944	3.39791e-10	2.41319e-09		NZ_ACZN01000010	46794..47717(-)	924	0.48	[J] Translation, ribosomal structure and biogenesis	COG0752,Glycyl-tRNA synthetase, alpha subunit,0.0e+00	pfam02091,tRNA-synt_2e,0.0e+00	TIGR00388,glycyl-tRNA synthetase, tetrameric type, alpha subunit,0.0e+00	M00360: Aminoacyl-tRNA biosynthesis, prokaryotes	KO:K01878,glycyl-tRNA synthetase alpha chain [EC:6.1.1.14],0.0e+00	TRNA-CHARGING-PWY: tRNA charging	ZP_05883888	307aa	ITERM:00397,glycyl-tRNA synthetase alpha chain (EC 6.1.1.14)	EC:6.1.1.14,Glycine--tRNA ligase.	NA	NA	NA	NA
707		EEX32744.1	647171244	VIC_002194	putative resolvase		30.7834	2.40419	0.383049	6.27645	3.46386e-10	2.45655e-09		NZ_ACZN01000016	72938..73603(-)	666	0.48	[L] Replication, recombination and repair	COG1961,Site-specific DNA recombinase related to the DNA invertase Pin,2.0e-14	pfam13384,HTH_23,3.6e-06,pfam00239,Resolvase,1.6e-16	NA	NA	NA	NA	ZP_05885698	221aa	NA	NA	NA	NA	NA	NA
708		EEX32663.1	647172809	VIC_003767	transcriptional regulator		181.958	1.72662	0.27536	6.27041	3.6011e-10	2.55027e-09		NZ_ACZN01000017	933353..933802(-)	450	0.48	[R] General function prediction only	COG3153,Predicted N-acetyltransferase YhbS,3.0e-07	pfam00583,Acetyltransf_1,7.1e-20	NA	NA	NA	NA	ZP_05887258	149aa	NA	NA	NA	NA	NA	NA
709		EEX32012.1	647172157	VIC_003111	hypothetical protein		159.857	-1.63723	0.261188	-6.2684	3.64778e-10	2.57968e-09		NZ_ACZN01000017	172381..173271(+)	891	0.45	[R] General function prediction only	COG3568,Metal-dependent hydrolase, endonuclease/exonuclease/phosphatase family,3.0e-10	pfam03372,Exo_endo_phos,3.0e-08	NA	NA	NA	NA	ZP_05886607	296aa	NA	NA	NA	Yes	NA	NA
710		EEX33704.1	647170645	VIC_001600	acetate kinase		1335.85	-1.05744	0.168748	-6.26637	3.69572e-10	2.60991e-09		NZ_ACZN01000015	237595..238791(+)	1197	0.48	[C] Energy production and conversion	COG0282,Acetate kinase,0.0e+00	pfam00871,Acetate_kinase,0.0e+00	TIGR00016,acetate kinase,0.0e+00	M00579: Phosphate acetyltransferase-acetate kinase pathway, acetyl-CoA => acetate	KO:K00925,acetate kinase [EC:2.7.2.1],0.0e+00	P124-PWY: Bifidobacterium shunt	ZP_05885111	398aa	ITERM:00733,acetate kinase (EC 2.7.2.1)	EC:2.7.2.1,Acetate kinase.	NA	NA	NA	IMG_pathway,268: L-threonine degradation to propionate,IMG_pathway,283: Acetyl-CoA synthesis with phosphotransacetylase,IMG_pathway,389: Crotonyl-CoA conversion to acetate
711		EEX32649.1	647172795	VIC_003753	hypothetical protein		62.8582	2.13731	0.341526	6.25812	3.89657e-10	2.74788e-09		NZ_ACZN01000017	917976..919004(-)	1029	0.49	[G] Carbohydrate transport and metabolism	COG2706,6-phosphogluconolactonase, cycloisomerase 2 family,1.0e-55	pfam10282,Lactonase,1.2e-88	NA	M00006: Pentose phosphate pathway, oxidative phase, glucose 6P => ribulose 5P	KO:K07404,6-phosphogluconolactonase [EC:3.1.1.31],0.0e+00	OXIDATIVEPENT-PWY: pentose phosphate pathway (oxidative branch)	ZP_05887244	342aa	NA	EC:3.1.1.31,6-phosphogluconolactonase.	NA	NA	NA	NA
712		EEX33975.1	647170917	VIC_001873	flagellar sensor histidine kinase FleS		348.76	1.49761	0.239554	6.25165	4.06135e-10	2.86006e-09		NZ_ACZN01000015	562884..563945(-)	1062	0.48	[T] Signal transduction mechanisms	COG0642,Signal transduction histidine kinase,8.0e-30	pfam02518,HATPase_c,9.4e-21,pfam00512,HisKA,2.1e-10,pfam13188,PAS_8,5.2e-06	NA	M00515: FlrB-FlrC (polar flagellar synthesis) two-component regulatory system	KO:K10942,two-component system, sensor histidine kinase FlrB [EC:2.7.13.3],0.0e+00	NA	ZP_05885382	353aa	ITERM:02356,signal transduction histidine kinase (EC 2.7.13.3)	EC:2.7.13.3,Histidine kinase.	NA	NA	NA	NA
713		EEX33161.1	647171661	VIC_002615	hypothetical protein		774.139	-1.13588	0.182073	-6.23863	4.4143e-10	3.10425e-09		NZ_ACZN01000016	550036..550533(-)	498	0.43	NA	NA	pfam11012,DUF2850,9.0e-29	NA	NA	NA	NA	ZP_05886115	165aa	NA	NA	Yes	NA	NA	NA
714		EEX35111.1	647169440	VIC_000406	thiazole biosynthesis protein ThiH		687.95	1.49442	0.239682	6.23499	4.518e-10	3.17273e-09		NZ_ACZN01000011	8352..9464(+)	1113	0.44	[H] Coenzyme transport and metabolism	COG1060,2-iminoacetate synthase ThiH (tyrosine cleavage enzyme, thamine biosynthesis),2.0e-74	pfam06968,BATS,2.6e-26,pfam04055,Radical_SAM,4.1e-12	TIGR02351,thiazole biosynthesis protein ThiH,0.0e+00	NA	KO:K03150,2-iminoacetate synthase [EC:4.1.99.19],0.0e+00	PWY-6892: thiazole biosynthesis I (facultative anaerobic bacteria)	ZP_05883933	370aa	ITERM:05423,tyrosine lyase ThiH	EC:4.1.99.19,2-iminoacetate synthase.	NA	NA	NA	IMG_pathway,629: Iminoglycine synthesis
715		EEX32487.1	647172633	VIC_003591	2-hydroxychromene-2-carboxylate isomerase family protein		23.6935	2.86505	0.459826	6.23071	4.64313e-10	3.25604e-09		NZ_ACZN01000017	724611..725024(-)	414	0.48	NA	NA	pfam01323,DSBA,1.4e-13	NA	NA	NA	NA	ZP_05887082	137aa	NA	NA	NA	NA	NA	NA
716		EEX31004.1	647172988	VIC_003949	acylphosphate phosphohydrolase		251.39	-1.37231	0.220258	-6.23047	4.65041e-10	3.25658e-09		NZ_ACZN01000018	179052..179324(+)	273	0.44	[C] Energy production and conversion	COG1254,Acylphosphatase,5.0e-23	pfam00708,Acylphosphatase,7.1e-24	NA	NA	KO:K01512,acylphosphatase [EC:3.6.1.7],6.0e-65	NA	ZP_05887437	90aa	NA	EC:3.6.1.7,Acylphosphatase.	NA	NA	NA	NA
717		EEX31701.1	647173692	VIC_004651	alcohol dehydrogenase		13310.3	-1.54604	0.248417	-6.22358	4.85938e-10	3.39818e-09		NZ_ACZN01000018	955264..957966(-)	2703	0.46	[C] Energy production and conversion	COG1454,Alcohol dehydrogenase, class IV,5.0e-120	pfam00465,Fe-ADH,4.8e-113,pfam00171,Aldedh,1.4e-25	NA	NA	KO:K04072,acetaldehyde dehydrogenase / alcohol dehydrogenase [EC:1.2.1.10 1.1.1.1],0.0e+00	PWY-7396: butanol and isobutanol biosynthesis (engineered)	ZP_05888134	900aa	ITERM:06467,acetaldehyde dehydrogenase (EC 1.2.1.10),ITERM:06468,alcohol dehydrogenase AdhE (EC 1.1.1.1)	EC:1.2.1.10,Acetaldehyde dehydrogenase (acetylating).,EC:1.1.1.1,Alcohol dehydrogenase.	NA	NA	Yes	IMG_pathway,832: Acetaldehyde conversion to acetyl-CoA
718		EEX33439.1	647171940	VIC_002893	GGDEF family protein		288.149	-1.34682	0.21645	-6.22234	4.8981e-10	3.42048e-09		NZ_ACZN01000016	856167..857135(-)	969	0.44	[T] Signal transduction mechanisms	COG2199,GGDEF domain, diguanylate cyclase (c-di-GMP synthetase) or its enzymatically inactive variants,1.0e-29	pfam00990,GGDEF,4.9e-32,pfam13185,GAF_2,1.1e-07	TIGR00254,diguanylate cyclase (GGDEF) domain,1.3e-37	NA	NA	NA	ZP_05886393	322aa	NA	NA	NA	NA	NA	NA
719		EEX34820.1	647169895	VIC_000852	sulfate permease family protein		526.738	-1.573	0.252821	-6.22179	4.915e-10	3.4241e-09		NZ_ACZN01000013	275772..277442(-)	1671	0.48	[P] Inorganic ion transport and metabolism	COG0659,Sulfate permease or related transporter, MFS superfamily,3.0e-110	pfam01740,STAS,3.0e-13,pfam00916,Sulfate_transp,3.2e-84	NA	NA	KO:K03321,sulfate permease, SulP family,0.0e+00	NA	ZP_05884371	556aa	NA	NA	Yes	NA	NA	NA
720		EEX34351.1	647170196	VIC_001147	hypothetical protein		168.124	-1.36142	0.218818	-6.22173	4.91693e-10	3.4241e-09		NZ_ACZN01000014	133983..134957(-)	975	0.5	[C] Energy production and conversion	COG0604,NADPH:quinone reductase or related Zn-dependent oxidoreductase,3.0e-56	pfam08240,ADH_N,6.8e-09,pfam00107,ADH_zinc_N,4.2e-19	NA	NA	KO:K00344,NADPH2:quinone reductase [EC:1.6.5.5],1.4e-40	NA	ZP_05884662	324aa	NA	EC:1.6.5.5,NADPH:quinone reductase.	NA	NA	NA	NA
721		EEX34718.1	647169791	VIC_000744	cell division protein FtsI [Peptidoglycan synthetase]		228.24	1.43716	0.231004	6.22137	4.92822e-10	3.4272e-09		NZ_ACZN01000013	141866..143596(-)	1731	0.49	[D] Cell cycle control, cell division, chromosome partitioning	COG0768,Cell division protein FtsI/penicillin-binding protein 2,0.0e+00	pfam03717,PBP_dimer,6.7e-19,pfam00905,Transpeptidase,4.1e-79	NA	NA	KO:K03587,cell division protein FtsI (penicillin-binding protein 3),0.0e+00	NA	ZP_05884269	576aa	ITERM:02978,peptidoglycan synthetase FtsI (EC 2.4.1.129)	NA	Yes	NA	NA	NA
722		EEX32719.1	647171219	VIC_002167	hypothetical protein		640.708	1.10953	0.178509	6.21555	5.11467e-10	3.55193e-09		NZ_ACZN01000016	39227..41197(-)	1971	0.47	NA	NA	pfam11826,DUF3346,0.0e+00	NA	NA	NA	NA	ZP_05885673	656aa	NA	NA	NA	NA	NA	NA
723		EEX31571.1	647173561	VIC_004519	biotin synthase		555.966	1.3656	0.219887	6.21046	5.28309e-10	3.66382e-09		NZ_ACZN01000018	814258..815310(-)	1053	0.47	[H] Coenzyme transport and metabolism	COG0502,Biotin synthase or related enzyme,3.0e-119	pfam04055,Radical_SAM,4.9e-16,pfam06968,BATS,2.6e-20	TIGR00433,biotin synthase,5.2e-128	M00123: Biotin biosynthesis, pimeloyl-ACP/CoA => biotin	KO:K01012,biotin synthase [EC:2.8.1.6],0.0e+00	PWY-7380: biotin biosynthesis from 8-amino-7-oxononanoate II	ZP_05888004	350aa	ITERM:00101,biotin synthase (EC 2.8.1.6)	EC:2.8.1.6,Biotin synthase.	NA	NA	NA	IMG_pathway,66: Biotin biosynthesis
724		EEX32773.1	647171273	VIC_002223	thiaminase II		173.302	2.11998	0.341463	6.20852	5.34874e-10	3.70423e-09		NZ_ACZN01000016	105908..106570(+)	663	0.47	[H] Coenzyme transport and metabolism	COG0819,Thiaminase,7.0e-52	pfam03070,TENA_THI-4,9.2e-47	TIGR04306,thiaminase II,2.3e-46	NA	KO:K03707,thiaminase (transcriptional activator TenA) [EC:3.5.99.2],0.0e+00	PWY-7356: thiamine salvage IV (yeast)	ZP_05885727	220aa	NA	EC:3.5.99.2,Aminopyrimidine aminohydrolase.	NA	NA	NA	NA
725		EEX32131.1	647172277	VIC_003230	aerotaxis sensor receptor protein		2421.1	-1.87541	0.302113	-6.20764	5.37875e-10	3.71987e-09		NZ_ACZN01000017	328805..330229(+)	1425	0.47	[N] Cell motility	COG0840,Methyl-accepting chemotaxis protein,1.0e-49	pfam00015,MCPsignal,1.5e-44,pfam08447,PAS_3,1.1e-11	NA	NA	KO:K03406,methyl-accepting chemotaxis protein,0.0e+00	NA	ZP_05886726	474aa	ITERM:02327,methyl-accepting chemotaxis sensory transducer with Pas/Pac sensor	NA	Yes	NA	Yes	NA
726		EEX34114.1	647171057	VIC_002012	hypothetical protein		130.372	1.27971	0.20646	6.19833	5.70636e-10	3.94101e-09		NZ_ACZN01000015	716313..716531(-)	219	0.44	NA	NA	pfam07191,zinc-ribbons_6,9.8e-26	NA	NA	NA	NA	ZP_05885521	72aa	NA	NA	NA	NA	NA	NA
727		EEX34566.1	647170411	VIC_001366	hypothetical protein		87.0818	-2.1834	0.352875	-6.18748	6.11353e-10	4.2164e-09		NZ_ACZN01000014	366086..366208(-)	123	0.55	NA	NA	NA	NA	NA	NA	NA	ZP_05884877	40aa	NA	NA	Yes	NA	NA	NA
728		EEX33469.1	647171973	VIC_002927	spindolin-related protein		1185.84	-2.36642	0.38263	-6.1846	6.2261e-10	4.28814e-09		NZ_ACZN01000016	894053..895537(-)	1485	0.47	[R] General function prediction only	COG3397,Predicted carbohydrate-binding protein, contains CBM5 and CBM33 domains,1.0e-37	pfam03067,LPMO_10,4.4e-34,pfam02839,CBM_5_12,1.2e-11	NA	NA	KO:K03933,chitin-binding protein,0.0e+00	NA	ZP_05886423	494aa	NA	NA	NA	Yes	NA	NA
729		EEX34313.1	647170158	VIC_001109	HTH-type transcriptional regulator DarR		268.053	-1.23057	0.199035	-6.18267	6.30255e-10	4.33484e-09		NZ_ACZN01000014	94970..95926(+)	957	0.49	[K] Transcription	COG4977,Transcriptional regulator GlxA family, contains an amidase domain and an AraC-type DNA-binding HTH domain,6.0e-57	pfam01965,DJ-1_PfpI,6.9e-17,pfam12833,HTH_18,9.7e-16	NA	NA	NA	NA	ZP_05884624	318aa	NA	NA	NA	NA	Yes	NA
730		EEX31065.1	647173049	VIC_004010	hypothetical protein		333.19	-1.87754	0.303792	-6.18034	6.39652e-10	4.39345e-09		NZ_ACZN01000018	246676..248517(+)	1842	0.49	NA	NA	pfam03055,RPE65,8.3e-22	NA	NA	NA	NA	ZP_05887498	613aa	NA	NA	NA	NA	NA	NA
731		EEX33969.1	647170911	VIC_001867	flagellum-specific ATP synthase FliI		821.341	1.29386	0.209499	6.17595	6.57651e-10	4.51089e-09		NZ_ACZN01000015	556112..557437(-)	1326	0.5	[N] Cell motility	COG1157,Flagellar biosynthesis/type III secretory pathway ATPase,0.0e+00	pfam00006,ATP-synt_ab,1.3e-73	TIGR01026,ATPase, FliI/YscN family,0.0e+00,TIGR03496,flagellar protein export ATPase FliI,0.0e+00	NA	KO:K02412,flagellum-specific ATP synthase [EC:3.6.3.14],0.0e+00	PWY-7219: adenosine ribonucleotides <i>de novo</i> biosynthesis	ZP_05885376	441aa	NA	EC:3.6.3.14,H(+)-transporting two-sector ATPase.	NA	NA	NA	NA
732		EEX33761.1	647170702	VIC_001657	hypothetical protein		294.057	1.97465	0.3201	6.16884	6.87916e-10	4.71204e-09		NZ_ACZN01000015	322124..322342(+)	219	0.27	NA	NA	NA	NA	NA	NA	NA	ZP_05885168	72aa	NA	NA	NA	NA	NA	NA
733		EEX32973.1	647171473	VIC_002423	DUF1501 domain-containing protein		160.319	-2.0434	0.331378	-6.16637	6.98752e-10	4.77973e-09		NZ_ACZN01000016	326287..327621(-)	1335	0.5	[S] Function unknown	COG4102,Uncharacterized conserved protein, DUF1501 family,7.0e-34	pfam07394,DUF1501,2.1e-48	NA	NA	NA	NA	ZP_05885927	444aa	NA	NA	NA	NA	NA	NA
734		EEX31523.1	647173513	VIC_004471	lipase precursor		3635.3	2.1743	0.352695	6.16483	7.05605e-10	4.82003e-09		NZ_ACZN01000018	767803..768738(+)	936	0.48	[I] Lipid transport and metabolism	COG1075,Triacylglycerol esterase/lipase EstA, alpha/beta hydrolase fold,7.0e-50	pfam00561,Abhydrolase_1,2.0e-15	NA	M00098: Acylglycerol degradation	KO:K01046,triacylglycerol lipase [EC:3.1.1.3],0.0e+00	LIPAS-PWY: triacylglycerol degradation	ZP_05887956	311aa	NA	EC:3.1.1.3,Triacylglycerol lipase.	NA	Yes	NA	NA
735		EEX33666.1	647170607	VIC_001562	pyruvate formate-lyase activating enzyme		366.213	-1.0589	0.171825	-6.16264	7.15401e-10	4.8803e-09		NZ_ACZN01000015	193550..194197(+)	648	0.45	[O] Posttranslational modification, protein turnover, chaperones	COG1180,Pyruvate-formate lyase-activating enzyme,2.0e-59	pfam13353,Fer4_12,2.6e-12,pfam04055,Radical_SAM,1.0e-28	TIGR02493,pyruvate formate-lyase 1-activating enzyme,5.5e-93	NA	KO:K04069,pyruvate formate lyase activating enzyme [EC:1.97.1.4],0.0e+00	NA	ZP_05885073	215aa	NA	EC:1.97.1.4,[Formate-C-acetyltransferase]-activating enzyme.	NA	NA	NA	NA
736		EEX34503.1	647170348	VIC_001303	bacteriophage f237 ORF4		105.042	-1.69321	0.275034	-6.15635	7.44424e-10	5.07139e-09		NZ_ACZN01000014	294789..295013(+)	225	0.44	NA	NA	NA	NA	NA	NA	NA	ZP_05884814	74aa	NA	NA	Yes	Yes	NA	NA
737		EEX33418.1	647171919	VIC_002872	hydroxymethylglutaryl-CoA lyase		153.163	1.57046	0.25523	6.15313	7.59702e-10	5.16845e-09		NZ_ACZN01000016	831603..832508(-)	906	0.51	NA	NA	pfam00682,HMGL-like,3.6e-57	NA	M00036: Leucine degradation, leucine => acetoacetate + acetyl-CoA	KO:K01640,hydroxymethylglutaryl-CoA lyase [EC:4.1.3.4],0.0e+00	PWY66-367: ketogenesis	ZP_05886372	301aa	NA	EC:4.1.3.4,Hydroxymethylglutaryl-CoA lyase.	NA	NA	NA	NA
738		EEX34227.1	647170072	VIC_001021	hypothetical protein		271.362	-1.29465	0.210779	-6.14223	8.13707e-10	5.52836e-09		NZ_ACZN01000014	3864..4082(-)	219	0.47	NA	NA	NA	NA	NA	NA	NA	ZP_05884538	72aa	NA	NA	NA	Yes	NA	NA
739		EEX31096.1	647173080	VIC_004041	hypothetical protein		311.816	-1.79005	0.291812	-6.13424	8.55661e-10	5.80552e-09		NZ_ACZN01000018	279509..279658(-)	150	0.37	NA	NA	NA	NA	NA	NA	NA	ZP_05887529	49aa	NA	NA	NA	NA	NA	NA
740		EEX35455.1	647169123	VIC_000110	ATP-dependent DNA helicase RecG		332.236	1.25372	0.204471	6.13155	8.70287e-10	5.89182e-09		NZ_ACZN01000007	21785..23863(+)	2079	0.52	[L] Replication, recombination and repair	COG1200,RecG-like helicase,0.0e+00	pfam00270,DEAD,3.5e-18,pfam00271,Helicase_C,6.8e-17,pfam17191,RecG_wedge,1.3e-22	TIGR00643,ATP-dependent DNA helicase RecG,0.0e+00	NA	KO:K03655,ATP-dependent DNA helicase RecG [EC:3.6.4.12],0.0e+00	NA	ZP_05883644	692aa	ITERM:00055,ATP-dependent DNA helicase RecG (EC 3.6.1.-)	EC:3.6.4.12,DNA helicase.	NA	NA	NA	IMG_pathway,425: Non-recombinational replication fork resetting,IMG_pathway,427: Recombinational resetting of replication forks arrested at unrepaired DNA lesions
741		EEX33700.1	647170641	VIC_001596	cell division protein FtsK		1104.9	0.86053	0.140346	6.13147	8.7073e-10	5.89182e-09		NZ_ACZN01000015	231718..234678(-)	2961	0.48	[D] Cell cycle control, cell division, chromosome partitioning	COG1674,DNA segregation ATPase FtsK/SpoIIIE and related proteins,0.0e+00	pfam13491,FtsK_4TM,4.5e-40,pfam01580,FtsK_SpoIIIE,9.6e-71,pfam09397,Ftsk_gamma,6.8e-26	NA	NA	KO:K03466,DNA segregation ATPase FtsK/SpoIIIE, S-DNA-T family,0.0e+00	NA	ZP_05885107	986aa	ITERM:00138,DNA translocase FtsK	NA	Yes	NA	NA	IMG_pathway,91: Chromosome decatenation via FtsK-XerCD
742		EEX30830.1	647173894	VIC_004850	LptA protein		424.044	1.29273	0.21094	6.12845	8.87382e-10	5.99641e-09		NZ_ACZN01000019	50878..51375(+)	498	0.44	[M] Cell wall/membrane/envelope biogenesis	COG1934,Lipopolysaccharide export system protein LptA,1.0e-33	pfam03968,OstA,2.0e-28	TIGR03002,lipopolysaccharide transport periplasmic protein LptA,2.5e-48	NA	KO:K09774,lipopolysaccharide export system protein LptA,1.8e-114	NA	ZP_05888331	165aa	NA	NA	NA	Yes	NA	NA
743		EEX31120.1	647173104	VIC_004065	hypothetical protein		134.373	-1.9091	0.311895	-6.12096	9.30138e-10	6.27687e-09		NZ_ACZN01000018	313774..316599(+)	2826	0.44	NA	NA	NA	NA	NA	NA	NA	ZP_05887553	941aa	NA	NA	NA	NA	NA	NA
744		EEX33541.1	647170482	VIC_001437	hypothetical protein		1223.24	-1.50101	0.245243	-6.1205	9.32807e-10	6.28641e-09		NZ_ACZN01000015	48437..48856(+)	420	0.39	NA	NA	pfam04940,BLUF,6.1e-31	NA	NA	NA	NA	ZP_05884948	139aa	NA	NA	NA	NA	NA	NA
745		EEX32597.1	647172743	VIC_003701	hypothetical protein		215.009	-1.82007	0.297461	-6.11868	9.43513e-10	6.35004e-09		NZ_ACZN01000017	864924..865475(+)	552	0.45	NA	NA	pfam13577,SnoaL_4,6.1e-17	NA	NA	NA	NA	ZP_05887192	183aa	NA	NA	NA	Yes	NA	NA
746		EEX33267.1	647171768	VIC_002721	amino acid transporter		292.811	-1.31143	0.214463	-6.11497	9.65751e-10	6.49099e-09		NZ_ACZN01000016	673918..675177(-)	1260	0.49	[E] Amino acid transport and metabolism	COG0531,Amino acid transporter,8.0e-26	pfam13520,AA_permease_2,2.9e-30	NA	NA	KO:K16263,amino acid efflux transporter,0.0e+00	NA	ZP_05886221	419aa	ITERM:06768,amino acid exporter, AAE family (TC 2.A.3.13)	NA	Yes	NA	NA	NA
747		EEX33350.1	647171851	VIC_002804	predicted membrane protein		1524.71	-1.71796	0.280958	-6.11464	9.67781e-10	6.49592e-09		NZ_ACZN01000016	758251..758853(+)	603	0.44	[S] Function unknown	COG3326,Uncharacterized membrane protein YsdA, DUF1294 family,7.0e-11	pfam06961,DUF1294,9.2e-15,pfam00313,CSD,9.4e-06	NA	NA	NA	NA	ZP_05886304	200aa	NA	NA	Yes	NA	NA	NA
748		EEX34749.1	647169822	VIC_000777	glutamate synthase [NADPH] small chain		2196.68	2.05387	0.336688	6.10021	1.05931e-09	7.1008e-09		NZ_ACZN01000013	178821..180290(+)	1470	0.48	[E] Amino acid transport and metabolism	COG0493,NADPH-dependent glutamate synthase beta chain or related oxidoreductase,0.0e+00	pfam14691,Fer4_20,2.6e-24,pfam07992,Pyr_redox_2,1.5e-25	TIGR01317,glutamate synthases, NADH/NADPH, small subunit,0.0e+00	NA	KO:K00266,glutamate synthase (NADPH/NADH) small chain [EC:1.4.1.13 1.4.1.14],0.0e+00	GLUTAMINEFUM-PWY: L-glutamine degradation II	ZP_05884300	489aa	ITERM:00720,glutamate synthase (NADH) small subunit (EC 1.4.1.14)	EC:1.4.1.14,Glutamate synthase (NADH).,EC:1.4.1.13,Glutamate synthase (NADPH).	NA	NA	NA	NA
749		EEX34517.1	647170362	VIC_001317	hypothetical protein		162.754	1.40067	0.229675	6.09848	1.07082e-09	7.16838e-09		NZ_ACZN01000014	308829..309773(+)	945	0.4	NA	NA	pfam13289,SIR2_2,3.9e-07	NA	NA	NA	NA	ZP_05884828	314aa	NA	NA	NA	NA	NA	NA
750		EEX35290.1	647169263	VIC_000248	DNA polymerase III delta subunit		296.991	1.42817	0.234547	6.08905	1.13581e-09	7.58316e-09		NZ_ACZN01000009	16821..17834(-)	1014	0.45	[L] Replication, recombination and repair	COG1466,DNA polymerase III, delta subunit,8.0e-59	pfam14840,DNA_pol3_delt_C,1.6e-31,pfam06144,DNA_pol3_delta,7.0e-47	TIGR01128,DNA polymerase III, delta subunit,1.6e-106	M00260: DNA polymerase III complex, bacteria	KO:K02340,DNA polymerase III subunit delta [EC:2.7.7.7],0.0e+00	NA	ZP_05883778	337aa	ITERM:00032,DNA polymerase III, delta subunit (EC 2.7.7.7)	EC:2.7.7.7,DNA-directed DNA polymerase.	NA	NA	NA	IMG_pathway,43: Lagging strand DNA replication
751		EEX34735.1	647169808	VIC_000763	outer membrane stress sensor protease DegQ		1520.36	1.25197	0.20561	6.08906	1.13578e-09	7.58316e-09		NZ_ACZN01000013	156968..158335(+)	1368	0.47	[O] Posttranslational modification, protein turnover, chaperones	COG0265,Periplasmic serine protease, S1-C subfamily, contain C-terminal PDZ domain,6.0e-79	pfam00595,PDZ,4.2e-08,pfam13180,PDZ_2,2.0e-18,pfam13365,Trypsin_2,5.4e-32	TIGR02037,periplasmic serine protease, Do/DeqQ family,0.0e+00	M00728: Cationic antimicrobial peptide (CAMP) resistance, envelope protein folding and degrading factors DegP and DsbA	KO:K04771,serine protease Do [EC:3.4.21.107],0.0e+00	NA	ZP_05884286	455aa	NA	EC:3.4.21.107,Peptidase Do.	NA	Yes	NA	NA
752		EEX35287.1	647169260	VIC_000245	penicillin-binding protein 2 (PBP-2)		250.031	1.37165	0.225341	6.08701	1.15038e-09	7.67021e-09		NZ_ACZN01000009	14079..15962(-)	1884	0.47	[D] Cell cycle control, cell division, chromosome partitioning	COG0768,Cell division protein FtsI/penicillin-binding protein 2,0.0e+00	pfam03717,PBP_dimer,1.5e-49,pfam00905,Transpeptidase,2.6e-73	TIGR03423,penicillin-binding protein 2,0.0e+00	NA	KO:K05515,penicillin-binding protein 2,0.0e+00	NA	ZP_05883775	627aa	NA	NA	Yes	NA	NA	NA
753		EEX31064.1	647173048	VIC_004009	methyl-accepting chemotaxis protein		3684.32	-2.71613	0.446433	-6.08407	1.1717e-09	7.79163e-09		NZ_ACZN01000018	244616..246247(-)	1632	0.48	[N] Cell motility	COG0840,Methyl-accepting chemotaxis protein,3.0e-45	pfam12729,4HB_MCP_1,2.4e-20,pfam00015,MCPsignal,1.3e-46,pfam00672,HAMP,2.8e-10	NA	NA	KO:K03406,methyl-accepting chemotaxis protein,0.0e+00	NA	ZP_05887497	543aa	NA	NA	Yes	NA	NA	NA
754		EEX30728.1	647174075	VIC_005024	CDP-diacylglycerol--serine O-phosphatidyltransferase		757.529	1.11248	0.182849	6.08417	1.171e-09	7.79163e-09		NZ_ACZN01000020	175258..176598(+)	1341	0.43	[I] Lipid transport and metabolism	COG1502,Phosphatidylserine/phosphatidylglycerophosphate/cardiolipin synthase or related enzyme,1.0e-50	pfam13091,PLDc_2,1.2e-25,pfam13091,PLDc_2,4.1e-07	NA	M00093: Phosphatidylethanolamine (PE) biosynthesis, PA => PS => PE	KO:K00998,CDP-diacylglycerol---serine O-phosphatidyltransferase [EC:2.7.8.8],0.0e+00	PHOSLIPSYN2-PWY: superpathway of phospholipid biosynthesis II (plants)	ZP_05888505	446aa	NA	EC:2.7.8.8,CDP-diacylglycerol--serine O-phosphatidyltransferase.	NA	NA	NA	NA
755		EEX32776.1	647171276	VIC_002226	hypothetical protein		58.6836	-2.06947	0.340267	-6.08188	1.1878e-09	7.88827e-09		NZ_ACZN01000016	108124..108786(+)	663	0.47	NA	NA	pfam10604,Polyketide_cyc2,4.1e-09	NA	NA	NA	NA	ZP_05885730	220aa	NA	NA	NA	Yes	NA	NA
756		EEX30913.1	647172897	VIC_003855	hypothetical protein		232.133	-2.07759	0.341722	-6.07978	1.20347e-09	7.98177e-09		NZ_ACZN01000018	56325..57050(-)	726	0.45	NA	NA	pfam12119,DUF3581,2.3e-98	NA	NA	NA	NA	ZP_05887346	241aa	NA	NA	NA	NA	NA	NA
757		EEX31488.1	647173474	VIC_004436	NADH-dependent flavin oxidoreductase Oye family		1063.22	1.59471	0.262345	6.07865	1.21195e-09	8.02736e-09		NZ_ACZN01000018	729905..730945(+)	1041	0.47	[C] Energy production and conversion	COG1902,2,4-dienoyl-CoA reductase or related NADH-dependent reductase, Old Yellow Enzyme (OYE) family,2.0e-92	pfam00724,Oxidored_FMN,1.4e-88	NA	NA	NA	NA	ZP_05887921	346aa	NA	NA	NA	NA	NA	NA
758		EEX33735.1	647170676	VIC_001631	protease II		565.544	1.06395	0.175062	6.07754	1.22042e-09	8.07282e-09		NZ_ACZN01000015	282991..285081(-)	2091	0.46	[E] Amino acid transport and metabolism	COG1770,Protease II,0.0e+00	pfam00326,Peptidase_S9,2.4e-67,pfam02897,Peptidase_S9_N,2.5e-97	NA	NA	KO:K01354,oligopeptidase B [EC:3.4.21.83],0.0e+00	NA	ZP_05885142	696aa	NA	EC:3.4.21.83,Oligopeptidase B.	NA	NA	NA	NA
759		EEX35296.1	647169269	VIC_000254	predicted metal-dependent hydrolase		328.753	1.967	0.323669	6.07719	1.22309e-09	8.07981e-09		NZ_ACZN01000009	24414..24884(-)	471	0.46	[J] Translation, ribosomal structure and biogenesis	COG0319,ssRNA-specific RNase YbeY, 16S rRNA maturation enzyme,1.0e-38	pfam02130,UPF0054,3.4e-38	TIGR00043,rRNA maturation RNase YbeY,1.4e-40	NA	KO:K07042,probable rRNA maturation factor,8.6e-112	NA	ZP_05883784	156aa	NA	NA	NA	NA	NA	NA
760		EEX33310.1	647171811	VIC_002764	tripeptide aminopeptidase		213.257	-2.20422	0.363274	-6.06764	1.29801e-09	8.56342e-09		NZ_ACZN01000016	718274..719503(+)	1230	0.47	[E] Amino acid transport and metabolism	COG2195,Di- or tripeptidase,1.0e-121	pfam07687,M20_dimer,4.9e-10,pfam01546,Peptidase_M20,2.3e-13	TIGR01882,peptidase T,0.0e+00	NA	KO:K01258,tripeptide aminopeptidase [EC:3.4.11.4],0.0e+00	NA	ZP_05886264	409aa	NA	EC:3.4.11.4,Tripeptide aminopeptidase.	NA	NA	NA	NA
761		EEX33705.1	647170646	VIC_001601	phosphate acetyltransferase		1587.77	-1.11503	0.183852	-6.06484	1.32088e-09	8.70285e-09		NZ_ACZN01000015	238912..241056(+)	2145	0.48	[C] Energy production and conversion	COG0280,Phosphotransacetylase,1.0e-113	pfam13500,AAA_26,3.7e-50,pfam01515,PTA_PTB,6.6e-125,pfam07085,DRTGG,1.6e-27	TIGR00651,phosphate acetyltransferase,0.0e+00	M00617: Methanogen	KO:K13788,phosphate acetyltransferase [EC:2.3.1.8],0.0e+00	PWY-5497: purine nucleobases degradation II (anaerobic)	ZP_05885112	714aa	ITERM:00727,phosphotransacetylase (EC 2.3.1.8)	EC:2.3.1.8,Phosphate acetyltransferase.	NA	NA	Yes	IMG_pathway,268: L-threonine degradation to propionate,IMG_pathway,283: Acetyl-CoA synthesis with phosphotransacetylase,IMG_pathway,389: Crotonyl-CoA conversion to acetate
762		EEX32526.1	647172672	VIC_003630	hypothetical protein		49.8912	-2.28084	0.376101	-6.06444	1.32415e-09	8.713e-09		NZ_ACZN01000017	767978..768166(-)	189	0.37	NA	NA	NA	NA	NA	NA	NA	ZP_05887121	62aa	NA	NA	NA	NA	NA	NA
763		EEX32986.1	647171486	VIC_002436	homocysteine S-methyltransferase		397.158	-1.98643	0.327729	-6.06121	1.35099e-09	8.87794e-09		NZ_ACZN01000016	343273..344175(+)	903	0.46	[E] Amino acid transport and metabolism	COG2040,Homocysteine/selenocysteine methylase (S-methylmethionine-dependent),1.0e-48	pfam02574,S-methyl_trans,2.2e-52	NA	NA	NA	NA	ZP_05885940	300aa	ITERM:06587,homocysteine S-methyltransferase (EC 2.1.1.10)	NA	NA	NA	NA	IMG_pathway,855: L-methionine synthesis with S-methylmethionine,IMG_pathway,856: L-methionine synthesis with S-adenosylmethionine
764		EEX34677.1	647169750	VIC_000703	2-dehydropantoate 2-reductase		264.374	-1.33009	0.219599	-6.05693	1.38748e-09	9.10577e-09		NZ_ACZN01000013	94650..95612(+)	963	0.43	[H] Coenzyme transport and metabolism	COG1893,Ketopantoate reductase,3.0e-58	pfam02558,ApbA,5.8e-28,pfam08546,ApbA_C,2.4e-34	TIGR00745,2-dehydropantoate 2-reductase,3.3e-81	M00119: Pantothenate biosynthesis, valine/L-aspartate => pantothenate	KO:K00077,2-dehydropantoate 2-reductase [EC:1.1.1.169],0.0e+00	PANTO-PWY: phosphopantothenate biosynthesis I	ZP_05884228	320aa	ITERM:05314,ketopantoate reductase (EC 1.1.1.169)	EC:1.1.1.169,2-dehydropantoate 2-reductase.	NA	NA	NA	IMG_pathway,116: Coenzyme A biosynthesis
765		EEX32225.1	647172371	VIC_003324	hypothetical protein		890.915	-1.4734	0.2433	-6.05591	1.39622e-09	9.15119e-09		NZ_ACZN01000017	432456..434129(-)	1674	0.48	[R] General function prediction only	COG1574,Predicted amidohydrolase YtcJ,9.0e-90	pfam07969,Amidohydro_3,7.4e-98	NA	NA	KO:K07047,uncharacterized protein,0.0e+00	NA	ZP_05886820	557aa	NA	NA	NA	Yes	NA	NA
766		EEX32306.1	647172452	VIC_003405	hypothetical protein		291.7	-2.45137	0.404856	-6.0549	1.40501e-09	9.19679e-09		NZ_ACZN01000017	525029..525334(+)	306	0.41	NA	NA	NA	NA	NA	NA	NA	ZP_05886901	101aa	NA	NA	NA	NA	NA	NA
767		EEX32530.1	647172676	VIC_003634	hypothetical protein		85.5428	1.63884	0.270783	6.05224	1.42848e-09	9.33822e-09		NZ_ACZN01000017	771374..771757(-)	384	0.45	[K] Transcription	COG1733,DNA-binding transcriptional regulator, HxlR family,9.0e-31	pfam01638,HxlR,7.9e-31	NA	NA	NA	NA	ZP_05887125	127aa	ITERM:02284,transcriptional regulator, HxlR family	NA	NA	NA	NA	NA
768		EEX33499.1	647170440	VIC_001395	hypothetical protein		233.977	1.233	0.203738	6.05189	1.43156e-09	9.34617e-09		NZ_ACZN01000015	7203..7898(-)	696	0.37	NA	NA	NA	NA	NA	NA	NA	ZP_05884906	231aa	NA	NA	Yes	NA	NA	NA
769		EEX35152.1	647169481	VIC_000447	RND multidrug efflux transporter		6259.43	1.49763	0.247558	6.04961	1.452e-09	9.46729e-09		NZ_ACZN01000011	52075..55197(-)	3123	0.5	[V] Defense mechanisms	COG0841,Multidrug efflux pump subunit AcrB,0.0e+00	pfam00873,ACR_tran,0.0e+00	TIGR00915,The (Largely Gram-negative Bacterial) Hydrophobe/Amphiphile Efflux-1 (HAE1) Family,0.0e+00	M00647: Multidrug resistance, efflux pump AcrAB-TolC/SmeDEF	KO:K18138,multidrug efflux pump,0.0e+00	NA	ZP_05883974	1040aa	NA	NA	Yes	NA	Yes	NA
770		EEX35095.1	647169647	VIC_000603	transcriptional regulator LysR family		376.877	-1.37517	0.227369	-6.04817	1.46497e-09	9.5394e-09		NZ_ACZN01000012	132087..133046(-)	960	0.47	[K] Transcription	COG0583,DNA-binding transcriptional regulator, LysR family,8.0e-32	pfam00126,HTH_1,1.2e-18,pfam03466,LysR_substrate,1.2e-22	NA	NA	KO:K05798,LysR family transcriptional regulator, transcriptional activator for leuABCD operon,0.0e+00	NA	ZP_05884130	319aa	NA	NA	NA	NA	NA	NA
771		EEX31962.1	647172107	VIC_003061	nitrate reductase		305.743	-1.29648	0.214635	-6.04037	1.53759e-09	9.99934e-09		NZ_ACZN01000017	118648..119127(+)	480	0.44	NA	NA	pfam00037,Fer4,1.8e-07,pfam12838,Fer4_7,5.8e-08	TIGR00402,ferredoxin-type protein NapF,1.1e-47	NA	KO:K02572,ferredoxin-type protein NapF,9.1e-126	NA	ZP_05886557	159aa	ITERM:01343,periplasmic nitrate reductase maturation protein NapF	NA	NA	NA	NA	IMG_pathway,310: Periplasmic nitrate reductase maturation
772		EEX34464.1	647170309	VIC_001264	hypothetical protein		197.517	-1.10993	0.18377	-6.03975	1.54351e-09	1.00248e-08		NZ_ACZN01000014	247934..248329(+)	396	0.56	NA	NA	pfam09622,DUF2391,1.5e-10	NA	NA	NA	NA	ZP_05884775	131aa	NA	NA	Yes	NA	NA	NA
773		EEX31965.1	647172110	VIC_003064	nitrate reductase cytochrome c550-type subunit		1519.05	-1.74029	0.288198	-6.03853	1.55523e-09	1.00879e-08		NZ_ACZN01000017	122017..122472(+)	456	0.42	[P] Inorganic ion transport and metabolism	COG3043,Nitrate reductase cytochrome c-type subunit,3.0e-47	pfam03892,NapB,1.1e-48	NA	M00530: Dissimilatory nitrate reduction, nitrate => ammonia	KO:K02568,cytochrome c-type protein NapB,2.4e-109	NA	ZP_05886560	151aa	ITERM:01338,periplasmic nitrate reductase subunit NapB	NA	NA	Yes	NA	IMG_pathway,310: Periplasmic nitrate reductase maturation
774		EEX34674.1	647169747	VIC_000700	RNA polymerase sigma-70 factor ECF subfamily		11079.6	-2.18858	0.362485	-6.03771	1.56316e-09	1.01262e-08		NZ_ACZN01000013	92259..92843(-)	585	0.42	[K] Transcription	COG1595,DNA-directed RNA polymerase specialized sigma subunit, sigma24 family,2.0e-28	pfam04542,Sigma70_r2,5.0e-16,pfam04545,Sigma70_r4,7.0e-14	TIGR02937,RNA polymerase sigma factor, sigma-70 family,1.9e-31	NA	KO:K03088,RNA polymerase sigma-70 factor, ECF subfamily,0.0e+00	NA	ZP_05884225	194aa	NA	NA	NA	NA	NA	NA
775		EEX32861.1	647171361	VIC_002311	putative short chain dehydrogenase/oxidoreductase		79.588	-1.75216	0.290387	-6.03387	1.60081e-09	1.03567e-08		NZ_ACZN01000016	192977..193891(+)	915	0.5	NA	NA	pfam00106,adh_short,5.7e-16	NA	NA	NA	NA	ZP_05885815	304aa	NA	NA	NA	NA	NA	NA
776		EEX34470.1	647170315	VIC_001270	GGDEF family protein		301.765	-1.60439	0.265981	-6.03197	1.61976e-09	1.04658e-08		NZ_ACZN01000014	252719..254452(-)	1734	0.53	NA	NA	pfam00672,HAMP,5.8e-17,pfam00990,GGDEF,9.0e-49	TIGR00254,diguanylate cyclase (GGDEF) domain,7.6e-54	NA	NA	NA	ZP_05884781	577aa	NA	NA	Yes	NA	NA	NA
777		EEX31664.1	647173655	VIC_004614	DNA topoisomerase I		2648.88	0.801829	0.133051	6.02648	1.67566e-09	1.08131e-08		NZ_ACZN01000018	921542..924169(-)	2628	0.47	[L] Replication, recombination and repair	COG0550,DNA topoisomerase IA,0.0e+00	pfam01751,Toprim,8.5e-32,pfam08272,Topo_Zn_Ribbon,6.0e-11,pfam01396,zf-C4_Topoisom,3.9e-05,pfam08272,Topo_Zn_Ribbon,9.7e-17,pfam01131,Topoisom_bac,3.8e-127,pfam01396,zf-C4_Topoisom,4.3e-09	TIGR01051,DNA topoisomerase I, bacterial,0.0e+00	NA	KO:K03168,DNA topoisomerase I [EC:5.99.1.2],0.0e+00	NA	ZP_05888097	875aa	NA	EC:5.99.1.2,DNA topoisomerase.	NA	NA	NA	NA
778		EEX34297.1	647170142	VIC_001093	methyl-accepting chemotaxis protein		272.169	-1.01504	0.168772	-6.01424	1.80737e-09	1.1648e-08		NZ_ACZN01000014	76159..78204(+)	2046	0.49	[T] Signal transduction mechanisms	COG0840,Methyl-accepting chemotaxis protein,4.0e-35	pfam00015,MCPsignal,1.0e-36,pfam17201,Cache_3-Cache_2,8.8e-61	NA	NA	NA	NA	ZP_05884608	681aa	NA	NA	Yes	NA	Yes	NA
779		EEX33318.1	647171819	VIC_002772	response regulator receiver		1100.71	-1.91047	0.317673	-6.01395	1.81055e-09	1.16535e-08		NZ_ACZN01000016	726738..727445(-)	708	0.42	NA	NA	pfam00072,Response_reg,2.0e-25	NA	NA	NA	NA	ZP_05886272	235aa	NA	NA	NA	NA	NA	NA
780		EEX34775.1	647169850	VIC_000803	dihydropteroate synthase		392.338	1.26155	0.209903	6.01018	1.8532e-09	1.19127e-08		NZ_ACZN01000013	212523..213353(-)	831	0.46	[H] Coenzyme transport and metabolism	COG0294,Dihydropteroate synthase,6.0e-80	pfam00809,Pterin_bind,4.9e-90	TIGR01496,dihydropteroate synthase,1.9e-106	M00126: Tetrahydrofolate biosynthesis, GTP => THF	KO:K00796,dihydropteroate synthase [EC:2.5.1.15],0.0e+00	PWY-6614: tetrahydrofolate biosynthesis	ZP_05884326	276aa	NA	EC:2.5.1.15,Dihydropteroate synthase.	NA	NA	NA	NA
781		EEX35104.1	647169433	VIC_000399	multicopper oxidase		384.979	1.47022	0.244711	6.00798	1.87846e-09	1.20596e-08		NZ_ACZN01000011	1144..2526(+)	1383	0.48	[M] Cell wall/membrane/envelope biogenesis	COG2132,Multicopper oxidase with three cupredoxin domains (includes cell division protein FtsP and spore coat protein CotA),1.0e-75	pfam00394,Cu-oxidase,2.2e-07,pfam07731,Cu-oxidase_2,7.4e-27,pfam07732,Cu-oxidase_3,7.4e-39	NA	NA	NA	NA	ZP_05883926	460aa	NA	NA	NA	NA	NA	NA
782		EEX34975.1	647170060	VIC_001009	glucose-6-phosphate isomerase		1980.23	-1.1708	0.194924	-6.00643	1.89654e-09	1.21602e-08		NZ_ACZN01000013	443712..445364(-)	1653	0.47	[G] Carbohydrate transport and metabolism	COG0166,Glucose-6-phosphate isomerase,0.0e+00	pfam00342,PGI,0.0e+00	NA	M00114: Ascorbate biosynthesis, plants, glucose-6P => ascorbate	KO:K01810,glucose-6-phosphate isomerase [EC:5.3.1.9],0.0e+00	RUMP-PWY: formaldehyde oxidation I	ZP_05884526	550aa	ITERM:01470,glucose-6-phosphate isomerase (EC 5.3.1.9)	EC:5.3.1.9,Glucose-6-phosphate isomerase.	NA	NA	NA	IMG_pathway,336: Standard Embden-Meyerhof pathway,IMG_pathway,337: Embden-Meyerhof pathway without bisphosphoglycerate,IMG_pathway,951: RuMP cycle cleavage pathway - KDPG aldolase variant
783		EEX34045.1	647170987	VIC_001943	N-acetylglucosamine-6P-responsive transcriptional repressor NagC ROK family		713.455	1.10242	0.183889	5.99503	2.03449e-09	1.3028e-08		NZ_ACZN01000015	634149..635363(+)	1215	0.46	[G] Carbohydrate transport and metabolism	COG1940,Sugar kinase of the NBD/HSP70 family, may contain an N-terminal HTH domain,2.0e-51	pfam00480,ROK,7.9e-76	NA	NA	KO:K02565,N-acetylglucosamine repressor,0.0e+00	NA	ZP_05885452	404aa	ITERM:05781,N-acetylglucosamine repressor, NagC	NA	NA	NA	NA	NA
784		EEX33084.1	647171584	VIC_002534	flavohemoprotein		1313.06	-2.09413	0.349854	-5.98574	2.15408e-09	1.37762e-08		NZ_ACZN01000016	458574..459746(+)	1173	0.45	[C] Energy production and conversion	COG1017,Hemoglobin-like flavoprotein,1.0e-58	pfam00042,Globin,1.4e-12,pfam00970,FAD_binding_6,5.1e-11,pfam00175,NAD_binding_1,1.6e-13	NA	NA	KO:K05916,nitric oxide dioxygenase [EC:1.14.12.17],0.0e+00	NA	ZP_05886038	390aa	NA	EC:1.14.12.17,Nitric oxide dioxygenase.	NA	NA	Yes	NA
785		EEX32025.1	647172170	VIC_003124	3-ketoacyl-CoA thiolase		11145.7	-1.71058	0.286099	-5.97896	2.24571e-09	1.43379e-08		NZ_ACZN01000017	189733..190941(-)	1209	0.46	[I] Lipid transport and metabolism	COG0183,Acetyl-CoA acetyltransferase,1.0e-87	pfam00108,Thiolase_N,1.1e-97,pfam02803,Thiolase_C,1.2e-43	TIGR01930,acetyl-CoA acetyltransferases,0.0e+00	M00088: Ketone body biosynthesis, acetyl-CoA => acetoacetate/3-hydroxybutyrate/acetone	KO:K00626,acetyl-CoA C-acetyltransferase [EC:2.3.1.9],0.0e+00	PWY-6863: pyruvate fermentation to hexanol	ZP_05886620	402aa	NA	EC:2.3.1.9,Acetyl-CoA C-acetyltransferase.	NA	NA	NA	NA
786		EEX30576.1	647173923	VIC_004872	chemotaxis protein CheX		695.911	0.933153	0.156076	5.97882	2.24763e-09	1.43379e-08		NZ_ACZN01000020	18717..19178(+)	462	0.45	[N] Cell motility	COG1406,Chemotaxis protein CheX, a CheY~P-specific phosphatase,1.0e-45	pfam13690,CheX,1.8e-22	NA	NA	KO:K03409,chemotaxis protein CheX,3.3e-109	NA	ZP_05888353	153aa	NA	NA	NA	NA	NA	NA
787		EEX31305.1	647173291	VIC_004252	permease		2128.81	-1.19942	0.200872	-5.97106	2.35713e-09	1.50173e-08		NZ_ACZN01000018	530109..531314(-)	1206	0.49	[G] Carbohydrate transport and metabolism	COG2814,Predicted arabinose efflux permease, MFS family,4.0e-22	pfam07690,MFS_1,4.2e-49	TIGR00710,drug resistance transporter, Bcr/CflA subfamily,1.9e-120,TIGR00880,Multidrug resistance protein,8.2e-38	NA	KO:K07552,MFS transporter, DHA1 family, bicyclomycin/chloramphenicol resistance protein,0.0e+00	NA	ZP_05887738	401aa	NA	NA	Yes	NA	NA	NA
788		EEX32630.1	647172776	VIC_003734	putative cytoplasmic protein		151.833	1.61377	0.270515	5.96555	2.43818e-09	1.5514e-08		NZ_ACZN01000017	895959..897107(+)	1149	0.47	[R] General function prediction only	COG3214,Uncharacterized conserved protein YcaQ, contains winged helix DNA-binding domain,3.0e-72	pfam06224,HTH_42,6.7e-78	NA	NA	KO:K09927,uncharacterized protein,0.0e+00	NA	ZP_05887225	382aa	NA	NA	NA	NA	NA	NA
789		EEX35051.1	647169603	VIC_000559	glutamate-ammonia-ligase adenylyltransferase		792.436	0.933927	0.156563	5.9652	2.4433e-09	1.55269e-08		NZ_ACZN01000012	79106..81946(-)	2841	0.49	[O] Posttranslational modification, protein turnover, chaperones	COG1391,Glutamine synthetase adenylyltransferase,0.0e+00	pfam08335,GlnD_UR_UTase,3.9e-47,pfam03710,GlnE,1.2e-97,pfam08335,GlnD_UR_UTase,1.2e-07,pfam03710,GlnE,3.3e-92	NA	NA	KO:K00982,glutamate-ammonia-ligase adenylyltransferase [EC:2.7.7.42],0.0e+00	NA	ZP_05884086	946aa	NA	EC:2.7.7.42,[Glutamate--ammonia-ligase] adenylyltransferase.	NA	NA	NA	NA
790		EEX33609.1	647170550	VIC_001505	hypothetical protein		265.532	1.5201	0.254882	5.96393	2.46247e-09	1.56289e-08		NZ_ACZN01000015	126944..127576(+)	633	0.46	NA	NA	pfam10816,DUF2760,5.8e-54	NA	NA	NA	NA	ZP_05885016	210aa	NA	NA	Yes	NA	NA	NA
791		EEX31466.1	647173452	VIC_004414	hypothetical protein		36.9742	2.48379	0.416575	5.96241	2.48542e-09	1.57546e-08		NZ_ACZN01000018	706111..706233(+)	123	0.37	NA	NA	NA	NA	NA	NA	NA	ZP_05887899	40aa	NA	NA	NA	NA	NA	NA
792		EEX35154.1	647169483	VIC_000449	transcriptional regulator TetR family		1330.31	1.34822	0.226247	5.95905	2.53711e-09	1.6062e-08		NZ_ACZN01000011	56334..56948(-)	615	0.45	[K] Transcription	COG1309,DNA-binding transcriptional regulator, AcrR family,2.0e-11	pfam00440,TetR_N,5.7e-18	NA	NA	KO:K18136,TetR/AcrR family transcriptional regulator, multidrug resistance operon repressor,0.0e+00	NA	ZP_05883976	204aa	ITERM:02313,transcriptional regulator, TetR family	NA	NA	NA	NA	NA
793		EEX33976.1	647170918	VIC_001874	flagellar regulatory protein FleQ		1047.91	0.848655	0.142437	5.9581	2.55185e-09	1.61349e-08		NZ_ACZN01000015	564068..565534(-)	1467	0.47	[T] Signal transduction mechanisms	COG2204,DNA-binding transcriptional response regulator, NtrC family, contains REC, AAA-type ATPase, and a Fis-type DNA-binding domains,3.0e-120	pfam02954,HTH_8,3.3e-14,pfam06490,FleQ,6.1e-31,pfam00158,Sigma54_activat,6.2e-73	NA	NA	KO:K10941,sigma-54 specific transcriptional regulator, flagellar regulatory protein A,0.0e+00	NA	ZP_05885383	488aa	NA	NA	NA	NA	NA	NA
794		EEX34088.1	647171031	VIC_001986	site-specific recombinase XerC		84.4952	-1.70216	0.2859	-5.95369	2.62156e-09	1.65548e-08		NZ_ACZN01000015	684054..685154(-)	1101	0.42	[L] Replication, recombination and repair	COG4974,Site-specific recombinase XerD,2.0e-08	pfam00589,Phage_integrase,6.1e-09	NA	NA	NA	NA	ZP_05885495	366aa	NA	NA	NA	NA	NA	NA
795		EEX32294.1	647172440	VIC_003393	NADPH dependent preQ0 reductase		303.075	2.00446	0.336719	5.95291	2.63418e-09	1.66136e-08		NZ_ACZN01000017	510530..511348(-)	819	0.41	[J] Translation, ribosomal structure and biogenesis	COG2904,NADPH-dependent 7-cyano-7-deazaguanine reductase QueF, N-terminal domain,1.0e-37	pfam14489,QueF,1.0e-26,pfam14819,QueF_N,7.4e-43	TIGR03138,7-cyano-7-deazaguanine reductase,7.4e-119	NA	KO:K06879,7-cyano-7-deazaguanine reductase [EC:1.7.1.13],0.0e+00	PWY-6700: queuosine biosynthesis	ZP_05886889	272aa	NA	EC:1.7.1.13,PreQ(1) synthase.	NA	NA	NA	NA
796		EEX35205.1	647169359	VIC_000328	hypothetical protein		56.3865	1.59045	0.26727	5.95074	2.6694e-09	1.68146e-08		NZ_ACZN01000010	11588..12505(-)	918	0.48	[K] Transcription	COG0583,DNA-binding transcriptional regulator, LysR family,1.0e-35	pfam03466,LysR_substrate,1.9e-23,pfam00126,HTH_1,2.1e-17	NA	NA	NA	NA	ZP_05883856	305aa	NA	NA	NA	NA	NA	NA
797		EEX33646.1	647170587	VIC_001542	sensor histidine kinase		349.078	0.929848	0.156307	5.94888	2.69986e-09	1.69851e-08		NZ_ACZN01000015	168866..170806(+)	1941	0.45	NA	NA	pfam00512,HisKA,4.2e-07,pfam02518,HATPase_c,1.3e-22,pfam00027,cNMP_binding,5.6e-13	NA	NA	NA	NA	ZP_05885053	646aa	NA	NA	NA	NA	Yes	NA
798		EEX33889.1	647170831	VIC_001785	hypothetical protein		958.504	1.3203	0.222277	5.93991	2.85174e-09	1.79181e-08		NZ_ACZN01000015	467214..467543(-)	330	0.45	[R] General function prediction only	COG0718,Conserved DNA-binding protein YbaB (function unknown),2.0e-25	pfam02575,YbaB_DNA_bd,1.3e-35	TIGR00103,DNA-binding protein, YbaB/EbfC family,1.5e-43	NA	KO:K09747,uncharacterized protein,3.3e-74	NA	ZP_05885296	109aa	NA	NA	NA	NA	NA	NA
799		EEX34676.1	647169749	VIC_000702	outer membrane protein OmpK		1463.18	-1.2867	0.216633	-5.93957	2.85778e-09	1.79336e-08		NZ_ACZN01000013	93825..94607(+)	783	0.42	[M] Cell wall/membrane/envelope biogenesis	COG3248,Nucleoside-specific outer membrane channel protein Tsx,6.0e-71	pfam03502,Channel_Tsx,1.7e-92	NA	NA	KO:K05517,nucleoside-specific channel-forming protein,0.0e+00	NA	ZP_05884227	260aa	NA	NA	NA	Yes	NA	NA
800		EEX31349.1	647173335	VIC_004297	hypothetical protein		174.332	-1.58144	0.266316	-5.9382	2.88167e-09	1.80609e-08		NZ_ACZN01000018	575460..575843(-)	384	0.5	NA	NA	pfam14248,DUF4345,1.1e-14	NA	NA	NA	NA	ZP_05887782	127aa	NA	NA	Yes	NA	NA	NA
801		EEX30741.1	647174088	VIC_005037	aminoglycoside N3'-acetyltransferase		2802.18	0.865899	0.145901	5.93485	2.94114e-09	1.84106e-08		NZ_ACZN01000020	188752..189525(-)	774	0.41	[V] Defense mechanisms	COG2746,Aminoglycoside N3'-acetyltransferase,2.0e-21	pfam02522,Antibiotic_NAT,3.9e-27	NA	NA	KO:K00662,aminoglycoside 3-N-acetyltransferase [EC:2.3.1.81],0.0e+00	NA	ZP_05888518	257aa	NA	EC:2.3.1.81,Aminoglycoside N(3)-acetyltransferase.	NA	NA	NA	NA
802		EEX33626.1	647170567	VIC_001522	hypothetical protein		1295.55	-1.76451	0.297731	-5.9265	3.0945e-09	1.93233e-08		NZ_ACZN01000015	147153..147884(+)	732	0.44	[T] Signal transduction mechanisms	COG0834,ABC-type amino acid transport/signal transduction system, periplasmic component/domain,3.0e-08	pfam00497,SBP_bac_3,4.3e-13	NA	NA	NA	NA	ZP_05885033	243aa	ITERM:05951,amino acid ABC transporter substrate-binding protein, PAAT family (TC 3.A.1.3.-)	NA	NA	NA	NA	NA
803		EEX32183.1	647172329	VIC_003282	utilization protein for catechol-siderophore		1208.66	-1.58539	0.267509	-5.9265	3.09465e-09	1.93233e-08		NZ_ACZN01000017	382972..383742(+)	771	0.47	[P] Inorganic ion transport and metabolism	COG2375,NADPH-dependent ferric siderophore reductase, contains FAD-binding and SIP domains,1.0e-49	pfam04954,SIP,5.2e-31,pfam08021,FAD_binding_9,1.5e-30	NA	NA	NA	NA	ZP_05886778	256aa	NA	NA	NA	NA	NA	NA
804		EEX32056.1	647172201	VIC_003155	VgrG protein		172.152	1.59377	0.269083	5.92295	3.16214e-09	1.97201e-08		NZ_ACZN01000017	230265..232343(-)	2079	0.46	[X] Mobilome: prophages, transposons	COG3501,Uncharacterized conserved protein, implicated in type VI secretion and phage assembly,0.0e+00	pfam05954,Phage_GPD,2.1e-78	TIGR01646,Rhs element Vgr protein,4.2e-130,TIGR03361,type VI secretion system Vgr family protein,0.0e+00	M00334: Type VI secretion system	KO:K11904,type VI secretion system secreted protein VgrG,0.0e+00	NA	ZP_05886651	692aa	NA	NA	NA	NA	NA	NA
805		EEX31863.1	647172008	VIC_002962	acetyltransferase		201.01	1.65627	0.279801	5.91945	3.23016e-09	2.01193e-08		NZ_ACZN01000017	12472..12978(+)	507	0.43	[J] Translation, ribosomal structure and biogenesis	COG1670,Protein N-acetyltransferase, RimJ/RimL family,7.0e-12	pfam13302,Acetyltransf_3,4.0e-16	NA	NA	KO:K03790,ribosomal-protein-alanine N-acetyltransferase [EC:2.3.1.128],1.7e-116	NA	ZP_05886458	168aa	NA	EC:2.3.1.128,Ribosomal-protein-alanine N-acetyltransferase.	NA	NA	NA	NA
806		EEX33907.1	647170849	VIC_001803	cytochrome c heme lyase subunit CcmF		1072.45	1.38664	0.234722	5.90757	3.47189e-09	2.15981e-08		NZ_ACZN01000015	485723..487681(-)	1959	0.47	[O] Posttranslational modification, protein turnover, chaperones	COG1138,Cytochrome c biogenesis factor,0.0e+00	pfam16327,CcmF_C,2.6e-125,pfam01578,Cytochrom_C_asm,1.7e-54	TIGR00353,c-type cytochrome biogenesis protein CcmF,0.0e+00	NA	KO:K02198,cytochrome c-type biogenesis protein CcmF,0.0e+00	NA	ZP_05885314	652aa	NA	NA	Yes	NA	NA	NA
807		EEX34818.1	647169893	VIC_000850	ABC-type multidrug transport system permease component		228.309	1.86667	0.316265	5.90225	3.58584e-09	2.22793e-08		NZ_ACZN01000013	273885..274655(-)	771	0.44	[G] Carbohydrate transport and metabolism	COG1682,ABC-type polysaccharide/polyol phosphate export permease,6.0e-10	pfam01061,ABC2_membrane,2.1e-39	NA	M00254: ABC-2 type transport system	KO:K01992,ABC-2 type transport system permease protein,0.0e+00	NA	ZP_05884369	256aa	NA	NA	Yes	NA	NA	NA
808		EEX35234.1	647169388	VIC_000358	heat shock protein A		1389.7	1.4578	0.24707	5.90034	3.62746e-09	2.251e-08		NZ_ACZN01000010	42707..43141(+)	435	0.44	[O] Posttranslational modification, protein turnover, chaperones	COG0071,Molecular chaperone IbpA, HSP20 family,6.0e-28	pfam00011,HSP20,2.0e-20	NA	NA	KO:K04080,molecular chaperone IbpA,3.1e-102	NA	ZP_05883885	144aa	NA	NA	NA	NA	NA	NA
809		EEX31183.1	647173167	VIC_004128	molybdopterin-guanine dinucleotide biosynthesis protein B		340.625	1.3822	0.234315	5.89888	3.65983e-09	2.26828e-08		NZ_ACZN01000018	376828..378603(+)	1776	0.49	[H] Coenzyme transport and metabolism	COG0303,Molybdopterin biosynthesis enzyme,1.0e-116	pfam00994,MoCF_biosynth,3.0e-26,pfam03454,MoeA_C,1.3e-20,pfam03453,MoeA_N,6.6e-33,pfam03205,MobB,1.2e-47	TIGR00177,molybdenum cofactor synthesis domain,1.9e-34,TIGR00176,molybdopterin-guanine dinucleotide biosynthesis protein MobB,7.8e-47	NA	KO:K03750,molybdopterin molybdotransferase [EC:2.10.1.1],0.0e+00	PWY-6823: molybdenum cofactor biosynthesis	ZP_05887616	591aa	ITERM:04811,molybdopterin molybdochelatase (EC 2.10.1.1),ITERM:05623,molybdopterin guanine dinucleotide biosynthesis accessory protein MobB	EC:2.10.1.1,Molybdopterin molybdotransferase.	NA	NA	Yes	IMG_pathway,560: Molybdenum cofactor synthesis
810		EEX32730.1	647171230	VIC_002180	chemotaxis response regulator protein-glutamate methylesterase CheB		2087.89	-1.50104	0.254517	-5.8976	3.68828e-09	2.28028e-08		NZ_ACZN01000016	58679..59716(+)	1038	0.46	[N] Cell motility	COG2201,Chemotaxis response regulator CheB, contains REC and protein-glutamate methylesterase domains,4.0e-97	pfam00072,Response_reg,5.3e-24,pfam01339,CheB_methylest,8.0e-58	NA	M00506: CheA-CheYBV (chemotaxis) two-component regulatory system	KO:K03412,two-component system, chemotaxis family, response regulator CheB [EC:3.1.1.61],0.0e+00	NA	ZP_05885684	345aa	NA	EC:3.1.1.61,Protein-glutamate methylesterase.	NA	NA	Yes	NA
811		EEX32642.1	647172788	VIC_003746	hypothetical protein		76.5017	2.52605	0.428316	5.89762	3.68778e-09	2.28028e-08		NZ_ACZN01000017	911177..912067(+)	891	0.34	NA	NA	NA	NA	NA	NA	NA	ZP_05887237	296aa	NA	NA	Yes	NA	NA	NA
812		EEX34645.1	647169718	VIC_000671	transcriptional regulator Crl		1625.06	1.13407	0.192574	5.88905	3.88432e-09	2.39852e-08		NZ_ACZN01000013	60533..60922(-)	390	0.43	NA	NA	pfam07417,Crl,1.2e-49	NA	NA	KO:K11926,sigma factor-binding protein Crl,5.0e-95	NA	ZP_05884196	129aa	NA	NA	NA	NA	NA	NA
813		EEX33725.1	647170666	VIC_001621	hypothetical protein		2627.92	-1.76889	0.300459	-5.8873	3.92553e-09	2.42098e-08		NZ_ACZN01000015	269593..271458(+)	1866	0.48	NA	NA	pfam01436,NHL,1.6e-04	NA	NA	NA	NA	ZP_05885132	621aa	NA	NA	NA	NA	NA	NA
814		EEX34334.1	647170179	VIC_001130	hypothetical protein		187.086	1.96563	0.33406	5.88406	4.00311e-09	2.4658e-08		NZ_ACZN01000014	118296..118898(+)	603	0.54	NA	NA	NA	NA	NA	NA	NA	ZP_05884645	200aa	NA	NA	NA	NA	NA	NA
815		EEX32029.1	647172174	VIC_003128	efflux transporter RND family MFP subunit		125.652	2.9199	0.496259	5.88382	4.00913e-09	2.46648e-08		NZ_ACZN01000017	196447..197391(-)	945	0.45	[V] Defense mechanisms	COG0845,Multidrug efflux pump subunit AcrA (membrane-fusion protein),3.0e-22	pfam13437,HlyD_3,9.6e-10,pfam13533,Biotin_lipoyl_2,3.4e-12	TIGR01730,RND family efflux transporter, MFP subunit,1.9e-69	NA	NA	NA	ZP_05886624	314aa	NA	NA	NA	NA	NA	NA
816		EEX31960.1	647172105	VIC_003059	nitrate/nitrite response regulator protein		743.47	-1.13712	0.193446	-5.87823	4.14687e-09	2.54809e-08		NZ_ACZN01000017	116049..116681(-)	633	0.45	[K] Transcription	COG2197,DNA-binding response regulator, NarL/FixJ family, contains REC and HTH domains,4.0e-50	pfam00072,Response_reg,4.7e-29,pfam00196,GerE,1.6e-22	TIGR02937,RNA polymerase sigma factor, sigma-70 family,8.4e-13	M00472: NarQ-NarP (nitrate respiration) two-component regulatory system	KO:K07685,two-component system, NarL family, nitrate/nitrite response regulator NarP,0.0e+00	NA	ZP_05886555	210aa	NA	NA	NA	NA	Yes	NA
817		EEX33420.1	647171921	VIC_002874	methylcrotonyl-CoA carboxylase carboxyl transferase subunit		386.346	1.55286	0.264198	5.87763	4.16171e-09	2.55408e-08		NZ_ACZN01000016	833327..834931(-)	1605	0.5	[I] Lipid transport and metabolism	COG4799,Acetyl-CoA carboxylase, carboxyltransferase component,0.0e+00	pfam01039,Carboxyl_trans,0.0e+00	NA	M00036: Leucine degradation, leucine => acetoacetate + acetyl-CoA	KO:K01969,3-methylcrotonyl-CoA carboxylase beta subunit [EC:6.4.1.4],0.0e+00	LEU-DEG2-PWY: L-leucine degradation I	ZP_05886374	534aa	NA	EC:6.4.1.4,Methylcrotonoyl-CoA carboxylase.	NA	NA	NA	NA
818		EEX31704.1	647173695	VIC_004654	aspartate-semialdehyde dehydrogenase		1723.04	1.00399	0.171002	5.87119	4.3267e-09	2.65209e-08		NZ_ACZN01000018	960239..961324(-)	1086	0.49	[E] Amino acid transport and metabolism	COG0136,Aspartate-semialdehyde dehydrogenase,3.0e-85	pfam01118,Semialdhyde_dh,6.2e-17,pfam02774,Semialdhyde_dhC,2.4e-57	TIGR01745,aspartate-semialdehyde dehydrogenase, gamma-proteobacterial,0.0e+00	M00016: Lysine biosynthesis, succinyl-DAP pathway, aspartate => lysine	KO:K00133,aspartate-semialdehyde dehydrogenase [EC:1.2.1.11],0.0e+00	PWY-2942: L-lysine biosynthesis III	ZP_05888137	361aa	ITERM:00297,aspartate semialdehyde dehydrogenase (EC 1.2.1.11)	EC:1.2.1.11,Aspartate-semialdehyde dehydrogenase.	NA	NA	NA	IMG_pathway,137: L-homoserine synthesis from L-aspartate,IMG_pathway,169: L-lysine synthesis (succinylated intermediates),IMG_pathway,170: L-lysine synthesis (acetylated intermediates),IMG_pathway,171: L-lysine synthesis with DAP dehydrogenase,IMG_pathway,465: L-lysine synthesis with DAP aminotransferase
819		EEX31000.1	647172984	VIC_003945	agglutination protein		1056.69	0.784766	0.133678	5.87056	4.34315e-09	2.65892e-08		NZ_ACZN01000018	157410..158675(-)	1266	0.45	[M] Cell wall/membrane/envelope biogenesis	COG1538,Outer membrane protein TolC,7.0e-46	pfam02321,OEP,5.5e-29,pfam02321,OEP,5.1e-24	TIGR01844,type I secretion outer membrane protein, TolC family,3.1e-124	M00330: Adhesin protein transport system	KO:K12543,outer membrane protein, adhesin transport system,0.0e+00	NA	ZP_05887433	421aa	NA	NA	NA	NA	NA	NA
820		EEX31889.1	647172034	VIC_002988	periplasmic protein TorT precursor		450.552	-1.02114	0.174102	-5.86519	4.48622e-09	2.74316e-08		NZ_ACZN01000017	37275..38276(-)	1002	0.44	[G] Carbohydrate transport and metabolism	COG1879,ABC-type sugar transport system, periplasmic component, contains N-terminal xre family HTH domain,3.0e-29	pfam00532,Peripla_BP_1,4.9e-29	TIGR02955,TMAO reductase system periplasmic protein TorT,0.0e+00	NA	KO:K11930,periplasmic protein TorT,0.0e+00	NA	ZP_05886484	333aa	ITERM:05933,monosaccharide ABC transporter substrate-binding protein, CUT2 family (TC 3.A.1.2.-)	NA	NA	Yes	NA	NA
821		EEX33918.1	647170860	VIC_001814	chemotaxis protein CheA		5677.09	0.792753	0.135258	5.86102	4.60027e-09	2.80947e-08		NZ_ACZN01000015	494693..496987(-)	2295	0.48	[T] Signal transduction mechanisms	COG0643,Chemotaxis protein histidine kinase CheA,0.0e+00	pfam02518,HATPase_c,1.3e-17,pfam01584,CheW,1.3e-21,pfam02895,H-kinase_dim,3.0e-12,pfam01627,Hpt,8.5e-18	NA	M00506: CheA-CheYBV (chemotaxis) two-component regulatory system	KO:K03407,two-component system, chemotaxis family, sensor kinase CheA [EC:2.7.13.3],0.0e+00	NA	ZP_05885325	764aa	NA	EC:2.7.13.3,Histidine kinase.	NA	NA	Yes	NA
822		EEX33544.1	647170485	VIC_001440	ribosomal-protein-alanine acetyltransferase		159.072	1.15096	0.196462	5.85846	4.6718e-09	2.84968e-08		NZ_ACZN01000015	49984..50562(-)	579	0.48	[J] Translation, ribosomal structure and biogenesis	COG1670,Protein N-acetyltransferase, RimJ/RimL family,6.0e-25	pfam13302,Acetyltransf_3,1.2e-19	NA	NA	KO:K03790,ribosomal-protein-alanine N-acetyltransferase [EC:2.3.1.128],0.0e+00	NA	ZP_05884951	192aa	ITERM:06069,[SSU ribosomal protein S5P]-alanine acetyltransferase (EC 2.3.1.128)	EC:2.3.1.128,Ribosomal-protein-alanine N-acetyltransferase.	NA	NA	NA	NA
823		EEX33627.1	647170568	VIC_001523	hypothetical protein		179.228	-1.36905	0.23383	-5.8549	4.77286e-09	2.90779e-08		NZ_ACZN01000015	147946..149145(-)	1200	0.45	NA	NA	NA	NA	NA	NA	NA	ZP_05885034	399aa	NA	NA	Yes	Yes	NA	NA
824		EEX33694.1	647170635	VIC_001590	HIT family hydrolase		555.847	-0.859883	0.147061	-5.84712	5.00148e-09	3.04338e-08		NZ_ACZN01000015	223925..224275(-)	351	0.44	[F] Nucleotide transport and metabolism	COG0537,Diadenosine tetraphosphate (Ap4A) hydrolase or other HIT family hydrolase,3.0e-29	pfam01230,HIT,3.7e-29	NA	NA	KO:K02503,histidine triad (HIT) family protein,9.3e-83	NA	ZP_05885101	116aa	NA	NA	NA	NA	NA	NA
825		EEX34729.1	647169802	VIC_000757	ubiquinol--cytochrome c reductase cytochrome B subunit		7919.49	1.23002	0.210378	5.84672	5.01354e-09	3.04702e-08		NZ_ACZN01000013	151871..153136(-)	1266	0.46	[C] Energy production and conversion	COG1290,Cytochrome b subunit of the bc complex,6.0e-95	pfam00032,Cytochrom_B_C,1.8e-41,pfam00033,Cytochrome_B,5.6e-66	NA	M00152: Cytochrome bc1 complex	KO:K00412,ubiquinol-cytochrome c reductase cytochrome b subunit,0.0e+00	NA	ZP_05884280	421aa	NA	NA	Yes	NA	Yes	NA
826		EEX34848.1	647169923	VIC_000880	putative hemolysin		535.919	0.837183	0.143204	5.8461	5.03223e-09	3.05173e-08		NZ_ACZN01000013	304758..306032(+)	1275	0.45	[P] Inorganic ion transport and metabolism	COG4536,Mg2+ and Co2+ transporter CorB, contains DUF21, CBS pair, and CorC-HlyC domains,0.0e+00	pfam03471,CorC_HlyC,9.7e-16,pfam00571,CBS,3.7e-04,pfam01595,DUF21,3.5e-49	NA	NA	NA	NA	ZP_05884399	424aa	NA	NA	Yes	NA	NA	NA
827		EEX31031.1	647173015	VIC_003976	hypothetical protein		216.325	1.23758	0.211695	5.84606	5.03347e-09	3.05173e-08		NZ_ACZN01000018	212781..213335(+)	555	0.45	NA	NA	pfam07126,ZapC,3.5e-62	NA	NA	KO:K18657,cell division protein ZapC,0.0e+00	NA	ZP_05887464	184aa	NA	NA	NA	NA	NA	NA
828		EEX33743.1	647170684	VIC_001639	putative hydroxymethyltransferase		2127.43	-1.85205	0.317045	-5.84159	5.17035e-09	3.13094e-08		NZ_ACZN01000015	299286..302411(-)	3126	0.5	NA	NA	NA	NA	NA	NA	NA	ZP_05885150	1041aa	NA	NA	Yes	Yes	NA	NA
829		EEX34365.1	647170210	VIC_001163	short-chain dehydrogenase/reductase SDR		101.914	-2.03794	0.349079	-5.83807	5.28099e-09	3.19407e-08		NZ_ACZN01000014	145489..146241(+)	753	0.53	[R] General function prediction only	COG1028,NAD(P)-dependent dehydrogenase, short-chain alcohol dehydrogenase family,4.0e-35	pfam13561,adh_short_C2,2.0e-47	NA	NA	NA	NA	ZP_05884676	250aa	NA	NA	NA	NA	NA	NA
830		EEX35263.1	647169417	VIC_000387	methionyl-tRNA formyltransferase		478.419	1.10679	0.189725	5.83366	5.42242e-09	3.27567e-08		NZ_ACZN01000010	73218..74165(-)	948	0.52	[J] Translation, ribosomal structure and biogenesis	COG0223,Methionyl-tRNA formyltransferase,2.0e-117	pfam02911,Formyl_trans_C,4.9e-29,pfam00551,Formyl_trans_N,5.7e-47	TIGR00460,methionyl-tRNA formyltransferase,4.2e-112	NA	KO:K00604,methionyl-tRNA formyltransferase [EC:2.1.2.9],0.0e+00	NA	ZP_05883914	315aa	ITERM:02540,methionyl-tRNA formyltransferase (EC 2.1.2.9)	EC:2.1.2.9,Methionyl-tRNA formyltransferase.	NA	NA	NA	NA
831		EEX33792.1	647170733	VIC_001688	aspartate/tyrosine/aromatic aminotransferase		767.708	0.902246	0.15473	5.8311	5.50641e-09	3.32012e-08		NZ_ACZN01000015	356398..357612(+)	1215	0.48	[E] Amino acid transport and metabolism	COG0436,Aspartate/methionine/tyrosine aminotransferase,6.0e-101	pfam00155,Aminotran_1_2,1.3e-48	NA	NA	KO:K14260,alanine-synthesizing transaminase [EC:2.6.1.66 2.6.1.2],0.0e+00	PWY-7117: C4 photosynthetic carbon assimilation cycle, PEPCK type	ZP_05885199	404aa	NA	EC:2.6.1.2,Alanine transaminase.,EC:2.6.1.66,Valine--pyruvate transaminase.	NA	NA	NA	NA
832		EEX31208.1	647173192	VIC_004153	glycosyltransferase		27.1795	-2.7062	0.464106	-5.83101	5.50926e-09	3.32012e-08		NZ_ACZN01000018	403912..405114(+)	1203	0.47	[M] Cell wall/membrane/envelope biogenesis	COG0438,Glycosyltransferase involved in cell wall bisynthesis,7.0e-31	pfam13439,Glyco_transf_4,1.4e-20,pfam00534,Glycos_transf_1,1.1e-32	NA	NA	NA	NA	ZP_05887641	400aa	NA	NA	NA	NA	NA	NA
833		EEX31832.1	647173826	VIC_004782	zinc metalloprotease		514.449	1.04843	0.179852	5.82943	5.56176e-09	3.34774e-08		NZ_ACZN01000018	1088642..1089937(+)	1296	0.49	[R] General function prediction only	COG4783,Putative Zn-dependent protease, contains TPR repeats,1.0e-121	pfam14559,TPR_19,5.3e-09,pfam01435,Peptidase_M48,2.1e-27	NA	NA	NA	NA	ZP_05888265	431aa	NA	NA	Yes	NA	NA	NA
834		EEX33363.1	647171864	VIC_002817	glycine/D-amino acid oxidase		60.7266	-2.2056	0.378377	-5.8291	5.57259e-09	3.35024e-08		NZ_ACZN01000016	772561..773964(+)	1404	0.47	[E] Amino acid transport and metabolism	COG0665,Glycine/D-amino acid oxidase (deaminating),3.0e-45	pfam01266,DAO,5.5e-48	TIGR03329,putative aminophosphonate oxidoreductase,0.0e+00	NA	NA	NA	ZP_05886317	467aa	NA	NA	NA	NA	NA	NA
835		EEX31474.1	647173460	VIC_004422	DSBA oxidoreductase		72.5476	-1.36286	0.234037	-5.82328	5.77044e-09	3.46503e-08		NZ_ACZN01000018	713134..713790(-)	657	0.45	[O] Posttranslational modification, protein turnover, chaperones	COG2761,Predicted dithiol-disulfide isomerase, DsbA family,6.0e-48	pfam01323,DSBA,8.8e-32	NA	NA	NA	NA	ZP_05887907	218aa	NA	NA	NA	NA	NA	NA
836		EEX33436.1	647171937	VIC_002890	branched-chain alpha-keto acid dehydrogenase E1 component beta subunit		2157.35	-2.81052	0.483508	-5.81277	6.14488e-09	3.68546e-08		NZ_ACZN01000016	850948..851931(-)	984	0.49	[C] Energy production and conversion	COG0022,Pyruvate/2-oxoglutarate/acetoin dehydrogenase complex, dehydrogenase (E1) component,2.0e-124	pfam02780,Transketolase_C,6.2e-37,pfam02779,Transket_pyr,5.8e-48	NA	M00307: Pyruvate oxidation, pyruvate => acetyl-CoA	KO:K00162,pyruvate dehydrogenase E1 component beta subunit [EC:1.2.4.1],0.0e+00	PYRUVDEHYD-PWY: pyruvate decarboxylation to acetyl CoA	ZP_05886390	327aa	NA	EC:1.2.4.1,Pyruvate dehydrogenase (acetyl-transferring).	NA	NA	Yes	NA
837		EEX31173.1	647173157	VIC_004118	hypothetical protein		209.933	-1.66754	0.287078	-5.80867	6.29724e-09	3.77233e-08		NZ_ACZN01000018	367377..368129(-)	753	0.48	NA	NA	NA	NA	NA	NA	NA	ZP_05887606	250aa	NA	NA	Yes	NA	NA	NA
838		EEX33472.1	647171976	VIC_002930	GGDEF domain-like protein		479.546	-1.49577	0.257607	-5.80643	6.38202e-09	3.81855e-08		NZ_ACZN01000016	897417..898388(-)	972	0.44	[T] Signal transduction mechanisms	COG2199,GGDEF domain, diguanylate cyclase (c-di-GMP synthetase) or its enzymatically inactive variants,3.0e-33	pfam01590,GAF,1.2e-05,pfam00990,GGDEF,9.7e-36	TIGR00254,diguanylate cyclase (GGDEF) domain,2.4e-40	NA	NA	NA	ZP_05886426	323aa	NA	NA	NA	NA	Yes	NA
839		EEX31573.1	647173563	VIC_004521	hypothetical protein		2614.11	1.54421	0.266182	5.80132	6.57962e-09	3.93209e-08		NZ_ACZN01000018	816767..817432(-)	666	0.39	[S] Function unknown	COG3110,Uncharacterized conserved protein YccT, UPF0319 family,5.0e-14	pfam09829,DUF2057,1.0e-23	NA	NA	KO:K09909,uncharacterized protein,0.0e+00	NA	ZP_05888006	221aa	NA	NA	NA	Yes	NA	NA
840		EEX31457.1	647173443	VIC_004405	hypothetical protein		43.8645	-2.02603	0.349777	-5.79235	6.94095e-09	4.14309e-08		NZ_ACZN01000018	695530..696195(+)	666	0.46	NA	NA	pfam03543,Peptidase_C58,4.1e-05	NA	NA	NA	NA	ZP_05887890	221aa	NA	NA	NA	NA	NA	NA
841		EEX31287.1	647173273	VIC_004234	ferredoxin		352.006	1.32467	0.22877	5.79041	7.02139e-09	4.18612e-08		NZ_ACZN01000018	508403..508681(+)	279	0.43	[C] Energy production and conversion	COG0633,Ferredoxin,3.0e-12	pfam00111,Fer2,3.9e-10	NA	NA	KO:K11107,ferredoxin,1.7e-65	NA	ZP_05887720	92aa	NA	NA	NA	NA	NA	NA
842		EEX35181.1	647169515	VIC_000476	hypothetical protein		608.621	1.16964	0.202215	5.78415	7.28818e-09	4.34002e-08		NZ_ACZN01000011	89454..89909(+)	456	0.48	NA	NA	pfam01590,GAF,4.8e-06	NA	NA	NA	NA	ZP_05884003	151aa	NA	NA	NA	NA	NA	NA
843		EEX31288.1	647173274	VIC_004235	hypothetical protein		4113.67	-2.11336	0.365784	-5.77762	7.57668e-09	4.50646e-08		NZ_ACZN01000018	508734..508985(-)	252	0.42	NA	NA	NA	NA	NA	NA	NA	ZP_05887721	83aa	NA	NA	NA	NA	NA	NA
844		EEX34733.1	647169806	VIC_000761	predicted ATPase		316.433	1.13172	0.196072	5.77195	7.83596e-09	4.64965e-08		NZ_ACZN01000013	155127..155990(-)	864	0.43	[R] General function prediction only	COG1485,Predicted ATPase,4.0e-105	pfam03969,AFG1_ATPase,5.2e-128	NA	NA	KO:K06916,cell division protein ZapE,0.0e+00	NA	ZP_05884284	287aa	NA	NA	NA	NA	NA	NA
845		EEX34324.1	647170169	VIC_001120	alpha-acetolactate decarboxylase		85.8718	-1.81803	0.314973	-5.77204	7.83195e-09	4.64965e-08		NZ_ACZN01000014	107074..107862(+)	789	0.56	[Q] Secondary metabolites biosynthesis, transport and catabolism	COG3527,Alpha-acetolactate decarboxylase,2.0e-70	pfam03306,AAL_decarboxy,2.5e-81	TIGR01252,alpha-acetolactate decarboxylase,6.4e-91	NA	KO:K01575,acetolactate decarboxylase [EC:4.1.1.5],0.0e+00	PWY-5939: (<i>R</i>)-acetoin biosynthesis II	ZP_05884635	262aa	NA	EC:4.1.1.5,Acetolactate decarboxylase.	NA	NA	NA	NA
846		EEX34651.1	647169724	VIC_000677	ribosomal protein S6 glutaminyl transferase		73.6517	-2.16098	0.374425	-5.77147	7.85847e-09	4.65749e-08		NZ_ACZN01000013	67536..68441(+)	906	0.49	[J] Translation, ribosomal structure and biogenesis	COG0189,Glutathione synthase/RimK-type ligase, ATP-grasp superfamily,6.0e-66	pfam08443,RimK,5.3e-69	TIGR00768,alpha-L-glutamate ligase, RimK family,2.3e-92	NA	KO:K05844,ribosomal protein S6--L-glutamate ligase [EC:6.3.2.-],0.0e+00	NA	ZP_05884202	301aa	ITERM:02527,SSU ribosomal protein S6P modification protein	EC:6.3.2.-,Ligases. Forming carbon-nitrogen bonds. Acid--amino-acid ligases (peptide synthases).	NA	NA	NA	NA
847		EEX32604.1	647172750	VIC_003708	hypothetical protein		163.272	-1.86242	0.322719	-5.77105	7.8781e-09	4.66361e-08		NZ_ACZN01000017	869533..869748(+)	216	0.43	NA	NA	pfam09493,DUF2389,9.1e-21	TIGR02450,tryptophan-rich conserved hypothetical protein,1.7e-22	NA	NA	NA	ZP_05887199	71aa	NA	NA	NA	NA	NA	NA
848		EEX30621.1	647173968	VIC_004917	sodium-type polar flagellar protein MotX		1957.98	-0.992017	0.172247	-5.75926	8.44858e-09	4.99542e-08		NZ_ACZN01000020	50298..50936(-)	639	0.49	NA	NA	pfam08238,Sel1,2.7e-02,pfam08238,Sel1,1.6e-05	NA	NA	NA	NA	ZP_05888398	212aa	NA	NA	NA	Yes	NA	NA
849		EEX32833.1	647171333	VIC_002283	Na+/H+ antiporter NhaD type		749.325	1.61359	0.28028	5.75706	8.55908e-09	5.0548e-08		NZ_ACZN01000016	163729..165162(-)	1434	0.49	[P] Inorganic ion transport and metabolism	COG1055,Na+/H+ antiporter NhaD or related arsenite permease,5.0e-41	pfam03600,CitMHS,5.6e-51	TIGR00775,Na+/H+ antiporter, NhaD family,0.0e+00	NA	NA	NA	ZP_05885787	477aa	ITERM:06543,sodium/proton antiporter, NhaD family (TC 2.A.62)	NA	Yes	Yes	NA	NA
850		EEX30998.1	647172982	VIC_003943	hypothetical protein		509.501	-2.18444	0.379779	-5.75187	8.82617e-09	5.2064e-08		NZ_ACZN01000018	156338..156691(-)	354	0.43	NA	NA	pfam11042,DUF2750,1.9e-32	NA	NA	NA	NA	ZP_05887431	117aa	NA	NA	NA	NA	NA	NA
851		EEX34143.1	647171086	VIC_002041	phosphate transport system permease protein PstA		246.51	-1.15117	0.200155	-5.75142	8.84992e-09	5.21428e-08		NZ_ACZN01000015	752877..754523(-)	1647	0.48	[P] Inorganic ion transport and metabolism	COG4985,ABC-type phosphate transport system, auxiliary component,5.0e-75	pfam00528,BPD_transp_1,8.2e-18	TIGR00974,phosphate ABC transporter, permease protein PstA,3.2e-79	M00222: Phosphate transport system	KO:K02038,phosphate transport system permease protein,0.0e+00	NA	ZP_05885550	548aa	NA	NA	Yes	NA	NA	NA
852		EEX34909.1	647169985	VIC_000941	putative Holliday junction resolvase		138.86	1.27271	0.221339	5.75005	8.92183e-09	5.25048e-08		NZ_ACZN01000013	366709..367116(+)	408	0.5	[K] Transcription	COG0816,RNase H-fold protein, predicted Holliday junction resolvase in Firmicutes and mycoplasms, involved in anti-termination at Rho-dependent terminators,8.0e-41	pfam03652,RuvX,7.3e-35	TIGR00250,putative transcription antitermination factor YqgF,1.2e-52	NA	KO:K07447,putative holliday junction resolvase [EC:3.1.-.-],1.9e-98	NA	ZP_05884460	135aa	NA	EC:3.1.-,Hydrolases. Acting on ester bonds.	NA	NA	NA	NA
853		EEX35507.1	647169080	VIC_000067	P pilus assembly/Cpx signaling pathway, periplasmic inhibitor/zinc- resistance associated protein		2907.63	-1.91667	0.333569	-5.74594	9.14108e-09	5.3732e-08		NZ_ACZN01000006	11553..12050(-)	498	0.47	[O] Posttranslational modification, protein turnover, chaperones	COG3678,Periplasmic protein refolding chaperone Spy/CpxP family,4.0e-13	pfam07813,LTXXQ,2.8e-21	NA	NA	KO:K06006,periplasmic protein CpxP,7.7e-116	NA	ZP_05883604	165aa	NA	NA	Yes	Yes	NA	NA
854		EEX31438.1	647173424	VIC_004386	hypothetical protein		18.5045	-2.96178	0.515621	-5.7441	9.24124e-09	5.42571e-08		NZ_ACZN01000018	671075..671578(+)	504	0.49	NA	NA	pfam11066,DUF2867,2.0e-26	NA	NA	NA	NA	ZP_05887871	167aa	NA	NA	Yes	NA	NA	NA
855		EEX32934.1	647171434	VIC_002384	hypothetical protein		1026.71	-1.08332	0.18865	-5.74247	9.33078e-09	5.47188e-08		NZ_ACZN01000016	272483..273307(+)	825	0.47	[M] Cell wall/membrane/envelope biogenesis	COG1376,Lipoprotein-anchoring transpeptidase ErfK/SrfK,2.0e-33	pfam01476,LysM,5.1e-06,pfam03734,YkuD,1.8e-20	NA	NA	KO:K19236,L,D-transpeptidase YcfS,0.0e+00	NA	ZP_05885888	274aa	NA	NA	NA	NA	NA	NA
856		EEX31026.1	647173010	VIC_003971	hypothetical protein		681.444	-1.74966	0.30486	-5.73922	9.51119e-09	5.57116e-08		NZ_ACZN01000018	202671..203333(+)	663	0.44	NA	NA	NA	NA	NA	NA	NA	ZP_05887459	220aa	ITERM:05615,WD-40 repeat-containing protein	NA	NA	Yes	NA	NA
857		EEX30946.1	647172930	VIC_003890	transcriptional regulator LysR family		37.1263	2.09974	0.365901	5.73854	9.5498e-09	5.58724e-08		NZ_ACZN01000018	90007..90876(+)	870	0.44	[K] Transcription	COG0583,DNA-binding transcriptional regulator, LysR family,4.0e-42	pfam00126,HTH_1,1.8e-21,pfam03466,LysR_substrate,2.6e-42	NA	NA	NA	NA	ZP_05887379	289aa	ITERM:02250,transcriptional regulator	NA	NA	NA	NA	NA
858		EEX32900.1	647171400	VIC_002350	chitinase		936.882	-1.31268	0.228785	-5.73761	9.60193e-09	5.6112e-08		NZ_ACZN01000016	228026..230497(+)	2472	0.49	[G] Carbohydrate transport and metabolism	COG3325,Chitinase, GH18 family,1.0e-123	pfam02839,CBM_5_12,6.4e-13,pfam00704,Glyco_hydro_18,1.4e-88,pfam08329,ChitinaseA_N,2.0e-54	NA	NA	KO:K01183,chitinase [EC:3.2.1.14],0.0e+00	PWY-6902: chitin degradation II	ZP_05885854	823aa	ITERM:03271,chitinase family 18 (EC:3.2.1.14)	EC:3.2.1.14,Chitinase.	NA	NA	NA	NA
859		EEX34208.1	647171151	VIC_002106	hypothetical protein		901.806	-3.68333	0.642407	-5.73364	9.82994e-09	5.73775e-08		NZ_ACZN01000015	838541..838705(-)	165	0.37	NA	NA	NA	NA	NA	KO:K02651,pilus assembly protein Flp/PilA,5.9e-32	NA	ZP_05885615	54aa	NA	NA	Yes	NA	NA	NA
860		EEX34427.1	647170272	VIC_001225	hypothetical protein		157.908	-1.36596	0.238281	-5.73254	9.8935e-09	5.76814e-08		NZ_ACZN01000014	207217..208077(-)	861	0.47	[K] Transcription	COG2378,Predicted DNA-binding transcriptional regulator YafY, contains an HTH and WYL domains,3.0e-24	pfam13280,WYL,1.5e-11	NA	NA	NA	NA	ZP_05884738	286aa	NA	NA	NA	NA	NA	NA
[truncated: 4,162 more rows]
